# Supplementary material for: Comorbidities in the diseasome are more apparent than real: What Bayesian filtering reveals about the comorbidities of depression
Source: PLoS Comput Biol. 2017 Jun 23;13(6):e1005487. doi: 10.1371/journal.pcbi.1005487 (PMC5507322; doi:10.1371/journal.pcbi.1005487)
Supplement: S1 Dataset — (XLSX) [file pcbi.1005487.s007.xlsx]

## Sheet: Sheet1
Disease	Occurrence of depression in the PMC corpus	Occurrence of depression in the PubMed corpus	Occurrence of Disease in the PMC corpus	Occurrence of Disease in the PubMed corpus	Cooccurrence of depression and Disease in the PMC corpus	Cooccurrence of depression and Disease in the PubMed corpus
bipolar disorder	3398	18143	3581	4139	223	790
schizophrenia	3398	18143	14852	7108	161	473
anxiety disorder	3398	18143	1821	2731	140	295
dysthymic disorder	3398	18143	502	2324	109	403
panic disorder	3398	18143	918	2243	78	213
generalized anxiety disorder	3398	18143	407	968	73	178
social phobia	3398	18143	646	948	62	69
diabetes mellitus	3398	18143	80358	4817	58	98
mood disorder	3398	18143	804	1201	57	110
schizoaffective disorder	3398	18143	516	401	47	62
acute stress disorder	3398	18143	831	672	41	52
personality disorder	3398	18143	1278	2005	39	158
obsessive-compulsive disorder	3398	18143	487	997	39	112
substance abuse	3398	18143	4099	1465	37	56
agoraphobia	3398	18143	446	611	36	44
post-traumatic stress disorder	3398	18143	605	594	31	47
heart disease	3398	18143	12869	1446	30	45
hypertension	3398	18143	37056	1481	30	21
dementia	3398	18143	13519	6027	27	97
attention deficit hyperactivity disorder	3398	18143	581	275	26	23
adjustment disorder	3398	18143	260	321	24	56
acquired immunodeficiency syndrome	3398	18143	28956	1069	24	20
intellectual disability	3398	18143	2828	304	22	11
fibromyalgia	3398	18143	2504	998	19	51
separation anxiety disorder	3398	18143	64	99	19	16
mental disorder	3398	18143	1533	638	18	29
arthritis	3398	18143	28756	1038	17	16
psychotic disorder	3398	18143	410	139	17	8
obesity	3398	18143	41103	1900	16	50
alcohol abuse	3398	18143	2173	776	16	37
chronic fatigue syndrome	3398	18143	6853	1311	15	46
Alzheimer's disease	3398	18143	39838	4532	14	117
bipolar I disorder	3398	18143	126	269	14	50
Parkinson's disease	3398	18143	2909	1612	14	40
coronary heart disease	3398	18143	5078	757	14	28
specific phobia	3398	18143	155	161	14	14
ischemic heart disease	3398	18143	3288	212	14	9
cerebrovascular accident	3398	18143	35926	4585	13	66
eating disorder	3398	18143	598	885	12	39
chronic obstructive pulmonary disease	3398	18143	27686	1063	12	19
conduct disorder	3398	18143	516	484	11	50
asthma	3398	18143	36165	1520	11	22
cerebrovascular disease	3398	18143	1536	259	11	9
rheumatoid arthritis	3398	18143	10173	472	11	9
dysbaric osteonecrosis	3398	18143	12636	55	11	2
melancholia	3398	18143	199	951	10	106
endogenous depression	3398	18143	699	3631	10	51
borderline personality disorder	3398	18143	233	645	9	59
myocardial infarction	3398	18143	13578	1144	9	40
congestive heart failure	3398	18143	5668	485	9	7
lupus erythematosus	3398	18143	5435	257	9	6
delusional disorder	3398	18143	94	67	9	6
systemic lupus erythematosus	3398	18143	2411	148	9	1
postpartum depression	3398	18143	921	3803	8	63
anorexia nervosa	3398	18143	598	698	8	27
bulimia nervosa	3398	18143	170	552	8	22
type 2 diabetes mellitus	3398	18143	2108	155	7	3
anemia	3398	18143	7900	148	7	2
migraine	3398	18143	3557	1341	6	44
breast cancer	3398	18143	83503	1868	6	24
hepatitis	3398	18143	17138	627	6	15
autistic disorder	3398	18143	7052	322	6	10
osteoarthritis	3398	18143	7993	305	6	3
tic disorder	3398	18143	51	33	6	2
intermittent explosive disorder	3398	18143	22	4	6	1
macular degeneration	3398	18143	709	35	6	0
pervasive developmental disorder	3398	18143	195	17	6	0
neurotic disorder	3398	18143	155	803	5	84
chronic depressive disorder	3398	18143	164	546	5	24
antisocial personality disorder	3398	18143	200	190	5	19
cutaneous mastocytosis	3398	18143	65939	394	5	17
cyclothymic disorder	3398	18143	50	118	5	16
Human immunodeficiency virus infectious disease	3398	18143	9396	366	5	7
pain agnosia	3398	18143	3630	113	5	4
somatization disorder	3398	18143	97	161	5	2
age related macular degeneration	3398	18143	495	27	5	0
otitis media	3398	18143	1354	11	5	0
multiple sclerosis	3398	18143	3066	930	4	24
sexual dysfunction	3398	18143	482	986	4	22
hepatitis C	3398	18143	5618	479	4	13
diarrhea	3398	18143	13765	240	4	7
drug dependence	3398	18143	458	155	4	5
acne	3398	18143	1201	269	4	5
somatoform disorder	3398	18143	168	149	4	5
influenza	3398	18143	30250	186	4	4
lung cancer	3398	18143	18201	304	4	4
schizophreniform disorder	3398	18143	86	47	4	2
substance-related disorder	3398	18143	30	14	4	1
common cold	3398	18143	558	9	4	0
seasonal affective disorder	3398	18143	83	977	3	47
major depressive disorder	3398	18143	1482	8902	3	20
hypothyroidism	3398	18143	2316	420	3	14
osteoporosis	3398	18143	7607	247	3	12
hypochondriasis	3398	18143	104	398	3	9
spontaneous abortion	3398	18143	1863	208	3	8
thyroid dysfunction complicating pregnancy, childbirth, or the puerperium	3398	18143	3	13	3	6
chronic schizophrenia	3398	18143	201	120	3	5
prostate cancer	3398	18143	17555	280	3	4
allergic rhinitis	3398	18143	2495	40	3	2
inflammatory bowel disease	3398	18143	1580	129	3	2
learning disability	3398	18143	261	51	3	2
rhinitis	3398	18143	3561	42	3	1
drug psychosis	3398	18143	12	10	3	0
psychogenic depressive psychosis	3398	18143	69	604	2	26
substance dependence	3398	18143	322	159	2	12
irritable bowel syndrome	3398	18143	7839	616	2	11
acute myocardial infarction	3398	18143	2469	242	2	10
atherosclerosis	3398	18143	10116	230	2	10
hypersensitivity reaction type I disease	3398	18143	11324	240	2	7
sleep disorder	3398	18143	183	115	2	5
narcolepsy	3398	18143	221	149	2	5
infertility	3398	18143	3842	394	2	5
pain disorder	3398	18143	124	85	2	4
constipation	3398	18143	3020	347	2	4
liver disease	3398	18143	5235	105	2	4
vascular dementia	3398	18143	442	180	2	3
autism spectrum disorder	3398	18143	281	16	2	1
fetal distress	3398	18143	245	5	2	1
sick sinus syndrome	3398	18143	38	1	2	1
morbid obesity	3398	18143	617	49	2	1
glucose intolerance	3398	18143	642	15	2	0
cor pulmonale	3398	18143	235	7	2	0
Wernicke-Korsakoff syndrome	3398	18143	22	10	2	0
phobic disorder	3398	18143	11	18	2	0
rheumatism	3398	18143	873	37	2	0
anus disease	3398	18143	44	1	2	0
breast disease	3398	18143	556	21	2	0
group B streptococcal pneumonia	3398	18143	5872	219	2	0
prolonged labor	3398	18143	54	2	2	0
gastroesophageal reflux disease	3398	18143	2923	84	2	0
leukopenia	3398	18143	999	20	2	0
transient cerebral ischemia	3398	18143	2395	93	2	0
late pregnancy	3398	18143	594	135	1	10
adrenal gland hyperfunction	3398	18143	147	122	1	9
obsessive-compulsive personality disorder	3398	18143	43	57	1	7
Huntington's disease	3398	18143	10466	696	1	6
pre-eclampsia	3398	18143	3511	72	1	5
body dysmorphic disorder	3398	18143	42	121	1	5
hemophagocytic lymphohistiocytosis	3398	18143	1223	30	1	5
schizotypal personality disorder	3398	18143	16	49	1	4
dystonia	3398	18143	761	188	1	4
dystonic disease	3398	18143	761	188	1	4
neuropathy	3398	18143	4687	235	1	4
type 1 diabetes mellitus	3398	18143	713	125	1	4
malnutrition	3398	18143	4332	251	1	4
dyskinetic syndrome	3398	18143	524	222	1	4
glaucoma	3398	18143	3080	100	1	4
kidney disease	3398	18143	3898	158	1	4
cystic fibrosis	3398	18143	16202	272	1	4
trichotillomania	3398	18143	53	73	1	3
Down syndrome	3398	18143	1185	134	1	3
amyotrophic lateral sclerosis	3398	18143	3927	261	1	3
conversion disorder	3398	18143	29	65	1	3
dengue shock syndrome	3398	18143	3916	40	1	3
liver cirrhosis	3398	18143	7302	88	1	3
vascular disease	3398	18143	4048	273	1	3
intermediate coronary syndrome	3398	18143	1072	60	1	3
hypersensitivity reaction type II disease	3398	18143	1953	38	1	3
aphasia	3398	18143	694	154	1	2
kleptomania	3398	18143	20	44	1	2
restless legs syndrome	3398	18143	112	87	1	2
ovarian cancer	3398	18143	11419	150	1	2
amnestic disorder	3398	18143	314	180	1	2
brain cancer	3398	18143	510	33	1	2
medical disorder	3398	18143	64	40	1	2
celiac disease	3398	18143	1734	111	1	2
vaginal discharge	3398	18143	479	16	1	2
kidney failure	3398	18143	5871	148	1	1
dependent personality disorder	3398	18143	14	29	1	1
halo nevus	3398	18143	1806	31	1	1
lateral sclerosis	3398	18143	815	66	1	1
multiple myeloma	3398	18143	1696	16	1	1
myeloma	3398	18143	3138	23	1	1
dermatitis	3398	18143	2587	103	1	1
essential hypertension	3398	18143	695	49	1	1
colorectal cancer	3398	18143	11177	126	1	1
toxic encephalopathy	3398	18143	2309	52	1	1
avoidant personality disorder	3398	18143	29	51	1	1
cerebral infarction	3398	18143	824	68	1	1
lipodystrophy	3398	18143	754	27	1	1
neurological disorder	3398	18143	386	30	1	1
ulcerative colitis	3398	18143	1588	94	1	1
atopic dermatitis	3398	18143	998	65	1	0
esophagitis	3398	18143	653	7	1	0
gastritis	3398	18143	1574	7	1	0
gastrointestinal system disease	3398	18143	482	31	1	0
gout	3398	18143	1861	11	1	0
herpes simplex	3398	18143	1494	21	1	0
impotence	3398	18143	284	68	1	0
kidney cancer	3398	18143	913	5	1	0
lactose intolerance	3398	18143	178	2	1	0
leukemia	3398	18143	11762	98	1	0
liver cancer	3398	18143	1931	9	1	0
nephritis	3398	18143	1549	11	1	0
neurodegenerative disease	3398	18143	880	52	1	0
peptic esophagitis	3398	18143	173	1	1	0
periodontal disease	3398	18143	1041	29	1	0
pneumothorax	3398	18143	1564	5	1	0
respiratory failure	3398	18143	2770	29	1	0
sinusitis	3398	18143	1150	17	1	0
tuberculosis	3398	18143	23672	65	1	0
urinary bladder cancer	3398	18143	4072	11	1	0
Angelman syndrome	3398	18143	138	5	1	0
Asperger syndrome	3398	18143	119	39	1	0
Friedreich ataxia	3398	18143	111	4	1	0
Lewy body dementia	3398	18143	169	70	1	0
Raynaud disease	3398	18143	70	3	1	0
allergic asthma	3398	18143	1167	2	1	0
depersonalization disorder	3398	18143	6	8	1	0
dissociative amnesia	3398	18143	4	4	1	0
dissociative disorder	3398	18143	72	39	1	0
dyslexia	3398	18143	346	17	1	0
fasciitis	3398	18143	696	2	1	0
fetal alcohol syndrome	3398	18143	129	5	1	0
gender identity disorder	3398	18143	10	5	1	0
hematologic cancer	3398	18143	180	5	1	0
hepatitis B	3398	18143	6044	35	1	0
histrionic personality disorder	3398	18143	9	10	1	0
hydrocephalus	3398	18143	2879	39	1	0
impulse control disorder	3398	18143	30	8	1	0
language disorder	3398	18143	49	7	1	0
multiple system atrophy	3398	18143	93	25	1	0
mycosis fungoides	3398	18143	6901	26	1	0
nephrolithiasis	3398	18143	320	10	1	0
neuromuscular disease	3398	18143	186	8	1	0
peptic ulcer	3398	18143	1108	40	1	0
peripheral nervous system disease	3398	18143	1115	63	1	0
peripheral neuropathy	3398	18143	1107	63	1	0
postmenopausal atrophic vaginitis	3398	18143	5	1	1	0
pyromania	3398	18143	19	3	1	0
recurrent manic episodes	3398	18143	1	1	1	0
shared paranoid disease	3398	18143	15	8	1	0
skin disease	3398	18143	540	45	1	0
stereotypic movement disorder	3398	18143	1	1	1	0
stomach cancer	3398	18143	636	1	1	0
syphilis	3398	18143	3077	15	1	0
telangiectasis	3398	18143	553	1	1	0
tetralogy of Fallot	3398	18143	360	1	1	0
vaginitis	3398	18143	107	5	1	0
von Hippel-Lindau disease	3398	18143	70	2	1	0
blindness	3398	18143	2129	53	1	0
facial paralysis	3398	18143	230	18	1	0
neuritis	3398	18143	404	10	1	0
optic neuritis	3398	18143	223	1	1	0
cervical cancer	3398	18143	7873	57	1	0
hemolytic anemia	3398	18143	395	7	1	0
mastitis	3398	18143	3681	2	1	0
rubella	3398	18143	1052	7	1	0
Capgras syndrome	3398	18143	23	5	1	0
atypical manic disorder	3398	18143	2	NA	1	0
hypertensive heart disease	3398	18143	182	NA	1	0
nephrosis	3398	18143	101	NA	1	0
Canavan disease	3398	18143	16	NA	1	0
Lambert-Eaton myasthenic syndrome	3398	18143	22	NA	1	0
ataxia telangiectasia	3398	18143	235	NA	1	0
fatal familial insomnia	3398	18143	29	NA	1	0
plantar fasciitis	3398	18143	134	NA	1	0
obstructed labor	3398	18143	101	NA	1	0
chronic kidney failure	3398	18143	3345	663	0	21
Cushing's syndrome	3398	18143	190	135	0	10
paranoid schizophrenia	3398	18143	74	76	0	10
Crohn's disease	3398	18143	2266	111	0	8
brain disease	3398	18143	2663	146	0	6
frontotemporal dementia	3398	18143	282	58	0	6
physical disorder	3398	18143	45	34	0	6
cocaine dependence	3398	18143	142	71	0	5
hypogonadism	3398	18143	533	103	0	5
alopecia	3398	18143	623	74	0	5
psoriasis	3398	18143	2973	457	0	5
Werner syndrome	3398	18143	2874	84	0	4
cannabis abuse	3398	18143	82	33	0	4
cannabis dependence	3398	18143	138	55	0	4
encephalitis	3398	18143	3112	46	0	4
malignant glioma	3398	18143	8497	65	0	4
temporal lobe epilepsy	3398	18143	153	132	0	4
maternal distress	3398	18143	23	94	0	4
skin tag	3398	18143	23331	18	0	3
sudden infant death syndrome	3398	18143	712	48	0	3
diabetic neuropathy	3398	18143	392	51	0	3
mutism	3398	18143	84	28	0	3
polycystic ovary syndrome	3398	18143	3238	234	0	3
retinal disease	3398	18143	2665	72	0	3
spindle cell hemangioma	3398	18143	1554	95	0	3
viral infectious disease	3398	18143	7336	72	0	3
disorganized schizophrenia	3398	18143	2	3	0	3
arteriosclerosis	3398	18143	487	26	0	3
AIDS dementia complex	3398	18143	151	14	0	2
Graves' disease	3398	18143	501	41	0	2
Nager syndrome	3398	18143	185	20	0	2
folic acid deficiency	3398	18143	292	68	0	2
paraphrenia	3398	18143	1	52	0	2
thyrotoxicosis	3398	18143	254	19	0	2
cocaine abuse	3398	18143	88	56	0	2
endometrial stromal sarcoma	3398	18143	1486	191	0	2
head and neck cancer	3398	18143	1357	138	0	2
hemophilia	3398	18143	813	46	0	2
neck cancer	3398	18143	1426	141	0	2
neck carcinoma	3398	18143	1408	141	0	2
non-small cell lung carcinoma	3398	18143	8713	61	0	2
progressive myoclonus epilepsy	3398	18143	377	37	0	2
Duchenne muscular dystrophy	3398	18143	428	8	0	2
eclampsia	3398	18143	2026	23	0	2
gestational diabetes	3398	18143	2089	36	0	2
hyperemesis gravidarum	3398	18143	22	12	0	2
muscular dystrophy	3398	18143	1183	22	0	2
premenstrual tension	3398	18143	10	25	0	2
intracranial aneurysm	3398	18143	79	6	0	2
multiple chemical sensitivity	3398	18143	23	12	0	2
cataract	3398	18143	2874	65	0	2
dyspepsia	3398	18143	1523	183	0	2
exanthem	3398	18143	3260	85	0	2
factitious disorder	3398	18143	17	13	0	2
hypoglycemia	3398	18143	4458	129	0	2
mitral valve prolapse	3398	18143	153	19	0	2
periodontitis	3398	18143	1683	51	0	2
scleroderma	3398	18143	1019	37	0	2
systemic scleroderma	3398	18143	1884	65	0	2
vitamin B 12 deficiency	3398	18143	367	31	0	2
complication of the puerperium	3398	18143	NA	4	0	2
intractable epilepsy	3398	18143	68	35	0	1
prostatitis	3398	18143	336	47	0	1
Meniere's disease	3398	18143	86	41	0	1
arteriovenous malformation	3398	18143	107	3	0	1
herpes zoster	3398	18143	795	12	0	1
hypopituitarism	3398	18143	184	11	0	1
myotonic dystrophy	3398	18143	167	25	0	1
primary immunodeficiency disease	3398	18143	590	49	0	1
sickle cell anemia	3398	18143	176	9	0	1
spinocerebellar degeneration	3398	18143	15	9	0	1
Rothmund-Thomson syndrome	3398	18143	1902	41	0	1
Wilson disease	3398	18143	221	19	0	1
abducens nerve disease	3398	18143	12	1	0	1
agranulocytosis	3398	18143	199	13	0	1
allergic urticaria	3398	18143	6	1	0	1
antiphospholipid syndrome	3398	18143	244	8	0	1
astrocytoma	3398	18143	1403	11	0	1
candidiasis	3398	18143	1176	11	0	1
carpal tunnel syndrome	3398	18143	472	21	0	1
filarial elephantiasis	3398	18143	690	2	0	1
filariasis	3398	18143	1287	3	0	1
gangliosidosis	3398	18143	50	4	0	1
glioblastoma	3398	18143	3813	9	0	1
hypercalcemia	3398	18143	704	27	0	1
hyperparathyroidism	3398	18143	657	41	0	1
infectious mononucleosis	3398	18143	262	23	0	1
meningitis	3398	18143	6327	29	0	1
mental depression	3398	18143	8	78	0	1
narcissistic personality disorder	3398	18143	25	16	0	1
paranoid personality disorder	3398	18143	9	11	0	1
pathological gambling	3398	18143	124	96	0	1
plague	3398	18143	919	5	0	1
pseudobulbar palsy	3398	18143	14	3	0	1
retinal artery occlusion	3398	18143	40	1	0	1
schizophrenia simplex	3398	18143	7	7	0	1
thyroiditis	3398	18143	1087	44	0	1
urticaria	3398	18143	852	63	0	1
Epstein-Barr virus infectious disease	3398	18143	525	8	0	1
Gilles de la Tourette syndrome	3398	18143	14	10	0	1
Turner's syndrome	3398	18143	392	12	0	1
adrenoleukodystrophy	3398	18143	1051	12	0	1
aggressive systemic mastocytosis	3398	18143	1666	12	0	1
akinetic mutism	3398	18143	35	7	0	1
amenorrhea	3398	18143	860	81	0	1
anogenital venereal wart	3398	18143	865	10	0	1
bacterial vaginosis	3398	18143	521	4	0	1
bruxism	3398	18143	280	78	0	1
carotid stenosis	3398	18143	430	19	0	1
catatonic schizophrenia	3398	18143	25	9	0	1
cavernous hemangioma	3398	18143	90	3	0	1
central sleep apnea	3398	18143	10	10	0	1
cerebral degeneration	3398	18143	11	3	0	1
cerebral palsy	3398	18143	1438	40	0	1
cholelithiasis	3398	18143	377	6	0	1
cognitive disorder	3398	18143	85	53	0	1
complex regional pain syndrome	3398	18143	174	20	0	1
connective tissue disease	3398	18143	580	10	0	1
craniopharyngioma	3398	18143	136	5	0	1
cryptosporidiosis	3398	18143	480	2	0	1
diabetic retinopathy	3398	18143	956	20	0	1
disease by infectious agent	3398	18143	3748	42	0	1
erythema multiforme	3398	18143	77	5	0	1
esophageal cancer	3398	18143	1540	4	0	1
fragile X syndrome	3398	18143	239	30	0	1
hemangioma	3398	18143	667	5	0	1
heroin dependence	3398	18143	68	21	0	1
hyperandrogenism	3398	18143	285	12	0	1
hyperglycemia	3398	18143	4848	60	0	1
hyperprolactinemia	3398	18143	410	73	0	1
ideopathic interstitial pneumonia	3398	18143	2851	19	0	1
idiopathic pulmonary fibrosis	3398	18143	523	9	0	1
intermittent claudication	3398	18143	385	13	0	1
migraine without aura	3398	18143	91	41	0	1
multiple personality disorder	3398	18143	12	24	0	1
neuroleptic malignant syndrome	3398	18143	55	60	0	1
ocular hypertension	3398	18143	197	4	0	1
opiate dependence	3398	18143	96	21	0	1
polyneuropathy	3398	18143	537	36	0	1
prolactinoma	3398	18143	31	6	0	1
proliferative diabetic retinopathy	3398	18143	1175	4	0	1
pulmonary edema	3398	18143	1210	18	0	1
pulmonary fibrosis	3398	18143	2068	10	0	1
relapsing-remitting multiple sclerosis	3398	18143	42	26	0	1
retrograde amnesia	3398	18143	18	50	0	1
rheumatic chorea	3398	18143	51	21	0	1
rheumatic fever	3398	18143	309	13	0	1
rosacea	3398	18143	24	22	0	1
soft tissue disease	3398	18143	497	8	0	1
vitamin D deficiency	3398	18143	960	32	0	1
hyperinsulinism	3398	18143	1076	7	0	1
borna disease	3398	18143	50	19	0	1
congenital heart defect	3398	18143	444	9	0	1
endometriosis	3398	18143	2472	94	0	1
essential tremor	3398	18143	91	35	0	1
hemoglobinopathy	3398	18143	134	5	0	1
maturity-onset diabetes of the young	3398	18143	238	1	0	1
menopausal syndrome	3398	18143	15	10	0	1
severe acute respiratory syndrome	3398	18143	4583	81	0	1
soldiers heart	3398	18143	72	12	0	1
alcohol withdrawal delirium	3398	18143	24	9	0	1
polycythemia	3398	18143	285	7	0	1
polycythemia vera	3398	18143	160	5	0	1
polymyositis	3398	18143	494	4	0	1
status epilepticus	3398	18143	460	47	0	1
paranoid state	3398	18143	NA	7	0	1
chronic undifferentiated schizophrenia	3398	18143	NA	2	0	1
telogen effluvium	3398	18143	NA	2	0	1
