# Supplementary material for: Comorbidities in the diseasome are more apparent than real: What Bayesian filtering reveals about the comorbidities of depression
Source: PLoS Comput Biol. 2017 Jun 23;13(6):e1005487. doi: 10.1371/journal.pcbi.1005487 (PMC5507322; doi:10.1371/journal.pcbi.1005487)
Supplement: S2 Dataset — (XLSX) [file pcbi.1005487.s008.xlsx]

## Sheet: Sheet1
Disease1_Meaning	Disease2_Meaning	MUTUAL INFORMATIONI FULL	CHI2 P-VALUE FULL	PEARSON CORRELATION FULL	FISHERS EXACT P-VALUE FULL	ODDS RATIO FULL	ODDS RATIO CONFIDENCE INTERVAL HIGH FULL	ODDS RATIO CONFIDENCE INTERVAL LOW FULL	RISK RATIO FULL	RISK RATIO CONFIDENCE INTERVAL HIGH FULL	RISK RATIO CONFIDENCE INTERVAL LOW FULL	MUTUAL INFORMATIONI NAF	CHI2 P-VALUE NAF	PEARSON CORRELATION NAF	FISHERS EXACT P-VALUE NAF	ODDS RATIO NAF	ODDS RATIO CONFIDENCE INTERVAL HIGH NAF	ODDS RATIO CONFIDENCE INTERVAL LOW NAF	RISK RATIO NAF	RISK RATIO CONFIDENCE INTERVAL HIGH NAF	RISK RATIO CONFIDENCE INTERVAL LOW NAF
sex	age	0.00199549	1.22203e-102	0.0577043	0	0	0	0	0	0	0	0.00199549	1.22203e-102	0.0577043	0	0	0	0	0	0	0
sex	breast cancer	0.0130403	0	-0.13617	0	0.00576302	0.0099397	0.00334139	0.00600656	0.0103572	0.00348344	0.0126493	0	-0.13403	0	0.00549858	0.00969631	0.00311813	0.00572344	0.0100905	0.00324641
sex	skin cancer	3.41867e-06	0.400888	0.00261852	0.391506	1.1075	1.38441	0.885983	1.1072	1.38321	0.886269	6.65576e-06	0.232459	0.00365536	0.220424	1.15655	1.45246	0.92093	1.15613	1.45108	0.921125
sex	large bowel cancer/colorectal cancer	6.66913e-05	9.52812e-05	0.0115805	8.051e-05	1.67888	2.17478	1.29606	1.67713	2.1714	1.29537	7.18901e-05	5.07412e-05	0.0120213	4.44698e-05	1.7295	2.25191	1.32828	1.72766	2.24839	1.32753
sex	colon cancer/sigmoid cancer	6.19702e-05	0.000165332	0.0111661	0.000152565	1.56677	1.97581	1.24242	1.56502	1.97248	1.24174	5.47325e-05	0.000406841	0.0104943	0.00038294	1.53606	1.94444	1.21344	1.53447	1.94135	1.21287
sex	kidney/renal cell cancer	8.49729e-05	1.12618e-05	0.0130482	1.08165e-05	2.04208	2.8113	1.48333	2.0401	2.80741	1.4825	9.58614e-05	3.10064e-06	0.0138476	2.40653e-06	2.16637	3.00534	1.56161	2.16418	3.00108	1.56066
sex	bladder cancer	0.000482609	2.63562e-25	0.0305233	2.36519e-26	4.36631	5.90444	3.22887	4.354	5.88522	3.22118	0.000492471	1.01456e-25	0.0307901	8.39847e-27	4.55161	6.20048	3.34122	4.53883	6.18042	3.33326
sex	ovarian cancer	0.000861866	1.20717e-31	-0.0343879	1.83204e-44	0	NA	0	0	NA	0	0.000836191	9.69777e-31	-0.0338716	2.45846e-43	0	NA	0	0	NA	0
sex	uterine/endometrial cancer	0.00124718	3.2887e-45	-0.0413708	2.99094e-64	0	NA	0	0	NA	0	0.00120092	1.39411e-43	-0.0405959	9.20763e-62	0	NA	0	0	NA	0
sex	cervical cancer	0.00143739	6.72037e-52	-0.0444159	7.29833e-74	0	NA	0	0	NA	0	0.00139111	2.84839e-50	-0.0436945	1.26772e-71	0	NA	0	0	NA	0
sex	prostate cancer	0.00590329	5.50338e-232	0.0950151	1.08753e-301	Inf	Inf	NA	Inf	Inf	NA	0.00577335	6.60001e-227	0.0939617	4.58238e-295	Inf	Inf	NA	Inf	Inf	NA
sex	testicular cancer	0.00117124	4.22081e-47	0.0422926	1.93843e-60	Inf	Inf	NA	Inf	Inf	NA	0.00115768	1.43149e-46	0.0420471	9.51784e-60	Inf	Inf	NA	Inf	Inf	NA
sex	non-hodgkins lymphoma	7.08051e-05	5.85283e-05	0.0119292	4.82032e-05	1.75084	2.29835	1.33376	1.74905	2.29488	1.33304	6.64792e-05	9.96127e-05	0.01156	9.68329e-05	1.72906	2.27489	1.3142	1.72736	2.27156	1.31354
sex	malignant melanoma	5.09088e-05	0.000654338	-0.0100434	0.000573452	0.793566	0.905531	0.695445	0.794997	0.90625	0.697402	4.58089e-05	0.00123107	-0.00952935	0.00117855	0.801441	0.915574	0.701535	0.802799	0.916209	0.703427
sex	non-melanoma skin cancer	6.52751e-05	0.000127579	0.0114389	9.54546e-05	2.00494	2.85915	1.40594	2.00341	2.85589	1.40539	7.53452e-05	3.82233e-05	0.0122792	3.3745e-05	2.1358	3.06755	1.48706	2.13407	3.06394	1.4864
sex	basal cell carcinoma	4.88707e-05	0.000832922	-0.00984444	0.000791761	0.8071	0.914349	0.712431	0.808608	0.91508	0.714525	3.82861e-05	0.00312401	-0.00871797	0.00284419	0.825431	0.936343	0.727658	0.82678	0.936882	0.729617
sex	squamous cell carcinoma	1.61339e-07	0.910314	0.000568324	0.869796	1.03243	1.42365	0.748726	1.03239	1.423	0.749004	4.68344e-07	0.80361	0.000968616	0.740153	1.05663	1.46298	0.763151	1.05656	1.46229	0.763409
sex	cin/pre-cancer cells cervix	0.00569045	5.5007e-203	-0.0888148	3.31479e-291	0.00106812	0.00758984	0.000150316	0.00108694	0.00772307	0.000152975	0.00554011	1.09849e-197	-0.0876376	1.94865e-283	0.00109714	0.00779628	0.000154397	0.00111597	0.00792949	0.000157057
sex	rodent ulcer	5.84565e-07	0.74814	0.00108186	0.728644	1.03738	1.25954	0.854401	1.03724	1.25852	0.854875	1.50908e-06	0.585708	0.00173882	0.577135	1.0621	1.29499	0.871098	1.06189	1.29386	0.871504
sex	obesity-30BMI	0.000292723	1.12723e-16	0.0242177	1.19113e-16	1.12377	1.15518	1.09321	1.09485	1.11852	1.07168	0.000292723	1.12723e-16	0.0242177	1.19113e-16	1.12377	1.15518	1.09321	1.09485	1.11852	1.07168
sex	hypertension	0.00472492	5.21254e-244	0.0973859	3.82892e-243	1.57595	1.61879	1.53424	1.40973	1.43858	1.38145	0.00481975	6.82988e-249	0.098364	4.99921e-248	1.59115	1.6349	1.54857	1.42506	1.45487	1.39587
sex	heart/cardiac problem	7.02069e-05	5.88751e-05	0.0118852	5.78085e-05	1.5602	1.93608	1.2573	1.55821	1.93242	1.25646	7.84246e-05	2.15942e-05	0.0125602	2.10975e-05	1.61229	2.00825	1.29441	1.61015	2.00436	1.29346
sex	essential hypertension	1.07243e-05	0.124123	0.00464086	0.116156	1.18015	1.44781	0.961974	1.17953	1.44612	0.962094	8.22589e-06	0.18056	0.00406379	0.165948	1.15919	1.42739	0.941378	1.15867	1.42584	0.941553
sex	gestational hypertension/pre-eclampsia	0.00265772	8.7315e-95	-0.0604149	5.50576e-136	0	NA	0	0	NA	0	0.00260616	5.65942e-93	-0.0598252	1.52526e-133	0	NA	0	0	NA	0
sex	angina	0.0030563	3.17895e-156	0.0777755	6.31135e-158	2.92147	3.1725	2.6903	2.85145	3.09139	2.63013	0.00311897	4.18193e-159	0.0784993	3.87471e-161	3.02993	3.29782	2.7838	2.95814	3.21455	2.72218
sex	heart attack/myocardial infarction	0.00526312	1.31859e-256	0.0999341	1.48772e-270	5.76999	6.46093	5.15294	5.6163	6.28138	5.02164	0.00531226	3.31041e-258	0.100248	5.77302e-273	6.00931	6.74856	5.35103	5.85074	6.56289	5.21586
sex	heart arrhythmia	8.39147e-05	1.07777e-05	0.0129935	1.08526e-05	1.57076	1.91945	1.28541	1.56839	1.91529	1.28432	8.22065e-05	1.33097e-05	0.0128606	1.16463e-05	1.56986	1.92182	1.28235	1.56754	1.91773	1.28129
sex	heart valve problem/heart murmur	4.84292e-05	0.000949533	-0.00977643	0.000813782	0.736911	0.881644	0.615938	0.737868	0.882136	0.617194	3.83144e-05	0.00332018	-0.00870271	0.0031671	0.759099	0.910391	0.632949	0.759961	0.91076	0.634131
sex	stroke	0.000459094	3.32301e-25	0.03036	3.74892e-25	1.87133	2.10984	1.65979	1.86012	2.09487	1.65168	0.000507767	1.11389e-27	0.0319122	9.78761e-28	1.96892	2.22822	1.7398	1.95684	2.21216	1.73098
sex	transient ischaemic attack (tia)	0.000130411	3.86471e-08	0.01619	3.71705e-08	1.74411	2.12825	1.4293	1.74078	2.12278	1.42753	0.000141752	1.00017e-08	0.016875	8.55509e-09	1.80589	2.21294	1.47372	1.80237	2.20718	1.4718
sex	pulmonary embolism +/- dvt	2.32183e-06	0.480826	0.0021565	0.476575	1.05125	1.20032	0.920698	1.05086	1.19867	0.921275	5.27438e-06	0.280419	0.00325144	0.267759	1.07998	1.23659	0.943211	1.07938	1.23469	0.943613
sex	deep venous thrombosis (dvt)	3.70774e-05	0.00349385	-0.00859044	0.00336393	0.873891	0.956027	0.798811	0.875872	0.956763	0.801821	3.05128e-05	0.00810517	-0.00779469	0.00762498	0.883644	0.967673	0.806912	0.885439	0.968206	0.809748
sex	asthma	0.00030876	2.1465e-17	-0.0247932	1.76282e-17	0.854401	0.886015	0.823916	0.86986	0.898355	0.84227	0.000231906	1.9096e-13	-0.0214937	1.6261e-13	0.871251	0.903822	0.839853	0.884702	0.91407	0.856278
sex	chronic obstructive airways disease/copd	8.08394e-06	0.185511	0.00402886	0.175834	1.16754	1.45509	0.936824	1.16705	1.4536	0.936992	1.24531e-05	0.097848	0.00500238	0.089554	1.2208	1.53423	0.9714	1.22018	1.53257	0.971473
sex	emphysema/chronic bronchitis	7.21631e-05	4.17943e-05	0.0120451	4.2788e-05	1.27487	1.43111	1.13568	1.27179	1.42601	1.13425	8.51644e-05	8.44617e-06	0.0130872	8.45271e-06	1.31169	1.47737	1.16459	1.30834	1.47195	1.16292
sex	bronchiectasis	6.67625e-05	0.000120094	-0.0114063	8.53125e-05	0.601854	0.778514	0.465281	0.602507	0.778958	0.466025	4.33054e-05	0.00198239	-0.00921371	0.001668	0.658432	0.855085	0.507005	0.658992	0.855379	0.507693
sex	sleep apnoea	0.000704529	1.3484e-36	0.0370222	1.01968e-37	3.88559	4.87107	3.09949	3.86841	4.84669	3.08759	0.000664172	1.57913e-34	0.0359187	1.18418e-35	3.97896	5.0466	3.13719	3.96263	5.02308	3.12606
sex	pleurisy	1.48284e-06	0.593206	0.00172378	0.572852	1.06871	1.33244	0.857178	1.06851	1.3314	0.857538	1.07111e-06	0.656423	0.00146486	0.648219	1.05878	1.3234	0.847072	1.05862	1.32242	0.847447
sex	spontaneous pneumothorax/recurrent pneumothorax	0.000281403	1.67847e-15	0.023457	6.58861e-16	3.56513	4.96503	2.55993	3.55846	4.95376	2.55616	0.000308742	8.74423e-17	0.0245033	2.05887e-17	3.89701	5.48883	2.76684	3.88948	5.4761	2.76256
sex	liver/biliary/pancreas problem	1.49957e-06	0.606446	0.00173407	0.580644	1.09802	1.49493	0.806485	1.09787	1.4941	0.806726	2.2682e-06	0.515094	0.00213324	0.472619	1.12344	1.53524	0.822092	1.12326	1.53435	0.822311
sex	gastro-oesophageal reflux (gord) / gastric reflux	0.00010171	1.06084e-06	0.0142886	1.08674e-06	1.16435	1.23755	1.09548	1.15785	1.22788	1.09182	0.00016257	6.58648e-10	0.0180715	6.89744e-10	1.21849	1.29727	1.1445	1.21015	1.28557	1.13915
sex	oesophagitis/barretts oesophagus	0.00014618	5.8034e-09	0.0171378	5.4777e-09	1.78891	2.17812	1.46924	1.78525	2.1722	1.46723	0.000164507	6.59866e-10	0.018172	6.02107e-10	1.88485	2.30875	1.53878	1.88087	2.30237	1.53653
sex	gastric/stomach ulcers	7.80541e-05	2.11369e-05	0.0125323	1.96559e-05	1.42314	1.67323	1.21042	1.42059	1.66887	1.20925	0.00010973	4.45082e-07	0.014859	3.97469e-07	1.53765	1.81695	1.30128	1.53447	1.81175	1.29962
sex	gastritis/gastric erosions	1.63987e-05	0.058249	-0.00569948	0.0517823	0.79144	1.0014	0.625503	0.791892	1.0014	0.626213	8.4924e-06	0.178236	-0.00410742	0.1606	0.840449	1.07097	0.659544	0.840782	1.07081	0.660167
sex	irritable bowel syndrome	0.00160362	1.70339e-79	-0.0551618	1.08649e-83	0.417882	0.458721	0.380678	0.424529	0.465347	0.387291	0.00142927	3.5569e-71	-0.0521272	7.97386e-75	0.428328	0.471358	0.389226	0.434554	0.477539	0.395438
sex	hepatitis	1.49603e-05	0.0738224	0.00548662	0.0653217	1.41075	2.02321	0.983695	1.41026	2.02175	0.983711	1.64531e-05	0.0602544	0.00575398	0.0520515	1.4369	2.0644	1.00014	1.43637	2.06289	1.00013
sex	cholelithiasis/gall stones	0.00180822	1.34438e-88	-0.0583065	3.47257e-94	0.376712	0.416108	0.341046	0.382795	0.422257	0.347021	0.00165086	3.08686e-81	-0.0557803	3.43156e-86	0.387796	0.428865	0.350659	0.393667	0.434779	0.356443
sex	cholecystitis	5.97692e-05	0.000347144	-0.0107065	0.000242489	0.487223	0.721414	0.329057	0.487561	0.721671	0.329397	NA	NA	NA	NA	NA	NA	NA	NA	NA	NA
sex	pancreatitis	1.39891e-05	0.0804442	0.00530368	0.0726373	1.28312	1.68013	0.979918	1.28254	1.67855	0.979954	1.96085e-05	0.0373708	0.00628068	0.034947	1.35009	1.7764	1.02608	1.34937	1.77461	1.02604
sex	peritonitis	7.5904e-06	0.198015	0.00390309	0.192962	1.14255	1.38918	0.9397	1.14202	1.3876	0.939905	8.39985e-06	0.175028	0.0041063	0.170996	1.15249	1.40469	0.945579	1.15194	1.40307	0.94576
sex	urinary tract infection/kidney infection	0.000106937	9.79987e-07	-0.0144334	6.17818e-07	0.598329	0.735044	0.487043	0.599359	0.735834	0.488195	9.75294e-05	2.97447e-06	-0.0137873	2.13787e-06	0.602653	0.74523	0.487354	0.603611	0.745949	0.488434
sex	kidney stone/ureter stone/bladder stone	0.00104608	1.4265e-54	0.0455003	2.82384e-55	2.8699	3.29666	2.49839	2.84616	3.26624	2.4801	0.0010528	7.6324e-55	0.0456187	1.72238e-55	2.94243	3.39087	2.55329	2.91845	3.36009	2.53487
sex	bladder problem (not cancer)	0.000137219	2.68108e-08	-0.0163562	1.5653e-08	0.604606	0.722271	0.50611	0.605969	0.72336	0.507629	0.000122148	1.55729e-07	-0.0154394	9.57193e-08	0.613536	0.736585	0.511042	0.614803	0.737571	0.512469
sex	urinary frequency / incontinence	0.000534037	1.43179e-27	-0.0318575	5.0582e-29	0.433315	0.505714	0.371281	0.435664	0.508018	0.373615	0.000473131	1.21755e-24	-0.0300138	6.9923e-26	0.443194	0.519751	0.377915	0.445377	0.521875	0.380092
sex	testicular problems (not cancer)	0.00157128	9.58045e-63	0.0489886	7.8029e-81	Inf	Inf	NA	Inf	Inf	NA	0.0015238	6.87662e-61	0.0482424	2.05516e-78	Inf	Inf	NA	Inf	Inf	NA
sex	diabetes	0.00307799	7.16178e-159	0.078428	3.78035e-159	2.30419	2.45273	2.16464	2.23292	2.37166	2.10231	0.00306231	5.26811e-158	0.0782119	2.85284e-158	2.33305	2.48634	2.1892	2.26234	2.4058	2.12743
sex	type 2 diabetes	0.000343489	3.31539e-19	0.0262512	2.82665e-19	1.93819	2.24467	1.67356	1.92997	2.23312	1.66797	0.000365185	2.67186e-20	0.0270535	2.29733e-20	2.02695	2.3608	1.74031	2.01838	2.34877	1.73446
sex	thyroid problem (not cancer)	0.000525656	3.69836e-25	-0.0304188	2.02523e-28	0.198006	0.27785	0.141106	0.198595	0.278568	0.141581	0.000516391	9.98911e-25	-0.0301422	8.23746e-28	0.19708	0.277746	0.139842	0.197655	0.278449	0.140304
sex	hyperthyroidism/thyrotoxicosis	0.00117015	7.68135e-56	-0.0460508	1.70714e-61	0.261276	0.312597	0.218381	0.263308	0.314795	0.220242	0.00110534	5.77809e-53	-0.0448127	3.01091e-58	0.26794	0.320896	0.223723	0.26994	0.323054	0.225559
sex	hypothyroidism/myxoedema	0.00977516	0	-0.132631	0	0.220905	0.237127	0.205793	0.23469	0.251437	0.219058	0.0092324	0	-0.12895	0	0.223999	0.240753	0.208411	0.237261	0.254523	0.221169
sex	eye/eyelid problem	1.79038e-05	0.0448922	-0.00596601	0.0416259	0.853286	0.993649	0.73275	0.854071	0.993696	0.734065	9.06536e-06	0.156687	-0.0042491	0.154522	0.890564	1.04104	0.761838	0.891131	1.04082	0.762972
sex	meningitis	5.04919e-06	0.298153	0.00318251	0.293653	1.11471	1.35513	0.916952	1.11429	1.3537	0.917229	5.16369e-06	0.292781	0.00321849	0.287042	1.11777	1.3625	0.916997	1.11735	1.36107	0.917267
sex	peripheral neuropathy	3.2946e-06	0.423345	0.00257167	0.377493	1.15156	1.57662	0.841097	1.15134	1.57566	0.841292	6.63066e-06	0.242885	0.00365039	0.214653	1.22886	1.69828	0.889192	1.22854	1.69714	0.889325
sex	trapped nerve/compressed nerve	1.26521e-05	0.0935668	0.00504106	0.0871735	1.18864	1.44652	0.97674	1.18794	1.44469	0.976821	1.40476e-05	0.077	0.00531248	0.0698537	1.20626	1.4766	0.98541	1.20553	1.47474	0.985459
sex	multiple sclerosis	0.000314975	1.29819e-16	-0.0243012	9.65577e-18	0.374201	0.476059	0.294136	0.375227	0.477101	0.295105	0.000303511	4.50844e-16	-0.0238658	4.56993e-17	0.377998	0.481699	0.296623	0.379006	0.482719	0.297576
sex	parkinsons disease	4.91072e-05	0.000873051	0.00993724	0.000760025	1.67808	2.26816	1.24152	1.67679	2.26542	1.24111	6.16239e-05	0.000188259	0.0111261	0.000171459	1.81039	2.46748	1.32828	1.80886	2.46434	1.32773
sex	epilepsy	9.75001e-06	0.139001	0.00442235	0.13395	1.1137	1.28026	0.968817	1.11289	1.2781	0.96903	1.02323e-05	0.129445	0.00453059	0.121747	1.11772	1.28644	0.971124	1.11688	1.28427	0.971318
sex	migraine	0.00395362	9.17568e-187	-0.0851228	9.72431e-204	0.28186	0.308581	0.257453	0.289843	0.316849	0.265139	0.00373377	7.91803e-177	-0.0828037	2.19588e-192	0.288184	0.315731	0.263041	0.296003	0.323819	0.270577
sex	head injury	0.000157315	1.69012e-09	0.0177546	1.52915e-09	2.038	2.57592	1.61242	2.03433	2.56982	1.61042	0.000163241	8.50495e-10	0.0180792	7.31926e-10	2.09609	2.66335	1.64965	2.09231	2.65708	1.64758
sex	spinal injury	8.23798e-05	1.61458e-05	0.0128381	1.33108e-05	2.1537	3.05707	1.51728	2.15181	3.05323	1.51652	8.36499e-05	1.40108e-05	0.012933	1.01585e-05	2.19372	3.13321	1.53593	2.1918	3.12931	1.53516
sex	retinal problem	3.0971e-07	0.851282	0.000787557	0.805213	1.04536	1.44279	0.757399	1.0453	1.44212	0.757667	4.68344e-07	0.80361	0.000968616	0.740153	1.05663	1.46298	0.763151	1.05656	1.46229	0.763409
sex	diabetic eye disease	0.000268732	2.706e-15	0.0232007	2.17103e-15	2.07054	2.48731	1.72361	2.06429	2.47801	1.71965	0.000308247	2.76475e-17	0.0248174	2.38337e-17	2.25024	2.72669	1.85703	2.24322	2.71631	1.85252
sex	glaucoma	0.000262389	4.25307e-15	0.0229776	4.49099e-15	1.48965	1.64607	1.34809	1.48164	1.63503	1.34264	0.000276516	7.8901e-16	0.0235878	8.53001e-16	1.51559	1.67757	1.36925	1.50736	1.66626	1.36361
sex	cataract	3.60933e-05	0.0038771	-0.00848117	0.00378363	0.900828	0.966604	0.839527	0.903421	0.967521	0.843569	2.0741e-05	0.0288531	-0.00643199	0.0282939	0.9223	0.991111	0.858267	0.924267	0.991353	0.86172
sex	eye trauma	0.000250407	6.52637e-14	0.0221132	2.47779e-14	3.64179	5.20961	2.5458	3.63582	5.19915	2.54256	0.000244138	1.35552e-13	0.0218347	4.60576e-14	3.64164	5.23319	2.53412	3.63582	5.22291	2.53099
sex	retinal detachment	0.000205486	4.79717e-12	0.0203071	4.92538e-12	1.90848	2.29681	1.58581	1.90353	2.28921	1.58283	0.000204677	5.32139e-12	0.0202658	5.35729e-12	1.92099	2.31724	1.59251	1.91608	2.30968	1.58956
sex	depression	0.00151267	2.58072e-77	-0.0543597	3.71444e-79	0.597689	0.631282	0.565884	0.61307	0.645886	0.581921	0.00151267	2.58072e-77	-0.0543597	3.71444e-79	0.597689	0.631282	0.565884	0.61307	0.645886	0.581921
sex	anxiety/panic attacks	0.000245921	6.41426e-14	-0.0219653	3.40936e-14	0.662125	0.737723	0.594274	0.665403	0.74046	0.597955	0.000215535	2.17967e-12	-0.0205751	1.38579e-12	0.674754	0.753261	0.604429	0.677818	0.755763	0.607912
sex	nervous breakdown	5.59803e-06	0.290355	-0.00333308	0.271589	0.822196	1.15116	0.58724	0.822387	1.15097	0.587608	6.68632e-06	0.24703	-0.00363995	0.244287	0.797137	1.13924	0.557766	0.797328	1.13909	0.558106
sex	mania/bipolar disorder/manic depression	7.26645e-07	0.721479	-0.00120458	0.694154	0.954535	1.19061	0.765269	0.954655	1.19005	0.765825	1.00716e-06	0.668917	-0.0014179	0.642032	0.944887	1.18774	0.751688	0.945023	1.18723	0.752231
sex	bone disorder	9.78769e-06	0.15494	-0.00440003	0.147114	0.769703	1.08277	0.547154	0.769937	1.08268	0.547533	1.01505e-05	0.147313	-0.00448002	0.144046	0.76444	1.07832	0.541924	0.764675	1.07824	0.542299
sex	back problem	2.05666e-05	0.0300968	0.00642531	0.0286422	1.1538	1.31068	1.01571	1.15246	1.30778	1.01558	2.99661e-05	0.00866917	0.0077582	0.00844292	1.1926	1.35822	1.04718	1.19095	1.35495	1.0468
sex	joint disorder	6.27816e-07	0.742825	0.00112127	0.736646	1.04393	1.29999	0.838307	1.04381	1.29905	0.838715	4.81355e-06	0.313653	0.00310781	0.303049	1.12898	1.41164	0.902917	1.12862	1.41035	0.903163
sex	muscle/soft tissue problem	2.98164e-09	1	-7.72196e-05	1	0.997842	1.17099	0.850294	0.997854	1.17004	0.85101	8.654e-08	0.919495	0.000416106	0.900954	1.0119	1.19055	0.860053	1.01184	1.18951	0.860705
sex	osteomyelitis	5.57783e-05	0.00037311	0.0105912	0.000314766	1.66437	2.19807	1.26025	1.66289	2.19507	1.25973	6.27497e-05	0.000158604	0.0112313	0.000156917	1.72461	2.28421	1.3021	1.723	2.281	1.3015
sex	osteoporosis	0.00402864	2.53565e-178	-0.0831736	1.87589e-207	0.14981	0.174151	0.128871	0.152886	0.177569	0.131634	0.00384566	4.39531e-170	-0.0812101	4.58375e-198	0.148184	0.17309	0.126861	0.151073	0.176313	0.129446
sex	spine arthritis/spondylitis	0.000138445	2.07568e-08	-0.0164685	1.40795e-08	0.649323	0.755272	0.558237	0.651041	0.756605	0.560206	0.000109927	5.86123e-07	-0.0146916	4.11095e-07	0.674135	0.786782	0.577617	0.675683	0.78791	0.579441
sex	prolapsed disc/slipped disc	5.6807e-05	0.000276904	0.0106812	0.000270583	1.18772	1.3025	1.08306	1.18451	1.29709	1.08171	8.76433e-05	6.0927e-06	0.0132719	6.15401e-06	1.24395	1.36691	1.13204	1.23986	1.36049	1.12993
sex	ankylosing spondylitis	0.000154416	2.54229e-09	0.0175759	1.90312e-09	2.16106	2.79442	1.67126	2.15752	2.7884	1.66937	0.000158689	1.54491e-09	0.0178131	1.42974e-09	2.19601	2.84565	1.69468	2.19238	2.83949	1.69275
sex	iron deficiency anaemia	0.0011571	4.91016e-54	-0.0452895	7.39826e-61	0.210496	0.261543	0.169412	0.211924	0.263156	0.170665	0.00104241	5.75187e-49	-0.0430469	7.49359e-55	0.216614	0.270857	0.173234	0.217957	0.272375	0.174412
sex	pernicious anaemia	0.000229796	1.45997e-12	-0.0208261	2.49187e-13	0.403114	0.521856	0.311389	0.403979	0.522709	0.312219	0.00019788	4.79316e-11	-0.0193681	1.18417e-11	0.423632	0.550247	0.326152	0.424458	0.55104	0.326953
sex	gynaecological disorder (not cancer)	0.000789979	4.1288e-29	-0.032922	6.33667e-41	0	NA	0	0	NA	0	0.000738639	2.67032e-27	-0.0318338	4.01511e-38	0	NA	0	0	NA	0
sex	ovarian cyst or cysts	0.00644325	6.05871e-228	-0.0941605	0	0	NA	0	0	NA	0	0.00617808	1.32597e-218	-0.0921962	1.75002399040587e-315	0	NA	0	0	NA	0
sex	polycystic ovaries/polycystic ovarian syndrome	0.000995402	2.38702e-36	-0.0369573	2.36359e-51	0	NA	0	0	NA	0	0.000938901	2.33178e-34	-0.0358926	1.44698e-48	0	NA	0	0	NA	0
sex	uterine fibroids	0.012856	0	-0.133225	0	0	NA	0	0	NA	0	0.0124498	0	-0.13109	0	0	NA	0	0	NA	0
sex	uterine polyps	0.00190461	1.49378e-69	-0.051601	3.17977e-98	0.00316216	0.0225077	0.000444258	0.00318094	0.0226399	0.000446927	0.001797	9.39294e-66	-0.0501411	9.68444e-93	0.00334772	0.0238321	0.000470257	0.0033665	0.0239642	0.000472927
sex	vaginal prolapse/uterine prolapse	0.00432637	1.94274e-153	-0.0771151	2.88848e-221	0	NA	0	0	NA	0	0.0041556	1.96614e-147	-0.0755745	1.86614e-212	0	NA	0	0	NA	0
sex	breast cysts	0.0023561	1.7709e-85	-0.0573207	2.99964e-121	0.0025653	0.0182506	0.000360578	0.00258409	0.018383	0.000363244	0.00226368	3.21393e-82	-0.0561975	2.802e-116	0.00266843	0.0189859	0.000375043	0.00268723	0.0191183	0.00037771
sex	sarcoidosis	3.03964e-06	0.433607	0.00246922	0.413202	1.11196	1.42205	0.869486	1.1117	1.42096	0.869752	5.45985e-06	0.284413	0.00331067	0.277636	1.15504	1.482	0.900209	1.15468	1.48076	0.900412
sex	allergy/hypersensitivity/anaphylaxis	0.000217651	2.47142e-12	-0.020556	1.04418e-12	0.568503	0.666629	0.48482	0.570324	0.668207	0.486779	0.000195666	3.05517e-11	-0.0195043	1.52474e-11	0.580318	0.682067	0.493747	0.582049	0.68354	0.495628
sex	polymyalgia rheumatica	0.000120696	2.66885e-07	-0.0152076	1.49276e-07	0.481276	0.637576	0.363292	0.48194	0.638156	0.363965	0.000110437	8.59596e-07	-0.0145575	4.94168e-07	0.490089	0.65248	0.368115	0.490724	0.653023	0.368762
sex	systemic lupus erythematosis/sle	0.000397459	2.73264e-18	-0.0257027	1.0341e-21	0.11167	0.201745	0.0618121	0.111871	0.202063	0.0619371	0.000413952	1.00245e-18	-0.0260364	1.34342e-22	0.0952578	0.181351	0.0500358	0.0954282	0.181638	0.0501356
sex	sjogren's syndrome/sicca syndrome	0.000407217	2.46126e-18	-0.0257473	4.00448e-22	0.0892509	0.17566	0.0453473	0.0894053	0.17593	0.0454346	0.000400836	5.98385e-18	-0.0254586	6.92976e-22	0.0827293	0.169344	0.0404157	0.0828676	0.169595	0.0404907
sex	allergy or anaphylactic reaction to food	7.74777e-05	3.13872e-05	-0.0123055	2.60249e-05	0.628119	0.781211	0.505028	0.628981	0.781808	0.506028	6.60627e-05	0.000121377	-0.0113743	0.000102267	0.647684	0.807192	0.519695	0.648493	0.807715	0.520658
sex	allergy or anaphylactic reaction to drug	0.000215131	3.43259e-12	-0.0204249	1.45586e-12	0.559707	0.65998	0.474668	0.561433	0.661482	0.476516	0.000208801	7.15704e-12	-0.0201222	2.93814e-12	0.559819	0.661712	0.473616	0.561494	0.663166	0.47541
sex	hayfever/allergic rhinitis	1.45078e-05	0.066716	0.00539015	0.0661414	1.04994	1.10567	0.997013	1.04728	1.09991	0.997173	2.01913e-05	0.0303395	0.00635964	0.0296399	1.05973	1.11651	1.00584	1.0566	1.11025	1.00555
sex	enlarged prostate	0.010458	0	0.126549	0	Inf	Inf	NA	Inf	Inf	NA	0.0100786	0	0.124226	0	Inf	Inf	NA	Inf	Inf	NA
sex	pneumonia	3.22242e-05	0.0063581	0.00804304	0.00631302	1.15975	1.2888	1.04363	1.1577	1.28489	1.0431	4.77302e-05	0.000876713	0.00979186	0.000844347	1.20191	1.33844	1.07931	1.19937	1.33395	1.07837
sex	endometriosis	0.00556516	5.04993e-197	-0.0874896	2.05419e-284	0	NA	0	0	NA	0	0.00534203	3.60749e-189	-0.0857127	4.84038e-273	0	NA	0	0	NA	0
sex	female infertility	0.000682171	2.62556e-25	-0.0305923	1.9569e-35	0	NA	0	0	NA	0	0.000641108	7.39779e-24	-0.029657	3.22485e-33	0	NA	0	0	NA	0
sex	other renal/kidney problem	2.66928e-06	0.461413	-0.00230705	0.450368	0.917903	1.1352	0.742199	0.918135	1.13478	0.74285	1.86257e-06	0.544912	-0.00192762	0.544886	0.929602	1.15452	0.7485	0.929794	1.15405	0.749113
sex	muscle or soft tissue injuries	0.000447708	1.57727e-24	0.0299399	1.22023e-24	2.10602	2.43599	1.82075	2.09564	2.42178	1.81343	0.00044806	1.55023e-24	0.0299464	1.44556e-24	2.13233	2.47262	1.83888	2.12199	2.45841	1.8316
sex	burns	0.000103161	1.45738e-06	0.0143269	1.24195e-06	2.51942	3.69215	1.71918	2.5171	3.68748	1.71819	0.000107688	8.63315e-07	0.01463	6.82312e-07	2.58576	3.80219	1.7585	2.58334	3.79733	1.75746
sex	bronchitis	1.6555e-05	0.0535645	-0.00573891	0.0521369	0.867117	0.999662	0.752147	0.867938	0.999673	0.753563	1.34909e-05	0.0820655	-0.00518192	0.0786775	0.87716	1.01382	0.758922	0.877896	1.01374	0.760257
sex	nasal/sinus disorder	3.05272e-05	0.0083184	0.00783437	0.00740757	1.27384	1.52073	1.06703	1.27254	1.51804	1.06674	2.9934e-05	0.00900326	0.00775796	0.00848823	1.27589	1.52767	1.06561	1.27462	1.52503	1.06534
sex	ear/vestibular disorder	6.12987e-05	0.000165104	0.0111038	0.000164823	1.32508	1.53259	1.14567	1.32274	1.52849	1.1447	5.24625e-05	0.000498641	0.0102715	0.000499111	1.30237	1.50944	1.1237	1.30027	1.50565	1.12291
sex	chronic sinusitis	1.07662e-06	0.642252	-0.00146647	0.622453	0.962563	1.11705	0.829438	0.962784	1.11631	0.830369	5.54258e-07	0.747395	-0.00105238	0.729114	0.972583	1.13125	0.836171	0.97274	1.13044	0.837042
sex	nasal polyps	0.000361929	4.6949e-20	0.0268927	3.37196e-20	2.24715	2.68202	1.88279	2.2389	2.67017	1.87728	0.000367799	2.43068e-20	0.0271009	1.93234e-20	2.29239	2.7448	1.91455	2.28404	2.73278	1.90898
sex	meniere's disease	3.46505e-05	0.00562617	-0.00825818	0.00517977	0.702916	0.898466	0.549928	0.703482	0.898704	0.550667	3.36894e-05	0.0063816	-0.00814195	0.00515242	0.700338	0.900672	0.544564	0.70088	0.900894	0.545272
sex	other neurological problem	1.78226e-06	0.558324	-0.0018854	0.54438	0.924322	1.17367	0.727948	0.924492	1.17324	0.728485	5.9361e-07	0.75597	-0.00108874	0.755666	0.954511	1.21907	0.747367	0.954609	1.21853	0.747849
sex	headaches (not migraine)	9.27456e-05	4.27071e-06	-0.0135206	3.64629e-06	0.719074	0.82726	0.625037	0.720736	0.828385	0.627076	9.35628e-05	3.89967e-06	-0.0135774	3.05092e-06	0.714192	0.823554	0.619352	0.715823	0.824666	0.621346
sex	hiv/aids	0.000454644	8.18028e-23	0.0289455	1.05259e-24	8.16325	13.3956	4.97468	8.14692	13.3652	4.96606	0.000444613	2.68958e-22	0.0285983	2.85e-24	8.35721	13.9014	5.02417	8.34099	13.8708	5.01572
sex	tuberculosis (tb)	5.00396e-07	0.766704	0.00100088	0.746295	1.03217	1.23697	0.861282	1.03204	1.23591	0.861803	1.62125e-06	0.568268	0.00180222	0.542504	1.05946	1.27265	0.881973	1.05921	1.27144	0.882411
sex	malaria	6.55392e-05	0.000118109	0.0114702	0.000110122	1.87814	2.58526	1.36443	1.87655	2.58201	1.36384	6.55392e-05	0.000118109	0.0114702	0.000110122	1.87814	2.58526	1.36443	1.87655	2.58201	1.36384
sex	helicobacter pylori	1.25467e-06	0.633156	0.00158573	0.59784	1.07415	1.39043	0.829808	1.07399	1.38952	0.830116	3.69254e-06	0.387532	0.00272216	0.37281	1.13578	1.48445	0.868998	1.13551	1.48337	0.869224
sex	clotting disorder/excessive bleeding	5.69078e-05	0.000487044	-0.0104496	0.000288447	0.49022	0.730273	0.329076	0.490547	0.730517	0.329405	NA	NA	NA	NA	NA	NA	NA	NA	NA	NA
sex	anaemia	0.000130796	9.58458e-08	-0.0157718	4.35707e-08	0.440114	0.597708	0.324072	0.440705	0.598252	0.324647	0.000120451	3.05641e-07	-0.0151492	1.32018e-07	0.449812	0.613124	0.330001	0.450383	0.613639	0.33056
sex	eczema/dermatitis	4.63319e-06	0.305982	0.0030459	0.300474	1.04236	1.12684	0.964219	1.0414	1.12385	0.965002	1.16701e-05	0.101719	0.0048357	0.100796	1.06924	1.15738	0.987811	1.0677	1.15375	0.988075
sex	psoriasis	0.000126561	5.37954e-08	0.0159565	5.01406e-08	1.36715	1.53003	1.22161	1.36265	1.52318	1.21903	0.000136604	1.59633e-08	0.0165782	1.55284e-08	1.391	1.55957	1.24066	1.38632	1.5525	1.23793
sex	malabsorption/coeliac disease	0.000216336	3.66751e-12	-0.0204134	1.46587e-12	0.512666	0.620372	0.423659	0.514053	0.621618	0.425101	0.000173186	4.8101e-10	-0.0183034	2.16069e-10	0.54226	0.658516	0.446528	0.543536	0.659615	0.447884
sex	duodenal ulcer	0.000335454	1.33855e-18	0.025839	8.54332e-19	2.50659	3.09419	2.03057	2.49904	3.08293	2.02573	0.000345221	4.47916e-19	0.0261971	2.58123e-19	2.57944	3.1971	2.08111	2.57167	3.18551	2.07612
sex	diverticular disease/diverticulitis	8.39895e-05	1.1531e-05	-0.0128887	9.23765e-06	0.765356	0.862103	0.679466	0.767332	0.863361	0.681985	6.21353e-05	0.000162672	-0.0110948	0.00013884	0.790427	0.892572	0.699971	0.792141	0.893526	0.702259
sex	colitis/not crohns or ulcerative colitis	1.22165e-05	0.101335	0.00495463	0.0974578	1.22096	1.53805	0.969242	1.22035	1.5364	0.969319	1.75546e-05	0.0482071	0.00594101	0.0475021	1.27461	1.61098	1.00847	1.27386	1.60913	1.00845
sex	rectal or colon adenoma/polyps	2.64526e-05	0.0143937	0.00729341	0.0131754	1.29206	1.58052	1.05624	1.29098	1.57817	1.05605	3.53602e-05	0.00455755	0.00843423	0.00414903	1.35579	1.66801	1.10202	1.35452	1.66537	1.10169
sex	crohns disease	1.47763e-06	0.595291	-0.00171709	0.568226	0.934758	1.1704	0.746559	0.934924	1.16992	0.747132	3.9722e-07	0.804807	-0.000890788	0.771841	0.965109	1.21236	0.768286	0.965197	1.21176	0.768802
sex	ulcerative colitis	7.74179e-08	0.925686	0.00039356	0.900805	1.01127	1.19014	0.859278	1.01121	1.18911	0.859931	2.01891e-07	0.860438	0.000635618	0.83391	1.01843	1.20036	0.864076	1.01834	1.19928	0.864696
sex	rheumatoid arthritis	0.000446329	1.2855e-23	-0.0293265	1.79714e-24	0.512528	0.585297	0.448807	0.515403	0.58799	0.451777	0.000402988	1.65329e-21	-0.027892	2.97444e-22	0.525218	0.600717	0.459207	0.527973	0.603271	0.462074
sex	osteoarthritis	0.00163974	8.6439e-84	-0.0566406	1.14698e-85	0.608186	0.639791	0.578142	0.625912	0.656621	0.596639	0.00143123	1.88155e-73	-0.0529489	5.11545e-75	0.622346	0.655333	0.591019	0.638862	0.670908	0.608346
sex	gout	0.00743836	0	0.114323	0	16.0688	19.3704	13.33	15.633	18.8316	12.9777	0.00738804	0	0.113649	0	17.2455	20.972	14.1812	16.7876	20.4012	13.8141
sex	other joint disorder	2.35217e-06	0.488198	0.00217129	0.477377	1.0782	1.31482	0.884158	1.07793	1.31361	0.884525	2.35145e-06	0.4888	0.002171	0.470077	1.07956	1.32089	0.882314	1.07929	1.3197	0.882674
sex	atrial fibrillation	0.000950179	9.12548e-50	0.0433864	2.85021e-50	2.80677	3.23521	2.43507	2.78526	3.20741	2.41867	0.000944237	1.9947e-49	0.0432346	6.27881e-50	2.8508	3.29532	2.46625	2.82939	3.26757	2.44998
sex	high cholesterol	0.00535268	3.27649e-276	0.103671	3.11271e-275	1.89501	1.96385	1.82858	1.75367	1.80971	1.69936	0.00562311	5.91993e-290	0.106239	4.85977e-289	1.95104	2.02347	1.88119	1.80556	1.86492	1.7481
sex	hiatus hernia	2.16065e-05	0.025895	-0.00656305	0.0254389	0.90993	0.987985	0.838042	0.911651	0.988233	0.841003	7.70615e-06	0.186045	-0.00392211	0.183633	0.943831	1.02687	0.867505	0.944869	1.02636	0.869847
sex	sciatica	2.48391e-06	0.464943	0.00223053	0.461064	1.05243	1.19982	0.923146	1.05201	1.19812	0.923719	9.08902e-06	0.153156	0.00426943	0.149168	1.10526	1.26395	0.966502	1.10445	1.26177	0.966748
sex	psoriatic arthropathy	1.83216e-05	0.04447	0.00607087	0.0410485	1.33756	1.76099	1.01595	1.33688	1.75924	1.01592	3.11655e-05	0.00825794	0.00791927	0.00759008	1.47456	1.95552	1.1119	1.47361	1.95333	1.1117
sex	cervical spondylosis	9.24075e-05	4.83446e-06	-0.0134667	3.99797e-06	0.669098	0.794535	0.563464	0.670364	0.795424	0.564966	8.05207e-05	1.99143e-05	-0.0125771	1.66659e-05	0.680327	0.811464	0.570383	0.681496	0.812246	0.571793
sex	rheumatic fever	7.96353e-06	0.192176	-0.0039785	0.175562	0.850144	1.07395	0.67298	0.850483	1.07377	0.67363	4.29537e-06	0.346021	-0.00292454	0.339667	0.886528	1.1222	0.700349	0.886784	1.12189	0.700946
sex	chronic fatigue syndrome	0.000315525	6.33107e-17	-0.0245238	8.75856e-18	0.450249	0.545038	0.371945	0.451751	0.546477	0.373445	0.000280612	3.20731e-15	-0.0231392	5.6419e-16	0.456091	0.556544	0.373769	0.457464	0.557848	0.375144
sex	irregular heart beat	1.13077e-05	0.112883	0.00476485	0.108576	1.16562	1.40133	0.969557	1.16492	1.39948	0.969676	1.55873e-05	0.0616124	0.00559584	0.0600144	1.2017	1.45037	0.995654	1.20087	1.44836	0.995672
sex	svt / supraventricular tachycardia	1.02376e-05	0.1444	-0.00450041	0.138089	0.772195	1.07358	0.555417	0.772444	1.0735	0.555819	8.45948e-06	0.186986	-0.00409328	0.184469	0.789573	1.09932	0.567101	0.789803	1.0992	0.567493
sex	varicose veins	0.000257535	1.96064e-14	-0.0224251	9.74375e-15	0.616382	0.698183	0.544165	0.619107	0.70052	0.547156	0.000236932	2.09621e-13	-0.0215195	1.01982e-13	0.625355	0.709265	0.551372	0.627974	0.711482	0.554267
sex	lymphoedema	0.000321006	9.46634e-16	-0.0236799	6.38632e-18	0.184103	0.291411	0.116309	0.184425	0.291838	0.116547	0.000315823	1.74036e-15	-0.0234647	1.45958e-17	0.180578	0.288917	0.112864	0.180886	0.28933	0.113088
sex	pneumothorax	0.000143606	1.25873e-08	0.0168632	7.14035e-09	2.81139	4.05563	1.94888	2.80815	4.04949	1.94733	0.000159562	2.07577e-09	0.0177422	1.31869e-09	3.03349	4.41981	2.082	3.02985	4.41295	2.08023
sex	labyrinthitis	0.000119878	3.78898e-07	-0.0150523	1.78711e-07	0.410028	0.581924	0.288909	0.410495	0.582367	0.289348	0.000109045	1.26894e-06	-0.0143722	5.64046e-07	0.42065	0.600227	0.294799	0.421097	0.600642	0.295222
sex	vertigo	0.000165397	1.54613e-09	-0.0177922	6.70182e-10	0.474284	0.606196	0.371077	0.475165	0.606995	0.371967	0.000142476	2.06242e-08	-0.0165348	9.90875e-09	0.489729	0.63023	0.380551	0.490547	0.63095	0.381386
sex	appendicitis	1.94604e-07	0.845796	0.000623943	0.831953	1.00828	1.08746	0.934861	1.00808	1.08531	0.936353	8.54345e-07	0.66828	0.00130751	0.654251	1.01759	1.09826	0.942847	1.01718	1.09587	0.944138
sex	anal fissure	5.36176e-05	0.000499611	0.0103821	0.000429279	1.71829	2.32389	1.27051	1.71691	2.32101	1.27005	6.16239e-05	0.000188259	0.0111261	0.000171459	1.81039	2.46748	1.32828	1.80886	2.46434	1.32773
sex	haemorrhoids / piles	0.000389736	1.31148e-21	0.0279676	1.38248e-21	1.90651	2.1804	1.66702	1.8971	2.16748	1.66044	0.00039136	1.09789e-21	0.0280227	1.01955e-21	1.92711	2.20848	1.68159	1.91771	2.19556	1.67503
sex	jaundice (unknown cause)	5.97797e-06	0.261539	0.00346446	0.247633	1.16383	1.49552	0.905708	1.16346	1.49425	0.905898	7.10745e-06	0.218907	0.00377815	0.21639	1.1823	1.52395	0.91724	1.18189	1.52263	0.917404
sex	dyspepsia / indigestion	4.29454e-06	0.340078	0.00293488	0.327457	1.10878	1.35611	0.90656	1.10841	1.35476	0.906852	7.45003e-06	0.203199	0.00386703	0.189979	1.14832	1.40922	0.935712	1.14781	1.4077	0.93591
sex	abdominal hernia	0.0003402	3.34344e-18	0.0256135	7.76255e-19	4.43066	6.37535	3.07917	4.42194	6.36048	3.07422	0.000354065	8.88368e-19	0.0260542	1.00362e-19	4.82046	7.06249	3.29017	4.81103	7.04623	3.28487
sex	umbilical hernia	9.04479e-05	5.21047e-06	0.0134808	4.18826e-06	1.78521	2.29079	1.39122	1.78295	2.28667	1.39019	8.64587e-05	8.49691e-06	0.0131806	7.25684e-06	1.77808	2.29048	1.38031	1.77591	2.28649	1.37934
sex	inguinal hernia	0.00533751	1.64521e-244	0.0975489	3.52993e-274	12.9911	15.775	10.6984	12.7254	15.4418	10.4868	0.00523637	1.13788e-239	0.0965718	4.95234e-269	13.1569	16.0314	10.7978	12.8937	15.7001	10.5889
sex	cystitis	0.000808331	2.80724e-35	-0.0363547	7.6051e-43	0.0932804	0.148777	0.0584851	0.093605	0.149252	0.0587052	0.000788028	2.31514e-34	-0.0358608	1.24828e-41	0.091351	0.147522	0.056568	0.0916592	0.147979	0.0567745
sex	bph / benign prostatic hypertrophy	0.00357614	4.62298e-141	0.073927	4.7882e-183	Inf	Inf	NA	Inf	Inf	NA	0.00345358	2.82841e-136	0.072648	8.47519e-177	Inf	Inf	NA	Inf	Inf	NA
sex	erectile dysfunction / impotence	0.00125258	2.77488e-50	0.043737	1.38212e-64	Inf	Inf	NA	Inf	Inf	NA	0.00117124	4.22081e-47	0.0422926	1.93843e-60	Inf	Inf	NA	Inf	Inf	NA
sex	trigemminal neuralgia	7.61619e-05	5.3645e-05	-0.0120471	2.76057e-05	0.450892	0.664813	0.305805	0.451254	0.66512	0.306155	7.92855e-05	3.9692e-05	-0.0122624	1.8988e-05	0.426598	0.642499	0.283247	0.426933	0.642796	0.283561
sex	polio / poliomyelitis	1.4006e-06	0.613536	0.00167557	0.581042	1.08224	1.41756	0.826241	1.08209	1.41667	0.826528	9.69668e-07	0.683483	0.00139395	0.67508	1.06884	1.40468	0.813288	1.06871	1.40383	0.813586
sex	macular degeneration	4.84853e-05	0.0011438	-0.00971355	0.000848378	0.590245	0.808049	0.431149	0.590693	0.808321	0.431658	3.93088e-05	0.00345799	-0.0087592	0.00253346	0.616378	0.848073	0.447983	0.61679	0.848288	0.448468
sex	dry eyes	0.000396654	1.79622e-20	-0.0272092	6.11626e-22	0.356142	0.446784	0.28389	0.357319	0.447999	0.284994	0.000364384	5.98254e-19	-0.0260999	2.7669e-20	0.362464	0.457119	0.28741	0.363582	0.458266	0.28846
sex	iritis	1.18425e-05	0.111818	0.00488042	0.100783	1.31339	1.80967	0.953215	1.31293	1.80829	0.953274	1.17128e-05	0.114154	0.00485367	0.113627	1.31627	1.82158	0.951138	1.31582	1.82021	0.951198
sex	post-natal depression	0.0012088	5.83011e-45	-0.0412516	1.08633e-62	0.00492794	0.0351263	0.00069135	0.00494669	0.0352576	0.000694027	0.00114245	1.30589e-42	-0.0401243	2.26387e-59	0.00520513	0.0371104	0.000730074	0.00522387	0.0372415	0.000732753
sex	disc problem	1.26027e-06	0.631043	0.00158923	0.607479	1.07226	1.37842	0.834094	1.0721	1.37749	0.834412	8.3647e-07	0.705171	0.00129452	0.6958	1.05938	1.36699	0.820985	1.05925	1.36612	0.821315
sex	disc degeneration	1.35534e-05	0.083062	-0.00519036	0.0782122	0.850269	1.0169	0.71094	0.850847	1.01684	0.711951	1.04069e-05	0.130385	-0.00454979	0.126609	0.86454	1.03833	0.719838	0.865043	1.03818	0.720778
sex	back pain	3.5028e-08	0.947304	-0.000264662	0.941207	0.99555	1.0963	0.904059	0.995614	1.09485	0.905375	9.22065e-08	0.902718	0.000429482	0.900834	1.00736	1.11071	0.913628	1.00726	1.10907	0.914788
sex	scoliosis	0.000243348	8.37759e-13	-0.0210942	6.00333e-14	0.288806	0.413461	0.201733	0.289301	0.414018	0.202154	0.000233472	2.33397e-12	-0.0206816	2.11653e-13	0.29452	0.421928	0.205584	0.295011	0.422477	0.206003
sex	joint pain	5.78412e-06	0.257263	-0.003397	0.251255	0.930098	1.05084	0.823228	0.930704	1.05038	0.824664	7.84157e-07	0.691184	-0.00125177	0.680903	0.97319	1.10188	0.859527	0.973419	1.10096	0.860652
sex	arthritis (nos)	0.000250904	2.9851e-14	-0.0222409	1.98273e-14	0.716848	0.781223	0.657778	0.721351	0.784901	0.662947	0.000213015	2.49542e-12	-0.0205043	1.75216e-12	0.731951	0.798796	0.670699	0.736107	0.802097	0.675547
sex	plantar fascitis	8.03935e-08	0.963562	0.000401138	0.926991	1.02551	1.46884	0.715992	1.02549	1.46826	0.716238	NA	NA	NA	NA	NA	NA	NA	NA	NA	NA
sex	carpal tunnel syndrome	0.000402365	6.67185e-21	-0.0275053	3.35797e-22	0.385399	0.473477	0.313706	0.386789	0.474878	0.31504	0.000341588	4.85406e-18	-0.0254022	5.42593e-19	0.406153	0.50095	0.329295	0.407462	0.502247	0.330565
sex	fibromyalgia	0.00105785	9.54645e-48	-0.0425076	1.55765e-55	0.146502	0.197721	0.108551	0.147274	0.198675	0.109171	0.000881138	3.91838e-40	-0.0388541	1.59727e-46	0.151273	0.208539	0.109732	0.151945	0.209378	0.110265
sex	dupuytren's contracture	0.000444915	2.53479e-23	0.0292401	3.43298e-24	4.66662	6.50362	3.3485	4.65495	6.48476	3.34145	0.000423131	3.01139e-22	0.0285172	2.90024e-23	4.65686	6.54129	3.3153	4.64576	6.52317	3.30869
sex	neck problem/injury	1.30085e-05	0.0932397	-0.0050784	0.0854665	0.805057	1.02829	0.630287	0.80545	1.02823	0.630936	1.02711e-05	0.137597	-0.00451495	0.135752	0.823143	1.05375	0.643003	0.823497	1.05364	0.643624
sex	acne/acne vulgaris	6.54494e-07	0.748165	-0.00114303	0.724479	0.946072	1.24862	0.716831	0.946163	1.24815	0.717241	2.2805e-07	0.873318	-0.000674979	0.829807	0.967273	1.28241	0.729578	0.967327	1.28188	0.729961
sex	lichen planus	9.30321e-05	8.35201e-06	-0.0132626	3.59868e-06	0.411943	0.611578	0.277475	0.412309	0.611916	0.277814	9.00505e-05	1.17983e-05	-0.0130487	5.8218e-06	0.41222	0.615767	0.275958	0.412575	0.616094	0.276286
sex	cervical intra-epithelial neoplasia (cin) / precancerous cells cervix	0.00128315	1.78402e-46	-0.0419637	4.0174e-66	0	NA	0	0	NA	0	0.00123176	1.14668e-44	-0.0411141	1.9574e-63	0	NA	0	0	NA	0
sex	cervical polyps	0.000610314	9.05629e-23	-0.0289357	8.10549e-32	0	NA	0	0	NA	0	NA	NA	NA	NA	NA	NA	NA	NA	NA	NA
sex	menorrhagia (unknown cause)	0.00401592	1.60215e-142	-0.0742909	3.18852e-205	0	NA	0	0	NA	0	0.00384527	1.60109e-136	-0.0726921	1.04905e-196	0	NA	0	0	NA	0
sex	ectopic pregnancy	0.0013397	1.8306e-48	-0.0428789	6.29729e-69	0	NA	0	0	NA	0	0.00130886	2.22533e-47	-0.0423821	3.0293e-67	0	NA	0	0	NA	0
sex	miscarriage	0.00374188	6.90494e-133	-0.0717062	1.89443e-191	0	NA	0	0	NA	0	0.00367469	1.58915e-130	-0.0710582	8.06353e-188	0	NA	0	0	NA	0
sex	breast fibroadenoma	0.000723238	9.33085e-27	-0.0315	1.41353e-37	0	NA	0	0	NA	0	0.000712971	2.14881e-26	-0.0312756	4.80141e-37	0	NA	0	0	NA	0
sex	raynaud's phenomenon/disease	0.000308272	3.29449e-16	-0.0239837	2.67438e-17	0.355542	0.460062	0.274767	0.356452	0.461004	0.275613	0.000282046	5.50027e-15	-0.0229736	5.86937e-16	0.366672	0.475722	0.28262	0.367555	0.476625	0.283444
sex	food intolerance	7.59307e-05	5.28314e-05	-0.0120473	2.77054e-05	0.467585	0.676729	0.323077	0.467976	0.677053	0.323463	6.01037e-05	0.00032319	-0.0107497	0.000225872	0.50246	0.72998	0.345853	0.502826	0.730252	0.346228
sex	urticaria	6.1578e-05	0.000236048	-0.0109366	0.000183064	0.574924	0.77082	0.428813	0.575453	0.77118	0.429401	5.37157e-05	0.000599351	-0.0102251	0.00044096	0.591801	0.796333	0.439801	0.592301	0.79665	0.440369
sex	infectious mononucleosis / glandular fever / epstein barr virus (ebv)	3.75612e-05	0.00370286	-0.0086128	0.00354052	0.746427	0.90708	0.614227	0.74721	0.907415	0.61529	3.57028e-05	0.00467932	-0.00839801	0.00438769	0.74971	0.912862	0.615718	0.75047	0.913172	0.616757
sex	measles / morbillivirus	2.75351e-06	0.439019	-0.00234485	0.425044	0.953511	1.07095	0.848952	0.953961	1.07022	0.850329	1.11619e-06	0.630095	-0.00149336	0.630448	0.969652	1.09116	0.861674	0.969938	1.09025	0.862903
sex	mumps / epidemic parotitis	2.15519e-05	0.0265943	0.00657877	0.02541	1.17848	1.35958	1.02149	1.17722	1.35687	1.02136	2.02017e-05	0.0319376	0.00636917	0.0315861	1.17446	1.35715	1.01636	1.17326	1.35452	1.01625
sex	rubella / german measles	8.37691e-05	1.43024e-05	-0.0128058	9.93488e-06	0.643641	0.784895	0.527808	0.644648	0.785598	0.528987	7.49481e-05	4.06722e-05	-0.0121202	2.92661e-05	0.656062	0.801639	0.536922	0.657022	0.80228	0.538063
sex	chickenpox	1.43249e-05	0.0713477	-0.00534307	0.0703988	0.904009	1.0072	0.81139	0.905059	1.00712	0.813338	1.44325e-05	0.0703272	-0.00536295	0.067678	0.902749	1.00689	0.809378	0.903792	1.00682	0.811305
sex	whooping cough / pertussis	2.94945e-05	0.0104846	-0.00763143	0.00928536	0.744292	0.929462	0.596011	0.744899	0.929666	0.596853	2.62114e-05	0.0159595	-0.00719683	0.0137629	0.754604	0.944572	0.602842	0.755178	0.944733	0.603656
sex	shingles	1.23941e-06	0.633421	-0.00157261	0.620637	0.935248	1.19317	0.73308	0.935389	1.1927	0.733589	1.70925e-07	0.891419	-0.000584433	0.848691	0.974767	1.25182	0.75903	0.97482	1.25123	0.759472
sex	herpes simplex	1.69639e-05	0.0582733	-0.00577842	0.0575117	0.704337	0.998264	0.496953	0.704615	0.99828	0.497338	8.41326e-06	0.190471	-0.00408036	0.182564	0.776673	1.10797	0.544437	0.776884	1.10786	0.544787
sex	hepatitis a	1.46574e-06	0.613902	0.00171448	0.562719	1.1019	1.52336	0.797037	1.10176	1.52256	0.797265	1.87591e-06	0.560932	0.00193988	0.507086	1.11641	1.54499	0.80672	1.11626	1.54415	0.806937
sex	tinnitus / tiniitis	0.000144635	6.70448e-09	0.0170537	6.09843e-09	1.68672	2.01401	1.41262	1.68293	2.00798	1.41049	0.000152873	2.51289e-09	0.01753	2.4451e-09	1.72837	2.07083	1.44255	1.72445	2.06461	1.44033
sex	tonsiltis	5.07775e-05	0.00061921	-0.0100513	0.000567772	0.865756	0.939842	0.79751	0.86828	0.941037	0.801149	4.01145e-05	0.00236009	-0.00893634	0.00222438	0.878021	0.95432	0.807822	0.88026	0.955207	0.811192
sex	constipation	0.000260039	1.23629e-13	-0.0218365	8.4851e-15	0.297113	0.416483	0.211956	0.297669	0.4171	0.212436	0.000241598	9.02004e-13	-0.0210598	7.65106e-14	0.300576	0.425029	0.212564	0.301103	0.425612	0.213018
sex	thyroid goitre	0.000602247	1.75748e-28	-0.0324772	2.43938e-32	0.188306	0.261744	0.135473	0.188933	0.26251	0.135979	0.000582784	1.16835e-27	-0.0319794	2.9087e-31	0.191971	0.266952	0.13805	0.192595	0.267713	0.138554
sex	stress	4.28251e-06	0.343363	-0.00292096	0.337855	0.898317	1.10835	0.728082	0.898608	1.10801	0.728778	1.926e-06	0.537159	-0.00196015	0.513658	0.929165	1.15142	0.749813	0.929362	1.15095	0.750436
sex	insomnia	0.000202664	2.87272e-11	-0.0195894	6.99879e-12	0.41805	0.543695	0.321441	0.418873	0.54449	0.322236	0.000204721	2.61258e-11	-0.019639	5.07386e-12	0.395118	0.522922	0.29855	0.395859	0.523655	0.299251
sex	osteopenia	0.00260016	1.90847e-110	-0.0652726	1.99876e-134	0.0938153	0.121518	0.0724279	0.094874	0.122827	0.0732828	0.00247508	3.35809e-105	-0.0636802	4.72381e-128	0.093826	0.122322	0.0719683	0.0948334	0.123574	0.0727774
sex	tendonitis / tendinitis / tenosynovitis	7.94555e-06	0.197873	-0.00397048	0.190349	0.818326	1.09292	0.612724	0.81859	1.09277	0.613202	7.96095e-06	0.197936	-0.00397395	0.182528	0.815046	1.09461	0.606885	0.815304	1.09446	0.607349
sex	tennis elbow / lateral epicondylitis	1.36893e-05	0.0852598	0.00524723	0.0770373	1.31593	1.77674	0.974627	1.3154	1.77525	0.974664	1.3497e-05	0.0878364	0.00521032	0.0848176	1.31984	1.79172	0.972243	1.31933	1.79024	0.972282
sex	cellulitis	5.9586e-05	0.000237182	0.0109438	0.000204205	1.73969	2.33226	1.29768	1.73817	2.32917	1.29714	5.37985e-05	0.000489523	0.0103994	0.000401352	1.72541	2.33785	1.2734	1.72403	2.33496	1.27294
sex	fracture skull / head	0.000195472	2.49829e-11	0.0196876	1.50157e-11	2.73127	3.70281	2.01463	2.72686	3.69524	2.01226	0.000206929	6.86253e-12	0.0202356	4.80249e-12	2.8538	3.89155	2.09278	2.84912	3.88351	2.09024
sex	fracture jaw	0.000259584	3.25186e-14	0.0223979	7.53754e-15	4.28875	6.43333	2.85908	4.28218	6.42138	2.85563	0.000275552	6.12919e-15	0.0230225	1.57112e-15	4.59523	6.97018	3.0295	4.58805	6.95708	3.02573
sex	fracture nose	0.000716893	2.6934e-37	0.0373858	2.87245e-38	3.75409	4.66549	3.02073	3.73681	4.64118	3.00866	0.000724476	1.2503e-37	0.0375608	8.85792e-39	3.82652	4.76772	3.07113	3.80895	4.74296	3.05887
sex	fracture face / orbit / eye socket	0.000279592	5.23039e-15	0.0230941	8.5337e-16	5.17161	8.14539	3.28353	5.16391	8.13089	3.27959	0.000269679	1.53368e-14	0.0226978	2.62701e-15	5.06588	7.98602	3.21351	5.05853	7.97211	3.20977
sex	fracture clavicle / collar bone	0.000533775	2.68861e-28	0.0323495	6.66771e-29	3.41335	4.2998	2.70966	3.40085	4.28158	2.70128	0.000544576	8.8141e-29	0.032643	1.83208e-29	3.53141	4.47112	2.7892	3.51853	4.45231	2.78059
sex	fracture shoulder / scapula	0.000127796	6.86835e-08	0.0159679	5.78009e-08	2.3446	3.21127	1.71183	2.34171	3.20596	1.71044	0.000147969	6.75591e-09	0.0171488	4.99048e-09	2.59035	3.60155	1.86306	2.58702	3.59549	1.86141
sex	fracture upper arm / humerus / elbow	0.000136459	1.70778e-08	0.0165701	1.56329e-08	1.53751	1.78568	1.32383	1.53355	1.7795	1.3216	0.000148328	4.10052e-09	0.0172748	4.43839e-09	1.57763	1.83711	1.35481	1.57347	1.83066	1.35241
sex	fracture forearm / wrist	0.000197745	1.09269e-11	0.0199404	1.13866e-11	1.68681	1.96308	1.44942	1.68162	1.95532	1.44622	0.00021088	2.29458e-12	0.0205888	2.31629e-12	1.73111	2.02005	1.4835	1.7257	2.012	1.48013
sex	fracture radius	6.52197e-05	0.000122463	0.0114429	0.000121589	1.86759	2.56511	1.35974	1.866	2.56187	1.35915	6.80787e-05	8.66316e-05	0.0116892	8.26201e-05	1.89774	2.61056	1.37956	1.8961	2.60722	1.37894
sex	fracture ulna	9.45444e-05	3.97236e-06	0.0137288	2.6885e-06	2.39645	3.48975	1.64567	2.39432	3.48542	1.64478	9.12844e-05	5.85126e-06	0.0134931	5.61269e-06	2.36682	3.44932	1.62404	2.36476	3.4451	1.6232
sex	fracture wrist / colles fracture	1.24386e-05	0.0938993	0.00499595	0.0925554	1.13268	1.30647	0.982004	1.13176	1.30419	0.982124	1.75548e-05	0.0458251	0.00593666	0.0453676	1.16174	1.34248	1.00534	1.16064	1.33997	1.00531
sex	fracture hand	0.000160984	1.42786e-09	0.0178857	1.10716e-09	2.60063	3.57212	1.89335	2.59701	3.56566	1.89151	0.000168105	6.40726e-10	0.0182618	3.88547e-10	2.70206	3.73712	1.95368	2.69828	3.73037	1.95174
sex	fracture finger	0.00046545	6.33464e-25	0.0302491	2.43517e-25	3.25111	4.11647	2.56767	3.24034	4.10052	2.5606	0.000469133	4.46534e-25	0.0303491	1.07076e-25	3.3271	4.23113	2.61623	3.31618	4.21492	2.60908
sex	fracture rib	0.000486242	7.91774e-26	0.0308341	2.09514e-26	3.57254	4.59821	2.77566	3.561	4.58096	2.76814	0.000493725	3.8512e-26	0.0310348	8.15403e-27	3.71145	4.81015	2.86372	3.6996	4.79234	2.85603
sex	fracture vertebra / crush fracture / vertebral collapse	1.983e-05	0.0361616	0.00631595	0.0326156	1.34466	1.76004	1.02731	1.34393	1.75823	1.02726	1.84394e-05	0.0436985	0.0060903	0.0429313	1.33504	1.75299	1.01674	1.33436	1.75124	1.01671
sex	fracture pelvis	4.90199e-05	0.000930398	0.00992226	0.000935899	1.831	2.60884	1.28507	1.82979	2.60615	1.2847	4.96032e-05	0.000871294	0.00997988	0.000775291	1.85622	2.66114	1.29476	1.85501	2.65843	1.29439
sex	fracture neck of femur / hip	2.80747e-05	0.0122215	0.0075162	0.0120989	1.42746	1.87423	1.0872	1.42655	1.87212	1.08703	2.49919e-05	0.0183356	0.0070914	0.0158646	1.40824	1.85865	1.06698	1.40741	1.85667	1.06686
sex	fracture shaft of femur	0.000176384	2.27318e-10	0.0187208	1.40283e-10	2.60665	3.53282	1.92329	2.60269	3.52591	1.9212	0.000185874	7.67732e-11	0.0192039	6.04842e-11	2.6951	3.66547	1.98162	2.69091	3.6582	1.97939
sex	fracture patella / knee	0.000114551	3.14636e-07	0.0151396	2.63063e-07	2.14548	2.88298	1.59664	2.14285	2.87815	1.5954	0.000115161	2.93782e-07	0.0151785	2.2999e-07	2.15918	2.90667	1.60392	2.15654	2.90182	1.60267
sex	fracture lower leg / ankle	0.000420769	2.88695e-23	0.0290822	3.4979e-23	1.73772	1.93984	1.55665	1.7269	1.92543	1.54885	0.000442498	2.22258e-24	0.0298196	2.27448e-24	1.77298	1.98174	1.58621	1.76178	1.96686	1.57808
sex	fracture tibia	0.000343053	5.35425e-19	0.0261344	4.16874e-19	2.48547	3.05456	2.0224	2.47774	3.0431	2.01741	0.000355022	1.37634e-19	0.0265721	7.46726e-20	2.55306	3.14706	2.07117	2.54507	3.13523	2.066
sex	fracture fibula	0.000299507	9.50197e-17	0.0244134	6.06667e-17	2.51567	3.1468	2.01111	2.50893	3.13652	2.00691	0.000331862	2.35587e-18	0.025664	1.35121e-18	2.68053	3.36941	2.1325	2.67306	3.35807	2.12779
sex	fracture foot	1.01766e-05	0.139701	0.00452289	0.126802	1.25108	1.66182	0.941854	1.25062	1.66044	0.941947	1.29246e-05	0.0944782	0.00509816	0.0865009	1.29509	1.73245	0.968146	1.29457	1.73097	0.968195
sex	fracture metatarsal	7.99349e-07	0.731546	0.00126582	0.717131	1.08151	1.54122	0.758922	1.08142	1.54052	0.759143	NA	NA	NA	NA	NA	NA	NA	NA	NA	NA
sex	fracture toe	3.95178e-05	0.00280955	0.00891742	0.00236128	1.50692	1.96395	1.15624	1.50574	1.96144	1.15591	5.77548e-05	0.000291713	0.0107769	0.000261934	1.67316	2.20548	1.26933	1.67164	2.20241	1.26878
sex	septicaemia / sepsis	3.32291e-06	0.41886	0.00258252	0.400688	1.14408	1.54184	0.848931	1.14385	1.54085	0.849138	5.14841e-06	0.305529	0.00321563	0.280927	1.18405	1.59972	0.876381	1.18375	1.59862	0.876551
sex	rosacea	4.40584e-06	0.331185	-0.00296378	0.314768	0.914607	1.08663	0.769815	0.914973	1.08623	0.770717	1.83133e-06	0.541425	-0.00191191	0.534202	0.94331	1.12331	0.792153	0.943551	1.12274	0.792958
sex	abnormal smear (cervix)	0.00236391	1.8396e-84	-0.0569734	3.64183e-121	0	NA	0	0	NA	0	0.00230208	2.73678e-82	-0.0562224	4.50727e-118	0	NA	0	0	NA	0
sex	dysmenorrhoea / dysmenorrhea	0.000985128	5.49058e-36	-0.036766	8.54454e-51	0	NA	0	0	NA	0	0.00095431	6.68299e-35	-0.0361861	4.50481e-49	0	NA	0	0	NA	0
sex	menopausal symptoms / menopause	0.00138248	4.15989e-51	-0.044065	2.26283e-71	0.0043251	0.0308143	0.000607073	0.00434387	0.0309459	0.000609747	0.00131605	9.31666e-49	-0.0430108	3.73796e-68	0.0045374	0.0323324	0.000636762	0.00455616	0.0324639	0.000639437
sex	benign breast lump	0.00439484	6.17735e-167	-0.0804672	1.54297e-225	0.0197572	0.0323849	0.0120534	0.0200528	0.0328605	0.012237	0.00425876	5.08197e-162	-0.0792615	8.61898e-219	0.0203334	0.0333331	0.0124035	0.0206287	0.0338082	0.012587
sex	allergy to house dust mite	1.381e-06	0.620147	-0.00165949	0.609827	0.920052	1.22629	0.69029	0.920176	1.22589	0.690701	5.95869e-07	0.764057	-0.00109064	0.768773	0.946383	1.26361	0.708795	0.946466	1.26314	0.709182
sex	scarlet fever / scarlatina	8.82925e-06	0.164774	0.00421042	0.149778	1.16561	1.4357	0.946329	1.16507	1.43412	0.94649	1.03896e-05	0.130861	0.00456802	0.127585	1.1845	1.46466	0.957938	1.18392	1.46302	0.958061
sex	undescended testicle	0.0010086	9.79546e-41	0.0392455	3.79588e-52	Inf	Inf	NA	Inf	Inf	NA	0.00097472	2.0774e-39	0.0385806	2.02515e-50	Inf	Inf	NA	Inf	Inf	NA
sex	Unknown	5.17555e-07	0.74368	-0.00101716	0.730641	0.985101	1.07188	0.905347	0.98538	1.07048	0.907049	4.74394e-07	0.755114	0.000974272	0.742484	1.01472	1.10565	0.931271	1.01445	1.10363	0.932483
age	breast cancer	0.00170084	1.30238e-79	0.0543378	0	0	0	0	0	0	0	0.00162314	2.58256e-76	0.053361	0	0	0	0	0	0	0
age	skin cancer	0.000410994	1.07989e-20	0.0278667	0	0	0	0	0	0	0	0.000409921	9.0549e-21	0.0278602	0	0	0	0	0	0	0
age	large bowel cancer/colorectal cancer	0.000412644	1.77234e-19	0.0271203	0	0	0	0	0	0	0	0.000375388	1.44811e-17	0.0256888	0	0	0	0	0	0	0
age	colon cancer/sigmoid cancer	0.00051819	5.81631e-26	0.0311268	0	0	0	0	0	0	0	0.000521048	1.17897e-25	0.0310439	0	0	0	0	0	0	0
age	kidney/renal cell cancer	0.000140227	2.11902e-07	0.0161711	0	0	0	0	0	0	0	0.000136691	2.20675e-07	0.0161498	0	0	0	0	0	0	0
age	bladder cancer	0.00055743	1.05628e-29	0.0321818	0	0	0	0	0	0	0	0.000530661	2.51697e-28	0.0314252	0	0	0	0	0	0	0
age	ovarian cancer	6.87535e-05	0.000349095	0.0116276	0	0	0	0	0	0	0	6.75576e-05	0.000392902	0.0115324	0	0	0	0	0	0	0
age	uterine/endometrial cancer	0.000317224	1.61217e-16	0.0246247	0	0	0	0	0	0	0	0.000287132	5.10938e-15	0.0234536	0	0	0	0	0	0	0
age	cervical cancer	1.31446e-05	0.221309	-0.0037325	0	0	0	0	0	0	0	1.20632e-05	0.249158	-0.00333809	0	0	0	0	0	0	0
age	prostate cancer	0.0038934	4.62805e-182	0.0809396	0	0	0	0	0	0	0	0.00379957	8.27201e-178	0.0799843	0	0	0	0	0	0	0
age	testicular cancer	8.31142e-06	0.382824	-0.00258373	0	0	0	0	0	0	0	1.11616e-05	0.277691	-0.00314778	0	0	0	0	0	0	0
age	non-hodgkins lymphoma	6.04169e-05	0.000783454	0.0109277	0	0	0	0	0	0	0	5.60442e-05	0.00139007	0.0105403	0	0	0	0	0	0	0
age	malignant melanoma	0.000355926	3.22508e-19	0.0263864	0	0	0	0	0	0	0	0.000365947	1.06954e-19	0.0267814	0	0	0	0	0	0	0
age	non-melanoma skin cancer	0.00010605	6.36359e-06	0.0142651	0	0	0	0	0	0	0	0.0001156	2.79004e-06	0.0147612	0	0	0	0	0	0	0
age	basal cell carcinoma	0.00092551	3.72595e-47	0.0423705	0	0	0	0	0	0	0	0.000911724	2.88366e-46	0.0420173	0	0	0	0	0	0	0
age	squamous cell carcinoma	0.000200485	4.56232e-10	0.0191424	0	0	0	0	0	0	0	0.000201423	4.86516e-10	0.0191127	0	0	0	0	0	0	0
age	cin/pre-cancer cells cervix	0.000224295	5.69068e-12	-0.020988	0	0	0	0	0	0	0	0.000218011	1.18494e-11	-0.0206869	0	0	0	0	0	0	0
age	rodent ulcer	0.000592248	8.50669e-29	0.033138	0	0	0	0	0	0	0	0.000569298	4.75354e-28	0.032633	0	0	0	0	0	0	0
age	obesity-30BMI	0.000215953	1.0746e-11	0.0128368	0	0	0	0	0	0	0	0.000215953	1.0746e-11	0.0128368	0	0	0	0	0	0	0
age	hypertension	0.0225165	0	0.207637	0	0	0	0	0	0	0	0.0226214	0	0.207957	0	0	0	0	0	0	0
age	heart/cardiac problem	0.000162109	7.06769e-09	0.0178386	0	0	0	0	0	0	0	0.000167428	3.74199e-09	0.0181255	0	0	0	0	0	0	0
age	essential hypertension	0.000549298	4.99814e-25	0.030738	0	0	0	0	0	0	0	0.000516826	8.8862e-24	0.029969	0	0	0	0	0	0	0
age	gestational hypertension/pre-eclampsia	3.01277e-05	0.0278515	-0.00767551	0	0	0	0	0	0	0	2.83724e-05	0.034118	-0.00741568	0	0	0	0	0	0	0
age	angina	0.00609602	5.75627e-296	0.106076	0	0	0	0	0	0	0	0.00611221	7.6519e-296	0.105994	0	0	0	0	0	0	0
age	heart attack/myocardial infarction	0.00405644	1.47403e-196	0.0867612	0	0	0	0	0	0	0	0.00403592	1.89169e-195	0.0864822	0	0	0	0	0	0	0
age	heart arrhythmia	0.000272571	1.32531e-13	0.0223509	0	0	0	0	0	0	0	0.000267968	2.08454e-13	0.0221939	0	0	0	0	0	0	0
age	heart valve problem/heart murmur	1.77066e-05	0.119961	0.00527925	0	0	0	0	0	0	0	1.77336e-05	0.119595	0.00539142	0	0	0	0	0	0	0
age	stroke	0.00113971	1.30992e-59	0.0469452	0	0	0	0	0	0	0	0.00108427	5.43321e-57	0.0457533	0	0	0	0	0	0	0
age	transient ischaemic attack (tia)	0.00076986	5.37975e-37	0.0375353	0	0	0	0	0	0	0	0.000756876	1.03732e-36	0.0373055	0	0	0	0	0	0	0
age	pulmonary embolism +/- dvt	0.000211194	3.26524e-11	0.0202397	0	0	0	0	0	0	0	0.000208322	5.3082e-11	0.0199753	0	0	0	0	0	0	0
age	deep venous thrombosis (dvt)	0.00111705	3.14115e-55	0.0462158	0	0	0	0	0	0	0	0.00110502	1.16633e-54	0.0459784	0	0	0	0	0	0	0
age	asthma	0.000690445	4.03603e-36	-0.0370172	0	0	0	0	0	0	0	0.00065204	3.42361e-34	-0.0359056	0	0	0	0	0	0	0
age	chronic obstructive airways disease/copd	0.000533623	5.98191e-26	0.0313598	0	0	0	0	0	0	0	0.000502133	1.22872e-24	0.0304872	0	0	0	0	0	0	0
age	emphysema/chronic bronchitis	0.000941625	1.48929e-46	0.0423931	0	0	0	0	0	0	0	0.000905219	8.36681e-45	0.0415723	0	0	0	0	0	0	0
age	bronchiectasis	0.000482536	5.26582e-24	0.0299449	0	0	0	0	0	0	0	0.000462418	6.79524e-23	0.0292543	0	0	0	0	0	0	0
age	sleep apnoea	3.40233e-05	0.0186132	0.00367422	0	0	0	0	0	0	0	3.46211e-05	0.0183654	0.00463461	0	0	0	0	0	0	0
age	pleurisy	3.19666e-05	0.0261184	0.0051662	0	0	0	0	0	0	0	2.9325e-05	0.0349436	0.00482478	0	0	0	0	0	0	0
age	spontaneous pneumothorax/recurrent pneumothorax	3.48416e-05	0.0191928	0.00811825	0	0	0	0	0	0	0	2.94394e-05	0.0356057	0.00740903	0	0	0	0	0	0	0
age	liver/biliary/pancreas problem	1.77397e-05	0.117156	-8.60603e-05	0	0	0	0	0	0	0	1.39009e-05	0.187252	0.000209987	0	0	0	0	0	0	0
age	gastro-oesophageal reflux (gord) / gastric reflux	0.00111692	8.1923e-56	0.0462393	0	0	0	0	0	0	0	0.00116398	3.79024e-58	0.0472844	0	0	0	0	0	0	0
age	oesophagitis/barretts oesophagus	0.000295495	1.0796e-14	0.023293	0	0	0	0	0	0	0	0.000266428	1.95553e-13	0.0222613	0	0	0	0	0	0	0
age	gastric/stomach ulcers	0.000125978	3.9477e-07	0.0158145	0	0	0	0	0	0	0	0.000116877	1.25594e-06	0.0152105	0	0	0	0	0	0	0
age	gastritis/gastric erosions	6.13525e-05	0.000595958	0.010752	0	0	0	0	0	0	0	4.60093e-05	0.00399444	0.00941678	0	0	0	0	0	0	0
age	irritable bowel syndrome	2.67889e-05	0.044142	-0.00482032	0	0	0	0	0	0	0	1.83969e-05	0.116736	-0.00379167	0	0	0	0	0	0	0
age	hepatitis	3.70304e-05	0.0180278	0.00764219	0	0	0	0	0	0	0	3.60177e-05	0.0197806	0.00767715	0	0	0	0	0	0	0
age	cholelithiasis/gall stones	0.000986449	2.48378e-49	0.0436548	0	0	0	0	0	0	0	0.00103242	2.34588e-51	0.0445456	0	0	0	0	0	0	0
age	cholecystitis	4.5777e-05	0.00448959	0.00950513	0	0	0	0	0	0	0	NA	NA	NA	NA	NA	NA	NA	NA	NA	NA
age	pancreatitis	0.00011586	3.83406e-06	0.0142421	0	0	0	0	0	0	0	0.000115776	4.44091e-06	0.0139914	0	0	0	0	0	0	0
age	peritonitis	0.000131226	4.2896e-07	0.0156338	0	0	0	0	0	0	0	0.000126053	6.74251e-07	0.01548	0	0	0	0	0	0	0
age	urinary tract infection/kidney infection	2.15691e-05	0.0801953	0.00655659	0	0	0	0	0	0	0	2.60381e-05	0.0460354	0.00718139	0	0	0	0	0	0	0
age	kidney stone/ureter stone/bladder stone	0.000173984	2.93045e-09	0.0179522	0	0	0	0	0	0	0	0.00017527	2.95584e-09	0.0177122	0	0	0	0	0	0	0
age	bladder problem (not cancer)	0.000277331	1.34945e-14	0.023294	0	0	0	0	0	0	0	0.000251575	3.25324e-13	0.0221292	0	0	0	0	0	0	0
age	urinary frequency / incontinence	0.00064756	1.81809e-32	0.0352656	0	0	0	0	0	0	0	0.000670001	5.55464e-33	0.0355715	0	0	0	0	0	0	0
age	testicular problems (not cancer)	5.08473e-06	0.556497	0.00288359	0	0	0	0	0	0	0	4.99699e-06	0.561718	0.0029416	0	0	0	0	0	0	0
age	diabetes	0.00304908	3.03623e-148	0.0760137	0	0	0	0	0	0	0	0.00303153	5.86834e-147	0.0756651	0	0	0	0	0	0	0
age	type 2 diabetes	0.000644443	2.15241e-32	0.035193	0	0	0	0	0	0	0	0.000677986	7.12714e-34	0.0360013	0	0	0	0	0	0	0
age	thyroid problem (not cancer)	5.69492e-05	0.00135061	0.0106091	0	0	0	0	0	0	0	5.83838e-05	0.00115217	0.0107362	0	0	0	0	0	0	0
age	hyperthyroidism/thyrotoxicosis	3.99676e-05	0.00997028	0.00868098	0	0	0	0	0	0	0	3.88509e-05	0.0113305	0.00856484	0	0	0	0	0	0	0
age	hypothyroidism/myxoedema	0.00137145	3.47989e-67	0.049354	0	0	0	0	0	0	0	0.00139201	4.00183e-68	0.0498428	0	0	0	0	0	0	0
age	eye/eyelid problem	0.000105173	6.0856e-06	0.014179	0	0	0	0	0	0	0	9.69774e-05	1.71955e-05	0.0133483	0	0	0	0	0	0	0
age	meningitis	8.97709e-06	0.354902	0.00319364	0	0	0	0	0	0	0	8.33904e-06	0.382366	0.0032539	0	0	0	0	0	0	0
age	peripheral neuropathy	5.64207e-05	0.00234899	0.00919686	0	0	0	0	0	0	0	5.43772e-05	0.00299191	0.00860016	0	0	0	0	0	0	0
age	trapped nerve/compressed nerve	0.000108653	4.3655e-06	0.0144496	0	0	0	0	0	0	0	0.00011933	1.59959e-06	0.0149168	0	0	0	0	0	0	0
age	multiple sclerosis	6.03151e-05	0.00116173	-0.0101872	0	0	0	0	0	0	0	5.59503e-05	0.00190249	-0.00970261	0	0	0	0	0	0	0
age	parkinsons disease	0.000359259	2.82409e-17	0.0254035	0	0	0	0	0	0	0	0.000328845	8.81018e-16	0.0242653	0	0	0	0	0	0	0
age	epilepsy	1.26049e-05	0.230254	-0.0049344	0	0	0	0	0	0	0	1.0106e-05	0.307339	-0.00444507	0	0	0	0	0	0	0
age	migraine	0.000495535	9.60281e-25	-0.0280043	0	0	0	0	0	0	0	0.000454796	8.32188e-23	-0.0268751	0	0	0	0	0	0	0
age	head injury	1.57576e-05	0.150922	-0.00531217	0	0	0	0	0	0	0	1.31909e-05	0.205208	-0.00475432	0	0	0	0	0	0	0
age	spinal injury	3.70895e-06	0.641996	0.00245296	0	0	0	0	0	0	0	4.55779e-06	0.580989	0.00218502	0	0	0	0	0	0	0
age	retinal problem	2.90085e-05	0.029736	0.00735185	0	0	0	0	0	0	0	3.21309e-05	0.0195314	0.00743413	0	0	0	0	0	0	0
age	diabetic eye disease	0.000236594	5.41351e-12	0.0207545	0	0	0	0	0	0	0	0.000237817	4.79205e-12	0.0208531	0	0	0	0	0	0	0
age	glaucoma	0.00265624	4.24333e-130	0.0705963	0	0	0	0	0	0	0	0.00276146	1.86164e-134	0.071764	0	0	0	0	0	0	0
age	cataract	0.00721748	0	0.116035	0	0	0	0	0	0	0	0.00689333	0	0.113406	0	0	0	0	0	0	0
age	eye trauma	2.47951e-05	0.055957	0.0033508	0	0	0	0	0	0	0	2.51282e-05	0.0528356	0.00369245	0	0	0	0	0	0	0
age	retinal detachment	0.00026536	2.51574e-13	0.022024	0	0	0	0	0	0	0	0.000272112	1.53877e-13	0.02213	0	0	0	0	0	0	0
age	depression	0.000735654	5.53518e-37	-0.0361914	0	0	0	0	0	0	0	0.000735654	5.53518e-37	-0.0361914	0	0	0	0	0	0	0
age	anxiety/panic attacks	0.000160816	1.25466e-08	-0.0166746	0	0	0	0	0	0	0	0.00013002	4.07133e-07	-0.014635	0	0	0	0	0	0	0
age	nervous breakdown	1.33592e-05	0.2196	0.0036157	0	0	0	0	0	0	0	1.82004e-05	0.132004	0.00515275	0	0	0	0	0	0	0
age	mania/bipolar disorder/manic depression	4.04262e-05	0.00964273	-0.00882	0	0	0	0	0	0	0	3.12732e-05	0.0267686	-0.00783198	0	0	0	0	0	0	0
age	bone disorder	7.34968e-06	0.41307	-0.00310502	0	0	0	0	0	0	0	6.93985e-06	0.435175	-0.00281349	0	0	0	0	0	0	0
age	back problem	1.66096e-06	0.823675	0.00156678	0	0	0	0	0	0	0	1.1727e-06	0.87119	0.0015154	0	0	0	0	0	0	0
age	joint disorder	1.58466e-05	0.152608	-0.00173324	0	0	0	0	0	0	0	1.44428e-05	0.178232	-0.000923777	0	0	0	0	0	0	0
age	muscle/soft tissue problem	3.15811e-06	0.68953	0.0014842	0	0	0	0	0	0	0	3.54925e-06	0.658115	0.00168245	0	0	0	0	0	0	0
age	osteomyelitis	3.53522e-05	0.0200482	0.00693269	0	0	0	0	0	0	0	3.62496e-05	0.0181612	0.00673504	0	0	0	0	0	0	0
age	osteoporosis	0.00349315	6.80474e-161	0.0791195	0	0	0	0	0	0	0	0.00348378	4.22435e-160	0.0788764	0	0	0	0	0	0	0
age	spine arthritis/spondylitis	0.000409067	8.96734e-22	0.0283295	0	0	0	0	0	0	0	0.000385882	1.49467e-20	0.0275219	0	0	0	0	0	0	0
age	prolapsed disc/slipped disc	6.15825e-06	0.485374	0.00350909	0	0	0	0	0	0	0	1.31778e-05	0.214833	0.00503227	0	0	0	0	0	0	0
age	ankylosing spondylitis	2.75937e-05	0.0426155	0.0045438	0	0	0	0	0	0	0	2.5838e-05	0.0511839	0.00411857	0	0	0	0	0	0	0
age	iron deficiency anaemia	0.000585987	2.05498e-31	-0.0337212	0	0	0	0	0	0	0	0.000517216	9.97821e-28	-0.0317219	0	0	0	0	0	0	0
age	pernicious anaemia	4.84116e-05	0.00330505	0.00980464	0	0	0	0	0	0	0	5.11257e-05	0.00242042	0.0100774	0	0	0	0	0	0	0
age	gynaecological disorder (not cancer)	3.42726e-06	0.664895	-6.95067e-05	0	0	0	0	0	0	0	1.92202e-06	0.796178	0.00025389	0	0	0	0	0	0	0
age	ovarian cyst or cysts	2.80116e-05	0.0396539	0.00668527	0	0	0	0	0	0	0	3.40005e-05	0.019886	0.00770821	0	0	0	0	0	0	0
age	polycystic ovaries/polycystic ovarian syndrome	0.000664755	2.11411e-36	-0.034443	0	0	0	0	0	0	0	0.000606343	4.95933e-33	-0.0330302	0	0	0	0	0	0	0
age	uterine fibroids	0.000369843	1.31222e-18	0.0233106	0	0	0	0	0	0	0	0.000406007	2.8219e-20	0.0242432	0	0	0	0	0	0	0
age	uterine polyps	0.000188817	8.87172e-10	0.0187033	0	0	0	0	0	0	0	0.000183078	1.52848e-09	0.0185077	0	0	0	0	0	0	0
age	vaginal prolapse/uterine prolapse	0.00106148	1.31351e-47	0.0423528	0	0	0	0	0	0	0	0.00103809	9.12529e-47	0.0420883	0	0	0	0	0	0	0
age	breast cysts	2.57503e-05	0.053015	0.0065549	0	0	0	0	0	0	0	2.91353e-05	0.0366181	0.0067083	0	0	0	0	0	0	0
age	sarcoidosis	2.8153e-05	0.0388031	0.00406896	0	0	0	0	0	0	0	3.26878e-05	0.0227982	0.0041388	0	0	0	0	0	0	0
age	allergy/hypersensitivity/anaphylaxis	1.73374e-05	0.132328	0.00320374	0	0	0	0	0	0	0	1.92973e-05	0.106981	0.00398815	0	0	0	0	0	0	0
age	polymyalgia rheumatica	0.000834461	5.64257e-39	0.0379488	0	0	0	0	0	0	0	0.000804794	5.52163e-38	0.037351	0	0	0	0	0	0	0
age	systemic lupus erythematosis/sle	2.00676e-05	0.106375	-0.00550848	0	0	0	0	0	0	0	1.85318e-05	0.126028	-0.00497731	0	0	0	0	0	0	0
age	sjogren's syndrome/sicca syndrome	6.72029e-05	0.000508989	0.011363	0	0	0	0	0	0	0	6.81868e-05	0.000514701	0.0113243	0	0	0	0	0	0	0
age	allergy or anaphylactic reaction to food	1.00763e-05	0.301811	-0.00437004	0	0	0	0	0	0	0	5.4759e-06	0.523151	-0.00325483	0	0	0	0	0	0	0
age	allergy or anaphylactic reaction to drug	1.50211e-05	0.173766	-0.00541596	0	0	0	0	0	0	0	1.17842e-05	0.253812	-0.00475588	0	0	0	0	0	0	0
age	hayfever/allergic rhinitis	0.000607706	1.45872e-31	-0.0347803	0	0	0	0	0	0	0	0.000609102	1.23919e-31	-0.0348202	0	0	0	0	0	0	0
age	enlarged prostate	0.00550255	7.19355e-260	0.098018	0	0	0	0	0	0	0	0.00539467	2.71007e-254	0.0969095	0	0	0	0	0	0	0
age	pneumonia	0.000346528	9.19786e-18	0.0256616	0	0	0	0	0	0	0	0.000372996	7.07237e-19	0.0263187	0	0	0	0	0	0	0
age	endometriosis	0.000479491	8.21484e-25	-0.0307089	0	0	0	0	0	0	0	0.00044554	4.23718e-23	-0.0296023	0	0	0	0	0	0	0
age	female infertility	6.11231e-05	0.00128697	-0.0103748	0	0	0	0	0	0	0	4.70492e-05	0.00579867	-0.00906244	0	0	0	0	0	0	0
age	other renal/kidney problem	8.32664e-05	5.57433e-05	0.0128515	0	0	0	0	0	0	0	6.96507e-05	0.000269193	0.0117526	0	0	0	0	0	0	0
age	muscle or soft tissue injuries	1.27397e-05	0.228688	-0.00470036	0	0	0	0	0	0	0	1.07825e-05	0.28689	-0.00422226	0	0	0	0	0	0	0
age	burns	8.82938e-06	0.34541	0.00331421	0	0	0	0	0	0	0	9.51013e-06	0.316937	0.00366241	0	0	0	0	0	0	0
age	bronchitis	3.52367e-05	0.0178528	0.00746447	0	0	0	0	0	0	0	3.85251e-05	0.0122753	0.00803147	0	0	0	0	0	0	0
age	nasal/sinus disorder	3.80783e-05	0.0120115	0.00866549	0	0	0	0	0	0	0	3.49344e-05	0.0169782	0.00833246	0	0	0	0	0	0	0
age	ear/vestibular disorder	0.000130741	2.97178e-07	0.0159696	0	0	0	0	0	0	0	0.000139885	1.07512e-07	0.0164973	0	0	0	0	0	0	0
age	chronic sinusitis	5.46165e-05	0.00148777	0.0102734	0	0	0	0	0	0	0	5.86673e-05	0.000901348	0.0105991	0	0	0	0	0	0	0
age	nasal polyps	0.000207352	5.60253e-11	0.0200467	0	0	0	0	0	0	0	0.000215831	2.51175e-11	0.0203689	0	0	0	0	0	0	0
age	meniere's disease	0.000117632	3.70544e-06	0.0132708	0	0	0	0	0	0	0	0.000109477	8.75349e-06	0.012724	0	0	0	0	0	0	0
age	other neurological problem	5.20726e-05	0.00296611	0.00693977	0	0	0	0	0	0	0	5.06814e-05	0.0036749	0.00759641	0	0	0	0	0	0	0
age	headaches (not migraine)	0.000368146	1.47204e-19	-0.0269855	0	0	0	0	0	0	0	0.000382994	2.2739e-20	-0.0275095	0	0	0	0	0	0	0
age	hiv/aids	7.00255e-05	0.000323049	-0.0116979	0	0	0	0	0	0	0	5.82761e-05	0.00128211	-0.0106511	0	0	0	0	0	0	0
age	tuberculosis (tb)	0.000593097	1.76283e-29	0.0334829	0	0	0	0	0	0	0	0.00059642	7.60016e-30	0.03363	0	0	0	0	0	0	0
age	malaria	6.7384e-06	0.450709	0.00222507	0	0	0	0	0	0	0	6.7384e-06	0.450709	0.00222507	0	0	0	0	0	0	0
age	helicobacter pylori	2.41885e-05	0.0599466	0.00692344	0	0	0	0	0	0	0	1.98698e-05	0.100416	0.00623783	0	0	0	0	0	0	0
age	clotting disorder/excessive bleeding	4.61171e-06	0.585852	-0.00298042	0	0	0	0	0	0	0	NA	NA	NA	NA	NA	NA	NA	NA	NA	NA
age	anaemia	5.31929e-05	0.00209475	-0.0049173	0	0	0	0	0	0	0	5.00848e-05	0.00317194	-0.00422487	0	0	0	0	0	0	0
age	eczema/dermatitis	0.000159362	7.50573e-09	-0.017842	0	0	0	0	0	0	0	0.000149761	2.27094e-08	-0.0172967	0	0	0	0	0	0	0
age	psoriasis	2.38582e-05	0.0586512	0.000633196	0	0	0	0	0	0	0	2.37032e-05	0.0602985	0.00162271	0	0	0	0	0	0	0
age	malabsorption/coeliac disease	2.11298e-05	0.087572	0.0062643	0	0	0	0	0	0	0	2.45317e-05	0.0555038	0.00698657	0	0	0	0	0	0	0
age	duodenal ulcer	0.000302235	6.26162e-15	0.0234779	0	0	0	0	0	0	0	0.000293211	1.29248e-14	0.0232725	0	0	0	0	0	0	0
age	diverticular disease/diverticulitis	0.00160147	2.80319e-74	0.0536942	0	0	0	0	0	0	0	0.00153689	2.04839e-71	0.052646	0	0	0	0	0	0	0
age	colitis/not crohns or ulcerative colitis	5.78985e-05	0.000857615	0.0101535	0	0	0	0	0	0	0	5.86323e-05	0.000791792	0.0103106	0	0	0	0	0	0	0
age	rectal or colon adenoma/polyps	0.000525174	1.50918e-26	0.0315754	0	0	0	0	0	0	0	0.000536385	3.07876e-27	0.031896	0	0	0	0	0	0	0
age	crohns disease	1.90901e-05	0.103796	-0.00380301	0	0	0	0	0	0	0	1.22926e-05	0.234366	-0.00280371	0	0	0	0	0	0	0
age	ulcerative colitis	4.44944e-05	0.00477759	0.00901926	0	0	0	0	0	0	0	3.91342e-05	0.0090709	0.00836272	0	0	0	0	0	0	0
age	rheumatoid arthritis	0.000254865	4.69862e-13	0.0213715	0	0	0	0	0	0	0	0.000279495	3.48247e-14	0.0223244	0	0	0	0	0	0	0
age	osteoarthritis	0.00869512	0	0.124125	0	0	0	0	0	0	0	0.00846611	0	0.122897	0	0	0	0	0	0	0
age	gout	0.00122654	1.09495e-59	0.0480591	0	0	0	0	0	0	0	0.00122395	1.50763e-59	0.0480102	0	0	0	0	0	0	0
age	other joint disorder	4.48135e-05	0.00511831	-0.0038662	0	0	0	0	0	0	0	3.3616e-05	0.0192897	-0.00354053	0	0	0	0	0	0	0
age	atrial fibrillation	0.00158204	8.64632e-79	0.0545667	0	0	0	0	0	0	0	0.0015801	3.84851e-79	0.0545341	0	0	0	0	0	0	0
age	high cholesterol	0.0202397	0	0.193997	0	0	0	0	0	0	0	0.0199436	0	0.192417	0	0	0	0	0	0	0
age	hiatus hernia	0.00183305	6.25038e-90	0.0591538	0	0	0	0	0	0	0	0.00182914	3.55872e-90	0.0592076	0	0	0	0	0	0	0
age	sciatica	8.63518e-05	4.13478e-05	0.013111	0	0	0	0	0	0	0	8.79123e-05	3.29177e-05	0.0132354	0	0	0	0	0	0	0
age	psoriatic arthropathy	7.8305e-07	0.911672	9.11065e-05	0	0	0	0	0	0	0	1.10093e-06	0.878667	0.000630266	0	0	0	0	0	0	0
age	cervical spondylosis	0.000371748	1.18421e-17	0.0246593	0	0	0	0	0	0	0	0.000389584	2.38653e-18	0.0252379	0	0	0	0	0	0	0
age	rheumatic fever	0.000326985	1.10668e-15	0.024123	0	0	0	0	0	0	0	0.000322824	1.63678e-15	0.0240001	0	0	0	0	0	0	0
age	chronic fatigue syndrome	7.74361e-05	0.000152453	-0.00804484	0	0	0	0	0	0	0	5.29751e-05	0.0023738	-0.00670731	0	0	0	0	0	0	0
age	irregular heart beat	0.000500781	2.57023e-27	0.030801	0	0	0	0	0	0	0	0.000502448	1.80234e-27	0.0307949	0	0	0	0	0	0	0
age	svt / supraventricular tachycardia	3.97433e-05	0.00754441	0.00824113	0	0	0	0	0	0	0	3.85566e-05	0.00868847	0.0080033	0	0	0	0	0	0	0
age	varicose veins	0.000694463	4.84877e-35	0.0366724	0	0	0	0	0	0	0	0.000714945	2.97308e-36	0.0372722	0	0	0	0	0	0	0
age	lymphoedema	2.48231e-06	0.74895	0.00135487	0	0	0	0	0	0	0	1.66188e-06	0.824664	0.00138839	0	0	0	0	0	0	0
age	pneumothorax	1.01729e-05	0.313612	0.000591451	0	0	0	0	0	0	0	7.86277e-06	0.407244	0.000291919	0	0	0	0	0	0	0
age	labyrinthitis	1.22726e-05	0.228497	0.00383793	0	0	0	0	0	0	0	8.83849e-06	0.345865	0.00336361	0	0	0	0	0	0	0
age	vertigo	0.000122778	9.18118e-07	0.0153703	0	0	0	0	0	0	0	0.000105874	7.47301e-06	0.014045	0	0	0	0	0	0	0
age	appendicitis	0.000465728	5.61976e-24	0.0301162	0	0	0	0	0	0	0	0.000478272	1.40107e-24	0.0305007	0	0	0	0	0	0	0
age	anal fissure	1.18026e-05	0.261646	0.00373115	0	0	0	0	0	0	0	1.19413e-05	0.256865	0.00354417	0	0	0	0	0	0	0
age	haemorrhoids / piles	0.00050121	3.76974e-26	0.0313762	0	0	0	0	0	0	0	0.000500481	3.25649e-26	0.031351	0	0	0	0	0	0	0
age	jaundice (unknown cause)	9.68726e-05	2.40507e-05	0.0131887	0	0	0	0	0	0	0	9.68138e-05	2.74792e-05	0.0128959	0	0	0	0	0	0	0
age	dyspepsia / indigestion	4.01457e-05	0.00852905	0.00889483	0	0	0	0	0	0	0	4.33104e-05	0.00592486	0.00925861	0	0	0	0	0	0	0
age	abdominal hernia	0.000116146	1.07131e-06	0.0150699	0	0	0	0	0	0	0	0.000109204	2.28537e-06	0.0146031	0	0	0	0	0	0	0
age	umbilical hernia	5.39509e-05	0.00265315	0.00901728	0	0	0	0	0	0	0	5.49204e-05	0.00229794	0.00963424	0	0	0	0	0	0	0
age	inguinal hernia	0.00097497	3.19368e-50	0.04363	0	0	0	0	0	0	0	0.000954013	3.23139e-49	0.043159	0	0	0	0	0	0	0
age	cystitis	5.97181e-05	0.000846536	0.0108676	0	0	0	0	0	0	0	5.70403e-05	0.00116081	0.0106204	0	0	0	0	0	0	0
age	bph / benign prostatic hypertrophy	0.00183978	9.42095e-86	0.0564803	0	0	0	0	0	0	0	0.00176635	1.33703e-82	0.0554009	0	0	0	0	0	0	0
age	erectile dysfunction / impotence	0.000286278	6.93935e-15	0.0232839	0	0	0	0	0	0	0	0.000265738	6.32487e-14	0.0224525	0	0	0	0	0	0	0
age	trigemminal neuralgia	8.27664e-05	6.48216e-05	0.01273	0	0	0	0	0	0	0	7.84761e-05	0.000141871	0.0122853	0	0	0	0	0	0	0
age	polio / poliomyelitis	0.000425616	1.0164e-17	0.0251793	0	0	0	0	0	0	0	0.000416185	1.47857e-17	0.0252396	0	0	0	0	0	0	0
age	macular degeneration	0.000376171	1.09655e-18	0.026269	0	0	0	0	0	0	0	0.000370831	1.87377e-18	0.0260655	0	0	0	0	0	0	0
age	dry eyes	0.000508837	1.16817e-24	0.0306405	0	0	0	0	0	0	0	0.000489846	1.5284e-23	0.0299091	0	0	0	0	0	0	0
age	iritis	1.07709e-06	0.880912	0.000529948	0	0	0	0	0	0	0	1.27996e-06	0.859453	0.000247331	0	0	0	0	0	0	0
age	post-natal depression	9.16788e-05	1.12811e-05	-0.0124577	0	0	0	0	0	0	0	9.15676e-05	1.10553e-05	-0.0120636	0	0	0	0	0	0	0
age	disc problem	1.04041e-05	0.289327	0.00324455	0	0	0	0	0	0	0	1.06116e-05	0.280006	0.00377428	0	0	0	0	0	0	0
age	disc degeneration	7.7364e-06	0.401414	0.00390163	0	0	0	0	0	0	0	1.29874e-05	0.220812	0.00503074	0	0	0	0	0	0	0
age	back pain	8.08686e-06	0.388334	-0.00129402	0	0	0	0	0	0	0	5.53323e-06	0.523801	-0.00074028	0	0	0	0	0	0	0
age	scoliosis	1.0262e-06	0.886637	0.000641463	0	0	0	0	0	0	0	4.17346e-07	0.952238	0.000389638	0	0	0	0	0	0	0
age	joint pain	8.38479e-05	6.45141e-05	0.0126673	0	0	0	0	0	0	0	0.000101911	8.22287e-06	0.0139873	0	0	0	0	0	0	0
age	arthritis (nos)	0.00221311	1.47621e-104	0.0637071	0	0	0	0	0	0	0	0.00218455	5.15346e-103	0.0632325	0	0	0	0	0	0	0
age	plantar fascitis	9.92376e-06	0.323812	0.000341833	0	0	0	0	0	0	0	NA	NA	NA	NA	NA	NA	NA	NA	NA	NA
age	carpal tunnel syndrome	8.41915e-05	7.957e-05	0.012205	0	0	0	0	0	0	0	8.73073e-05	5.06727e-05	0.0128135	0	0	0	0	0	0	0
age	fibromyalgia	4.3043e-05	0.0075516	-0.00663763	0	0	0	0	0	0	0	2.6782e-05	0.0459807	-0.00466925	0	0	0	0	0	0	0
age	dupuytren's contracture	0.000313173	1.2502e-15	0.0241263	0	0	0	0	0	0	0	0.000326089	4.71244e-16	0.0244788	0	0	0	0	0	0	0
age	neck problem/injury	3.43193e-05	0.0173445	-0.0031302	0	0	0	0	0	0	0	3.53264e-05	0.0153801	-0.00315497	0	0	0	0	0	0	0
age	acne/acne vulgaris	0.000403932	1.51865e-22	-0.0273402	0	0	0	0	0	0	0	0.000372002	7.90728e-21	-0.0262577	0	0	0	0	0	0	0
age	lichen planus	0.000129625	1.45829e-06	0.0148997	0	0	0	0	0	0	0	0.000140025	7.11435e-07	0.0151445	0	0	0	0	0	0	0
age	cervical intra-epithelial neoplasia (cin) / precancerous cells cervix	3.54037e-05	0.0133575	-0.00778636	0	0	0	0	0	0	0	3.73814e-05	0.0103811	-0.0079278	0	0	0	0	0	0	0
age	cervical polyps	1.51764e-05	0.18253	0.004989	0	0	0	0	0	0	0	NA	NA	NA	NA	NA	NA	NA	NA	NA	NA
age	menorrhagia (unknown cause)	9.34609e-05	1.56966e-05	0.0136048	0	0	0	0	0	0	0	0.000117135	1.04351e-06	0.0152626	0	0	0	0	0	0	0
age	ectopic pregnancy	1.72581e-05	0.125852	-0.00562402	0	0	0	0	0	0	0	1.33895e-05	0.201545	-0.00499865	0	0	0	0	0	0	0
age	miscarriage	3.1282e-05	0.0272818	-0.00549494	0	0	0	0	0	0	0	2.81788e-05	0.0386142	-0.00498728	0	0	0	0	0	0	0
age	breast fibroadenoma	8.01901e-06	0.390386	-0.00400197	0	0	0	0	0	0	0	5.90195e-06	0.50282	-0.00341191	0	0	0	0	0	0	0
age	raynaud's phenomenon/disease	2.15669e-05	0.0751659	-0.0063097	0	0	0	0	0	0	0	1.41544e-05	0.185009	-0.00518942	0	0	0	0	0	0	0
age	food intolerance	9.1558e-06	0.333662	-0.00309639	0	0	0	0	0	0	0	9.76329e-06	0.307725	-0.00410025	0	0	0	0	0	0	0
age	urticaria	1.82058e-05	0.109919	-0.00521941	0	0	0	0	0	0	0	1.22532e-05	0.227893	-0.00426745	0	0	0	0	0	0	0
age	infectious mononucleosis / glandular fever / epstein barr virus (ebv)	9.20292e-05	3.52068e-05	-0.0126584	0	0	0	0	0	0	0	8.93791e-05	4.76913e-05	-0.0124266	0	0	0	0	0	0	0
age	measles / morbillivirus	6.19739e-05	0.000857264	0.00985256	0	0	0	0	0	0	0	7.1381e-05	0.000300387	0.0106001	0	0	0	0	0	0	0
age	mumps / epidemic parotitis	3.1561e-05	0.0266275	0.00750406	0	0	0	0	0	0	0	3.30113e-05	0.0227015	0.00760744	0	0	0	0	0	0	0
age	rubella / german measles	1.68227e-05	0.145962	0.00479771	0	0	0	0	0	0	0	1.811e-05	0.126387	0.00505192	0	0	0	0	0	0	0
age	chickenpox	3.39065e-05	0.0173767	-0.00709658	0	0	0	0	0	0	0	3.27767e-05	0.019902	-0.00714568	0	0	0	0	0	0	0
age	whooping cough / pertussis	0.000279509	2.23269e-13	0.0217622	0	0	0	0	0	0	0	0.000284373	1.31574e-13	0.0220422	0	0	0	0	0	0	0
age	shingles	2.58912e-05	0.045729	0.00710225	0	0	0	0	0	0	0	2.75396e-05	0.0376597	0.00734024	0	0	0	0	0	0	0
age	herpes simplex	1.76765e-05	0.123086	-0.00592381	0	0	0	0	0	0	0	1.32783e-05	0.213496	-0.00512598	0	0	0	0	0	0	0
age	hepatitis a	3.34169e-05	0.0227531	0.00472056	0	0	0	0	0	0	0	3.32103e-05	0.0227251	0.00443963	0	0	0	0	0	0	0
age	tinnitus / tiniitis	0.000178441	2.87363e-09	0.0179088	0	0	0	0	0	0	0	0.000182267	1.98176e-09	0.0180756	0	0	0	0	0	0	0
age	tonsiltis	0.000246486	9.22762e-13	0.0185871	0	0	0	0	0	0	0	0.000253563	4.33909e-13	0.0192335	0	0	0	0	0	0	0
age	constipation	0.000135115	4.57914e-08	0.0151986	0	0	0	0	0	0	0	0.000148794	7.5289e-09	0.0156696	0	0	0	0	0	0	0
age	thyroid goitre	6.7639e-05	0.000404477	0.0115367	0	0	0	0	0	0	0	7.97399e-05	0.000106414	0.0124785	0	0	0	0	0	0	0
age	stress	2.01241e-05	0.0920756	-0.00208362	0	0	0	0	0	0	0	1.71357e-05	0.130166	-0.00151826	0	0	0	0	0	0	0
age	insomnia	5.82941e-05	0.000992316	0.0107319	0	0	0	0	0	0	0	8.11367e-05	7.56854e-05	0.0126723	0	0	0	0	0	0	0
age	osteopenia	0.0010039	6.18807e-47	0.0424895	0	0	0	0	0	0	0	0.00100828	7.74238e-47	0.0424367	0	0	0	0	0	0	0
age	tendonitis / tendinitis / tenosynovitis	5.9201e-05	0.00156269	-0.0079961	0	0	0	0	0	0	0	6.16008e-05	0.00116317	-0.00759795	0	0	0	0	0	0	0
age	tennis elbow / lateral epicondylitis	2.15014e-05	0.0838971	-0.00646848	0	0	0	0	0	0	0	1.65655e-05	0.145598	-0.00572616	0	0	0	0	0	0	0
age	cellulitis	3.54618e-05	0.015134	0.00838432	0	0	0	0	0	0	0	3.38486e-05	0.0179389	0.00817192	0	0	0	0	0	0	0
age	fracture skull / head	3.16034e-06	0.686414	0.00218525	0	0	0	0	0	0	0	2.65704e-06	0.729803	0.0022164	0	0	0	0	0	0	0
age	fracture jaw	2.53707e-05	0.0457766	-0.00685457	0	0	0	0	0	0	0	2.39939e-05	0.0537189	-0.00658789	0	0	0	0	0	0	0
age	fracture nose	3.25883e-06	0.680677	-0.00250946	0	0	0	0	0	0	0	2.00726e-06	0.789682	-0.00199717	0	0	0	0	0	0	0
age	fracture face / orbit / eye socket	3.5285e-05	0.0201807	-0.00788469	0	0	0	0	0	0	0	3.262e-05	0.026755	-0.00761362	0	0	0	0	0	0	0
age	fracture clavicle / collar bone	5.60792e-05	0.00108027	-0.00993891	0	0	0	0	0	0	0	4.48088e-05	0.00428958	-0.00872856	0	0	0	0	0	0	0
age	fracture shoulder / scapula	5.88888e-06	0.507927	0.000167504	0	0	0	0	0	0	0	5.65218e-06	0.520812	-0.000654926	0	0	0	0	0	0	0
age	fracture upper arm / humerus / elbow	8.42852e-06	0.372784	0.00210709	0	0	0	0	0	0	0	8.08115e-06	0.391273	0.00286181	0	0	0	0	0	0	0
age	fracture forearm / wrist	1.24494e-05	0.226822	-0.00407965	0	0	0	0	0	0	0	1.60968e-05	0.147594	-0.00397893	0	0	0	0	0	0	0
age	fracture radius	1.86869e-05	0.113402	-0.00608939	0	0	0	0	0	0	0	1.86991e-05	0.111703	-0.00610617	0	0	0	0	0	0	0
age	fracture ulna	7.97317e-06	0.395517	-0.00163154	0	0	0	0	0	0	0	7.8823e-06	0.396759	-0.00196451	0	0	0	0	0	0	0
age	fracture wrist / colles fracture	3.97142e-05	0.00897452	0.00880209	0	0	0	0	0	0	0	3.97989e-05	0.00887027	0.00880757	0	0	0	0	0	0	0
age	fracture hand	4.59512e-06	0.578098	-0.00229546	0	0	0	0	0	0	0	5.61322e-06	0.511133	-0.00259432	0	0	0	0	0	0	0
age	fracture finger	8.03098e-05	5.06075e-05	-0.010818	0	0	0	0	0	0	0	8.16615e-05	4.2194e-05	-0.0113384	0	0	0	0	0	0	0
age	fracture rib	1.05525e-05	0.291944	0.00191275	0	0	0	0	0	0	0	1.25298e-05	0.229616	0.0025837	0	0	0	0	0	0	0
age	fracture vertebra / crush fracture / vertebral collapse	1.63381e-05	0.154917	-0.000920746	0	0	0	0	0	0	0	1.54813e-05	0.169105	-0.00142353	0	0	0	0	0	0	0
age	fracture pelvis	6.1191e-06	0.481817	0.000630206	0	0	0	0	0	0	0	9.22928e-06	0.330678	0.000650729	0	0	0	0	0	0	0
age	fracture neck of femur / hip	5.4319e-05	0.00136205	0.0100939	0	0	0	0	0	0	0	4.74726e-05	0.00326408	0.00954304	0	0	0	0	0	0	0
age	fracture shaft of femur	1.96928e-05	0.107788	0.000380286	0	0	0	0	0	0	0	2.09159e-05	0.0939888	0.000649047	0	0	0	0	0	0	0
age	fracture patella / knee	1.49164e-06	0.838734	-0.00171149	0	0	0	0	0	0	0	1.47582e-06	0.8411	-0.00171627	0	0	0	0	0	0	0
age	fracture lower leg / ankle	3.8992e-05	0.0110897	0.00843045	0	0	0	0	0	0	0	3.9114e-05	0.0109524	0.00843369	0	0	0	0	0	0	0
age	fracture tibia	1.51887e-05	0.163985	0.00387642	0	0	0	0	0	0	0	1.70922e-05	0.131127	0.00392618	0	0	0	0	0	0	0
age	fracture fibula	1.33863e-05	0.201532	0.00410094	0	0	0	0	0	0	0	1.28421e-05	0.215998	0.00376239	0	0	0	0	0	0	0
age	fracture foot	5.49641e-06	0.521364	0.00326383	0	0	0	0	0	0	0	1.03024e-05	0.289321	0.00389933	0	0	0	0	0	0	0
age	fracture metatarsal	1.29899e-05	0.227508	-0.00488969	0	0	0	0	0	0	0	NA	NA	NA	NA	NA	NA	NA	NA	NA	NA
age	fracture toe	6.277e-06	0.484545	-0.00334871	0	0	0	0	0	0	0	6.53777e-06	0.471962	-0.00318581	0	0	0	0	0	0	0
age	septicaemia / sepsis	1.7446e-05	0.137057	0.00566998	0	0	0	0	0	0	0	1.78402e-05	0.131308	0.00572641	0	0	0	0	0	0	0
age	rosacea	2.27607e-05	0.0727269	0.0045241	0	0	0	0	0	0	0	2.09452e-05	0.0897856	0.00445438	0	0	0	0	0	0	0
age	abnormal smear (cervix)	0.000216061	4.57711e-11	-0.0198828	0	0	0	0	0	0	0	0.00020926	1.2176e-10	-0.0192739	0	0	0	0	0	0	0
age	dysmenorrhoea / dysmenorrhea	2.65745e-05	0.0420927	-0.00458208	0	0	0	0	0	0	0	2.22272e-05	0.0691795	-0.00464248	0	0	0	0	0	0	0
age	menopausal symptoms / menopause	8.42231e-05	0.000102829	-0.00979048	0	0	0	0	0	0	0	8.84957e-05	6.42645e-05	-0.00955918	0	0	0	0	0	0	0
age	benign breast lump	0.000169122	4.26833e-09	0.017963	0	0	0	0	0	0	0	0.000163105	8.39368e-09	0.0176511	0	0	0	0	0	0	0
age	allergy to house dust mite	4.69615e-05	0.00305161	-0.00880261	0	0	0	0	0	0	0	3.93974e-05	0.00787861	-0.00807252	0	0	0	0	0	0	0
age	scarlet fever / scarlatina	0.000376233	1.0568e-18	0.0265528	0	0	0	0	0	0	0	0.00036422	4.404e-18	0.0260926	0	0	0	0	0	0	0
age	undescended testicle	2.49329e-05	0.0472215	-0.00598722	0	0	0	0	0	0	0	2.10046e-05	0.0768695	-0.00547499	0	0	0	0	0	0	0
age	Unknown	0.000114495	1.46992e-06	0.00667281	0	0	0	0	0	0	0	0.000103667	5.38284e-06	0.00676366	0	0	0	0	0	0	0
breast cancer	skin cancer	6.48245e-06	0.344834	-0.00331729	0.336073	0.568419	1.52538	0.211816	0.569074	1.52483	0.212381	4.71829e-06	0.435188	-0.00285883	0.426211	0.613483	1.64682	0.228539	0.614088	1.64587	0.229121
breast cancer	large bowel cancer/colorectal cancer	1.17218e-05	0.218269	-0.00423509	0.185584	0.37161	1.49551	0.0923393	0.372087	1.49582	0.0925569	9.91427e-06	0.263847	-0.00392437	0.251706	0.397599	1.60046	0.0987748	0.398071	1.60059	0.0990014
breast cancer	colon cancer/sigmoid cancer	1.96125e-07	0.989155	-0.000617798	1	0.916318	2.0587	0.407848	0.916508	2.05534	0.408686	8.86605e-09	1	-0.000132767	1	0.981381	2.20562	0.436662	0.981425	2.20152	0.437514
breast cancer	kidney/renal cell cancer	2.07114e-06	0.637652	0.00215144	0.416726	1.39608	3.40409	0.572554	1.39533	3.39657	0.573206	4.48662e-07	0.952972	0.000973703	0.585545	1.18402	3.19794	0.438381	1.18374	3.1922	0.438954
breast cancer	bladder cancer	1.31979e-05	0.187952	-0.00446899	0.190544	0.353446	1.422	0.087851	0.353936	1.42244	0.0880672	1.15201e-05	0.222871	-0.00420143	0.185516	0.37436	1.50638	0.0930347	0.37485	1.50668	0.0932595
breast cancer	ovarian cancer	4.8797e-06	0.367967	0.00338809	0.285065	1.61377	3.64859	0.713772	1.61238	3.63876	0.714462	6.15568e-06	0.293425	0.00385063	0.173762	1.72075	3.89237	0.760714	1.71906	3.8812	0.761402
breast cancer	uterine/endometrial cancer	2.56662e-05	0.00880651	0.00827783	0.0134559	2.26728	4.05595	1.26742	2.26151	4.03522	1.26745	2.25911e-05	0.0151995	0.00773997	0.020037	2.22412	4.07959	1.21255	2.21884	4.05956	1.21276
breast cancer	cervical cancer	8.14199e-06	0.194481	0.0043761	0.150796	1.61471	3.03897	0.857949	1.61238	3.02741	0.85874	6.16754e-06	0.277153	0.00378026	0.204062	1.54711	3.01021	0.795145	1.54518	2.99949	0.795997
breast cancer	prostate cancer	0.000168554	1.26042e-05	-0.0130809	5.26654e-09	0	NA	0	0	NA	0	0.000159603	2.21371e-05	-0.012726	1.75457e-08	0	NA	0	0	NA	0
breast cancer	testicular cancer	3.34935e-05	0.0821822	-0.00582249	0.0364382	0	NA	0	0	NA	0	3.2052e-05	0.091251	-0.00569477	0.0575414	0	NA	0	0	NA	0
breast cancer	non-hodgkins lymphoma	9.24918e-06	0.283499	-0.00380259	0.250125	0.408322	1.64421	0.101403	0.408771	1.64425	0.101623	8.05286e-06	0.323767	-0.00356935	0.338814	0.430003	1.73175	0.106772	0.43045	1.73164	0.107001
breast cancer	malignant melanoma	1.80459e-06	0.599733	-0.00185611	0.655439	0.859208	1.37215	0.538015	0.86017	1.36929	0.540347	1.83808e-06	0.598026	-0.0018716	0.647208	0.854392	1.38281	0.527903	0.855362	1.37993	0.530204
breast cancer	non-melanoma skin cancer	1.41684e-06	0.803948	-0.00158889	1	0.679978	2.74987	0.168142	0.680221	2.74792	0.168382	1.01216e-06	0.873315	-0.00135366	1	0.719492	2.91047	0.177864	0.719712	2.90815	0.178115
breast cancer	basal cell carcinoma	5.42203e-07	0.798191	0.00105349	0.673504	1.07617	1.60338	0.722314	1.07545	1.59627	0.724559	7.86591e-07	0.743156	0.0012724	0.663851	1.09468	1.64426	0.728788	1.09379	1.63666	0.73098
breast cancer	squamous cell carcinoma	1.82209e-07	1	-0.000592621	1	0.888325	2.78802	0.28304	0.888452	2.78478	0.283451	4.29e-08	1	-0.000290248	1	0.943612	2.96254	0.300554	0.943678	2.95876	0.30098
breast cancer	cin/pre-cancer cells cervix	1.71202e-06	0.603348	-0.00181276	0.611704	0.87441	1.33593	0.572331	0.875458	1.33279	0.575053	5.11408e-07	0.811802	-0.00099981	0.834381	0.92859	1.41894	0.607691	0.929205	1.4147	0.610323
breast cancer	rodent ulcer	2.61174e-06	0.559629	-0.00218883	0.615017	0.751783	1.58864	0.355762	0.752442	1.58686	0.356786	1.3367e-06	0.711603	-0.00158393	0.729454	0.813115	1.7188	0.384661	0.813628	1.71635	0.385697
breast cancer	obesity-30BMI	3.13381e-05	0.00787868	-0.0078246	0.00743496	0.876716	0.965303	0.79626	0.901504	0.973527	0.83481	3.41556e-05	0.00555974	-0.00816265	0.00488302	0.869583	0.959127	0.788398	0.895636	0.968666	0.828112
breast cancer	hypertension	4.47182e-05	0.00149116	-0.00933783	0.00129168	0.858285	0.942601	0.781512	0.888929	0.956624	0.826025	3.62277e-05	0.00426412	-0.00841014	0.0037017	0.868439	0.955964	0.788927	0.896214	0.966696	0.830872
breast cancer	heart/cardiac problem	1.76062e-07	0.986828	-0.00058631	1	0.926062	1.95978	0.437595	0.926258	1.95629	0.438561	4.97923e-09	1	-9.95862e-05	1	0.98703	2.08938	0.466276	0.987065	2.08516	0.467252
breast cancer	essential hypertension	1.4556e-06	0.669151	0.00176075	0.481172	1.21346	2.27742	0.646557	1.21265	2.2705	0.647664	8.48834e-07	0.782709	0.001336	0.583616	1.16727	2.26502	0.601547	1.16668	2.25861	0.602645
breast cancer	gestational hypertension/pre-eclampsia	9.60752e-06	0.145651	0.00468097	0.133132	1.48328	2.40894	0.913311	1.48016	2.39645	0.914216	1.21775e-05	0.0948524	0.00532042	0.0896885	1.56436	2.54116	0.963032	1.5606	2.52697	0.963789
breast cancer	angina	5.18857e-05	0.00151056	-0.00944969	0.00068937	0.586608	0.813288	0.423108	0.59241	0.81754	0.429275	5.48054e-05	0.00118935	-0.00965728	0.000554236	0.562429	0.794622	0.398084	0.568085	0.799002	0.403904
breast cancer	heart attack/myocardial infarction	6.51637e-05	0.000534926	-0.0103241	0.000171562	0.482491	0.72906	0.319312	0.487006	0.733207	0.323477	6.61371e-05	0.000517696	-0.010356	0.000152044	0.466273	0.71803	0.302788	0.470663	0.722191	0.306739
breast cancer	heart arrhythmia	1.41143e-05	0.144981	-0.00475348	0.12117	0.450297	1.2068	0.16802	0.451131	1.20721	0.168587	1.21309e-05	0.179044	-0.00443386	0.158012	0.47392	1.27026	0.176814	0.474744	1.27048	0.177398
breast cancer	heart valve problem/heart murmur	7.905e-08	1	-0.000395048	1	0.959501	1.74604	0.527275	0.95967	1.74199	0.528688	3.13464e-08	1	0.000251433	0.876541	1.02667	1.86878	0.564038	1.02656	1.86375	0.565431
breast cancer	stroke	7.75698e-08	0.972434	0.000395549	0.839935	1.02739	1.51869	0.695028	1.02712	1.51246	0.697527	5.24005e-07	0.8029	0.00103546	0.673886	1.0748	1.60118	0.721466	1.07407	1.59387	0.723789
breast cancer	transient ischaemic attack (tia)	2.15346e-06	0.606653	-0.00199479	0.613343	0.770883	1.62926	0.364742	0.771491	1.62729	0.36576	1.13555e-06	0.74363	-0.00146331	0.860397	0.825963	1.74615	0.390698	0.826441	1.74356	0.39173
breast cancer	pulmonary embolism +/- dvt	1.61679e-05	0.049426	0.00606719	0.0512974	1.48015	2.14739	1.02024	1.47487	2.13108	1.02073	1.89065e-05	0.0318167	0.00661049	0.0320961	1.54381	2.25465	1.05708	1.53785	2.23674	1.05733
breast cancer	deep venous thrombosis (dvt)	6.30401e-05	4.11428e-05	0.0121921	0.000121258	1.6538	2.09928	1.30285	1.63594	2.06332	1.29708	6.36288e-05	3.6352e-05	0.0122816	0.000107002	1.67718	2.13966	1.31466	1.65888	2.10262	1.30878
breast cancer	asthma	6.16521e-07	0.725841	0.00111361	0.688093	1.02365	1.15422	0.907844	1.02087	1.13501	0.918211	1.14817e-06	0.624433	0.00152152	0.589665	1.03323	1.16834	0.913738	1.0294	1.14767	0.923321
breast cancer	chronic obstructive airways disease/copd	1.95667e-06	0.60639	0.00205688	0.44508	1.2689	2.46467	0.653277	1.26798	2.45735	0.654277	2.25809e-07	0.973077	0.000681753	0.690794	1.09357	2.31691	0.516159	1.09331	2.31161	0.517099
breast cancer	emphysema/chronic bronchitis	7.43931e-06	0.202284	0.00401187	0.163501	1.27593	1.80759	0.900649	1.27248	1.7949	0.902112	1.09949e-05	0.113136	0.00492723	0.0955396	1.35475	1.9299	0.951006	1.3503	1.91512	0.952066
breast cancer	bronchiectasis	3.54668e-05	0.00147416	0.00988968	0.00267718	2.46536	4.22974	1.43696	2.45757	4.2047	1.43641	2.6556e-05	0.00744609	0.00844816	0.0128008	2.30308	4.11915	1.28769	2.29695	4.09729	1.28768
breast cancer	sleep apnoea	2.5344e-05	0.0534466	-0.00612112	0.0297999	0.316218	0.985164	0.1015	0.316996	0.986292	0.101883	1.931e-05	0.0932942	-0.00541235	0.0744416	0.357191	1.11326	0.114605	0.357947	1.11411	0.115003
breast cancer	pleurisy	1.21713e-08	1	-0.00015552	1	0.979815	2.07447	0.462786	0.979868	2.07045	0.463735	3.56923e-08	1	0.000268684	0.844898	1.03587	2.19363	0.489153	1.03577	2.18892	0.490113
breast cancer	spontaneous pneumothorax/recurrent pneumothorax	3.58186e-05	0.0695622	-0.00602135	0.0243854	0	NA	0	0	NA	0	3.39279e-05	0.0796877	-0.00585917	0.036847	0	NA	0	0	NA	0
breast cancer	liver/biliary/pancreas problem	3.83529e-06	0.546033	-0.00253644	0.592626	0.543831	2.19456	0.134766	0.544177	2.19361	0.134996	3.07344e-06	0.609395	-0.00228774	0.780267	0.57636	2.32638	0.142793	0.576692	2.32516	0.143033
breast cancer	gastro-oesophageal reflux (gord) / gastric reflux	1.16435e-07	0.909799	0.0004838	0.833862	1.01741	1.2478	0.829564	1.01677	1.23758	0.835349	2.56277e-07	0.849669	-0.000713066	0.869416	0.973275	1.20953	0.783166	0.974175	1.20182	0.789653
breast cancer	oesophagitis/barretts oesophagus	5.76288e-06	0.356074	-0.00317906	0.401405	0.640964	1.43647	0.286003	0.641781	1.43564	0.286899	7.53929e-06	0.291208	-0.00358609	0.295466	0.57884	1.39978	0.239364	0.579665	1.39933	0.240124
breast cancer	gastric/stomach ulcers	1.51534e-07	0.95914	0.00055504	0.780913	1.05292	1.7916	0.618801	1.05264	1.78607	0.620383	1.08154e-06	0.711058	0.00150422	0.560948	1.15	1.95756	0.675584	1.14917	1.95048	0.677067
breast cancer	gastritis/gastric erosions	3.64275e-06	0.436141	0.00285095	0.316814	1.39072	2.70371	0.715352	1.38939	2.69505	0.716276	8.5574e-07	0.800396	0.0013464	0.534055	1.19323	2.53011	0.562746	1.1927	2.5238	0.563652
breast cancer	irritable bowel syndrome	7.31123e-06	0.20195	0.00393009	0.179721	1.19145	1.53798	0.922999	1.18695	1.52303	0.925025	7.7138e-06	0.189464	0.00404556	0.16016	1.20666	1.57442	0.924809	1.20205	1.55915	0.926737
breast cancer	hepatitis	8.06634e-07	0.915152	-0.00121435	1	0.743979	3.01173	0.183783	0.744173	3.00931	0.184027	5.88606e-07	0.966645	-0.00104355	1	0.775375	3.1392	0.191516	0.775551	3.13646	0.19177
breast cancer	cholelithiasis/gall stones	0.00012721	1.75589e-09	0.0177811	4.05153e-08	1.92624	2.3875	1.5541	1.89462	2.33149	1.53961	0.000119125	5.79442e-09	0.0172156	1.15378e-07	1.92734	2.40625	1.54375	1.89683	2.35125	1.53023
breast cancer	cholecystitis	2.21977e-06	0.641942	0.00224935	0.356454	1.47646	4.00229	0.54467	1.47573	3.99434	0.545219	NA	NA	NA	NA	NA	NA	NA	NA	NA	NA
breast cancer	pancreatitis	5.18023e-08	1	0.000324477	0.815176	1.05165	2.55553	0.432771	1.05155	2.551	0.43346	2.76399e-07	0.984043	0.000757768	0.807415	1.12479	2.73435	0.462691	1.12455	2.72902	0.463394
breast cancer	peritonitis	6.57266e-06	0.248816	0.00385676	0.177114	1.44964	2.52248	0.833097	1.44743	2.51182	0.834076	8.66429e-06	0.173769	0.00447481	0.119748	1.53756	2.67619	0.883375	1.53482	2.66398	0.884266
breast cancer	urinary tract infection/kidney infection	2.56426e-06	0.564203	-0.00216963	0.614761	0.75365	1.59261	0.35664	0.754304	1.59081	0.357664	1.04042e-06	0.759998	-0.00140234	0.859935	0.832541	1.76014	0.393788	0.833	1.75749	0.394818
breast cancer	kidney stone/ureter stone/bladder stone	2.76689e-05	0.0275583	-0.00675032	0.0159491	0.502001	0.910719	0.27671	0.50408	0.912194	0.278555	2.18004e-05	0.0502518	-0.00604407	0.0405933	0.538187	0.976528	0.296607	0.540177	0.977601	0.298477
breast cancer	bladder problem (not cancer)	5.7414e-05	4.27374e-05	0.0123649	0.000210709	2.26472	3.34086	1.53522	2.25177	3.30891	1.53236	5.4923e-05	6.17596e-05	0.012133	0.000230469	2.29838	3.44172	1.53486	2.28567	3.40954	1.53226
breast cancer	urinary frequency / incontinence	3.93888e-05	0.00117506	0.0098133	0.00202541	1.80815	2.56673	1.27376	1.79803	2.54139	1.2721	2.71681e-05	0.00835238	0.00805868	0.00909735	1.69596	2.47837	1.16056	1.68833	2.45712	1.16008
breast cancer	testicular problems (not cancer)	4.49276e-05	0.0367083	-0.00674434	0.0118048	0	NA	0	0	NA	0	4.21836e-05	0.0444406	-0.00653385	0.0179603	0	NA	0	0	NA	0
breast cancer	diabetes	7.66976e-05	9.38804e-05	-0.01155	2.94006e-05	0.602416	0.776378	0.467433	0.611767	0.783698	0.477555	5.94737e-05	0.000550941	-0.010238	0.000239801	0.635087	0.820245	0.491725	0.643806	0.826399	0.501557
breast cancer	type 2 diabetes	1.07175e-06	0.712332	-0.00143534	0.712498	0.879384	1.46828	0.526682	0.88007	1.46513	0.528637	5.89983e-07	0.812374	-0.00106967	0.896769	0.905594	1.53938	0.532749	0.906112	1.53577	0.53461
breast cancer	thyroid problem (not cancer)	8.49694e-06	0.182933	0.0044795	0.148066	1.63289	3.07358	0.867502	1.63049	3.06181	0.868278	1.03595e-05	0.132662	0.00499719	0.0923971	1.72629	3.25036	0.916848	1.72345	3.23709	0.917573
breast cancer	hyperthyroidism/thyrotoxicosis	5.83473e-05	4.9658e-05	0.0121872	0.000189856	2.01803	2.82492	1.44162	2.00413	2.79288	1.43813	4.94938e-05	0.000212628	0.0111651	0.00053718	1.95787	2.78035	1.37869	1.94549	2.75052	1.37607
breast cancer	hypothyroidism/myxoedema	0.000225237	3.44673e-15	0.0231129	3.17607e-13	1.75814	2.02534	1.5262	1.69573	1.93116	1.489	0.000231773	1.03425e-15	0.0235532	1.64982e-13	1.80192	2.0832	1.55862	1.73721	1.98538	1.52006
breast cancer	eye/eyelid problem	1.89531e-05	0.0736351	-0.00559798	0.0523294	0.511438	1.02796	0.254454	0.512921	1.02874	0.255739	1.92109e-05	0.0742676	-0.00560348	0.0573119	0.489057	1.03107	0.231969	0.490458	1.03189	0.233116
breast cancer	meningitis	5.22046e-06	0.38345	-0.00303405	0.398507	0.653861	1.46554	0.291724	0.654649	1.4646	0.292617	3.75143e-06	0.474186	-0.00259372	0.487752	0.694881	1.55779	0.309964	0.695598	1.55642	0.310877
breast cancer	peripheral neuropathy	6.42e-06	0.280171	0.00394109	0.169238	1.74306	3.94547	0.770059	1.74137	3.93444	0.770721	3.79227e-06	0.460926	0.0029777	0.256547	1.58502	3.87016	0.649141	1.58387	3.8607	0.649793
breast cancer	trapped nerve/compressed nerve	2.06627e-06	0.616402	-0.00195545	0.613249	0.774819	1.63763	0.366593	0.775417	1.63563	0.367609	8.05002e-07	0.80478	-0.0012375	0.859039	0.850601	1.79859	0.402271	0.85101	1.79575	0.403295
breast cancer	multiple sclerosis	6.49512e-06	0.254034	0.00384328	0.211834	1.46958	2.61572	0.825651	1.46744	2.60513	0.826594	8.26436e-06	0.187246	0.00437641	0.14374	1.54924	2.75813	0.870206	1.54666	2.74617	0.871087
breast cancer	parkinsons disease	9.56195e-09	1	0.000138821	0.798867	1.02437	2.76293	0.37979	1.02433	2.75868	0.380348	1.57595e-07	1	0.000570448	0.78691	1.10402	2.97928	0.409109	1.10385	2.97422	0.409684
breast cancer	epilepsy	1.61042e-09	1	5.67939e-05	0.904738	1.00467	1.60566	0.628622	1.00463	1.60048	0.630618	6.47344e-10	1	-3.59646e-05	1	0.996973	1.61476	0.615544	0.996993	1.60961	0.617536
breast cancer	migraine	1.19095e-07	0.91567	0.000489568	0.852698	1.02077	1.29792	0.802802	1.02022	1.28897	0.807501	3.96835e-07	0.807761	0.000896106	0.749841	1.03919	1.32828	0.813025	1.03816	1.31845	0.817464
breast cancer	head injury	2.14392e-06	0.629501	-0.00197745	0.694187	0.737369	1.78624	0.304389	0.737867	1.78443	0.30511	4.15529e-06	0.471037	-0.00269299	0.540167	0.630748	1.69348	0.234926	0.631326	1.69239	0.235509
breast cancer	spinal injury	8.12696e-06	0.368205	-0.00347142	0.379645	0.322218	2.30504	0.0450424	0.322475	2.30513	0.0451125	7.07309e-06	0.41313	-0.00325993	0.377194	0.343117	2.45511	0.0479526	0.343374	2.45503	0.0480261
breast cancer	retinal problem	7.46103e-06	0.233282	0.00428631	0.154078	1.82849	4.14204	0.807185	1.82661	4.13021	0.807827	8.71689e-06	0.186853	0.00468099	0.140473	1.92998	4.37361	0.851663	1.9278	4.36043	0.852304
breast cancer	diabetic eye disease	4.88113e-05	0.0091474	-0.00805242	0.00197675	0.177066	0.71039	0.044134	0.17769	0.71213	0.0443372	4.13162e-05	0.0164374	-0.0074699	0.00555884	0.196228	0.787442	0.0488994	0.196858	0.789094	0.0491107
breast cancer	glaucoma	1.51746e-06	0.615794	-0.00171427	0.608316	0.899879	1.2798	0.632741	0.901095	1.27605	0.636317	2.03409e-07	0.897398	-0.000633989	0.929569	0.961701	1.36798	0.676085	0.962181	1.36262	0.679419
breast cancer	cataract	7.33013e-05	1.15871e-05	0.0129741	3.15899e-05	1.54795	1.87968	1.27476	1.52508	1.83714	1.26603	6.85762e-05	2.23719e-05	0.0125565	6.05863e-05	1.55036	1.89618	1.26761	1.52837	1.85448	1.25961
breast cancer	eye trauma	1.1385e-05	0.263798	-0.00404069	0.275881	0.273524	1.95456	0.0382773	0.2738	1.95505	0.0383449	1.01441e-05	0.298531	-0.00383576	0.270672	0.289928	2.07214	0.040566	0.290206	2.07251	0.0406367
breast cancer	retinal detachment	1.14048e-06	0.727373	-0.00147131	0.755477	0.843879	1.63399	0.435823	0.844412	1.63133	0.437087	4.94334e-07	0.861117	-0.000977018	0.87328	0.893306	1.73002	0.461263	0.893682	1.72671	0.462536
breast cancer	depression	5.88215e-06	0.250977	0.00348067	0.22867	1.10716	1.30888	0.936525	1.1011	1.28949	0.940235	0.000180462	4.24188e-09	-0.0172777	1.33705e-10	0.483605	0.618374	0.378209	0.496955	0.631373	0.391155
breast cancer	anxiety/panic attacks	1.85687e-05	0.0343832	0.00643454	0.0321341	1.39816	1.8861	1.03645	1.39136	1.86745	1.03665	7.958e-06	0.184496	0.00414273	0.164638	1.26449	1.74973	0.913823	1.26056	1.73592	0.915367
breast cancer	nervous breakdown	2.1516e-06	0.704794	-0.00193575	0.774436	0.626107	2.52986	0.154953	0.626391	2.5283	0.155189	9.60555e-07	0.883298	-0.00132023	1	0.725301	2.93422	0.179285	0.725516	2.93186	0.179535
breast cancer	mania/bipolar disorder/manic depression	3.89312e-07	0.905412	0.000898191	0.703532	1.11661	2.25502	0.552912	1.11626	2.24951	0.553914	1.40399e-06	0.692116	0.00173508	0.546669	1.23736	2.50053	0.612295	1.23662	2.49356	0.61327
breast cancer	bone disorder	9.15544e-06	0.172991	0.00481305	0.136658	1.96615	4.45936	0.86688	1.96395	4.44625	0.867492	1.03561e-05	0.139602	0.00516692	0.0795274	2.06274	4.67984	0.909199	2.06024	4.66538	0.909808
breast cancer	back problem	2.53579e-06	0.521462	-0.00219133	0.511166	0.836076	1.33505	0.523593	0.837195	1.33256	0.525979	1.97556e-06	0.581949	-0.0019387	0.647966	0.849603	1.37502	0.524956	0.850605	1.37222	0.527268
breast cancer	joint disorder	1.38267e-05	0.159996	-0.00465061	0.13009	0.408739	1.27493	0.13104	0.409412	1.27536	0.131428	1.12968e-05	0.20856	-0.00424022	0.172131	0.440342	1.37385	0.141138	0.441	1.37404	0.14154
breast cancer	muscle/soft tissue problem	7.94288e-06	0.252275	-0.00374155	0.269631	0.651823	1.26032	0.337115	0.653012	1.25976	0.338497	5.52236e-06	0.348639	-0.00314874	0.392407	0.696928	1.34781	0.360369	0.697996	1.34672	0.361767
breast cancer	osteomyelitis	1.7832e-05	0.145081	-0.00494306	0.0972287	0.214156	1.52829	0.0300092	0.214454	1.52926	0.0300737	1.64171e-05	0.164623	-0.00476231	0.139667	0.224606	1.603	0.0314709	0.22491	1.60391	0.0315381
breast cancer	osteoporosis	0.000626753	1.10577e-52	0.0448247	5.58931e-34	3.7712	4.52368	3.14389	3.63243	4.31987	3.05439	0.000583549	2.48497e-49	0.043342	9.23336e-32	3.78684	4.57392	3.1352	3.65366	4.37554	3.05088
breast cancer	spine arthritis/spondylitis	2.79331e-05	0.00737465	0.00818257	0.00862193	1.70999	2.49942	1.1699	1.70245	2.47854	1.16938	1.46992e-05	0.0624119	0.00581669	0.0514082	1.52394	2.31334	1.00391	1.51922	2.29761	1.00453
breast cancer	prolapsed disc/slipped disc	9.8367e-06	0.166865	-0.00426633	0.152915	0.769859	1.09434	0.541591	0.772653	1.0936	0.545894	8.36148e-06	0.204983	-0.00393989	0.21519	0.779248	1.12038	0.541985	0.781842	1.1193	0.546125
breast cancer	ankylosing spondylitis	1.24654e-06	0.727917	0.00163531	0.52052	1.23941	2.6298	0.584129	1.23878	2.62323	0.584991	2.463e-07	0.978153	0.000713375	0.666674	1.10636	2.48924	0.491734	1.10611	2.48395	0.492559
breast cancer	iron deficiency anaemia	6.888e-07	0.793291	-0.00115371	0.790479	0.894963	1.55202	0.516074	0.895481	1.5487	0.51778	3.3425e-07	0.891844	-0.000807376	0.888561	0.922342	1.63573	0.520083	0.922707	1.63197	0.521695
breast cancer	pernicious anaemia	7.07096e-07	0.822071	0.00121833	0.565916	1.1614	2.34629	0.574887	1.16091	2.34031	0.575868	1.68132e-06	0.651026	0.00190544	0.425444	1.26348	2.55382	0.625095	1.26265	2.54656	0.626057
breast cancer	gynaecological disorder (not cancer)	6.70606e-06	0.266414	0.0040379	0.164674	1.76664	3.99971	0.780314	1.7649	3.98846	0.78097	4.12445e-06	0.434066	0.00311738	0.247622	1.61927	3.95509	0.662952	1.61806	3.94531	0.6636
breast cancer	ovarian cyst or cysts	7.25792e-05	6.4988e-06	0.0134419	2.97516e-05	1.91076	2.52912	1.44358	1.89279	2.49179	1.43778	7.69254e-05	2.94841e-06	0.0139335	2.203e-05	1.98005	2.63541	1.48766	1.96085	2.59559	1.48134
breast cancer	polycystic ovaries/polycystic ovarian syndrome	6.94216e-06	0.367987	-0.00333527	0.335454	0.453066	1.82567	0.112435	0.453481	1.82539	0.112658	5.24171e-06	0.452912	-0.00293081	0.447469	0.496644	2.00218	0.123193	0.497038	2.00156	0.123428
breast cancer	uterine fibroids	0.000225755	1.8518e-16	0.0242245	2.48734e-13	2.19608	2.65705	1.81508	2.14345	2.57225	1.78613	0.000239942	1.21714e-17	0.0251647	5.72326e-14	2.28426	2.77082	1.88314	2.22742	2.67946	1.85163
breast cancer	uterine polyps	4.86488e-05	0.000158055	0.0115316	0.000659864	2.41594	3.79608	1.53758	2.4052	3.76666	1.53584	4.22026e-05	0.000488202	0.0107051	0.00146227	2.37023	3.81356	1.47316	2.36057	3.78566	1.47195
breast cancer	vaginal prolapse/uterine prolapse	6.62328e-05	1.32395e-05	0.013055	5.85856e-05	2.07826	2.88419	1.49753	2.06271	2.84944	1.4932	7.21055e-05	4.4509e-06	0.0137474	2.86774e-05	2.17855	3.03706	1.56272	2.16147	2.99913	1.55777
breast cancer	breast cysts	2.39967e-05	0.0131775	0.00769038	0.0174037	1.84009	2.91676	1.16085	1.83403	2.89771	1.16081	1.42714e-05	0.0669519	0.00581845	0.051948	1.65482	2.72959	1.00324	1.65071	2.71441	1.00385
breast cancer	sarcoidosis	3.51666e-06	0.452853	0.00280842	0.290062	1.41126	2.85663	0.697206	1.41001	2.84806	0.698068	1.9114e-06	0.629618	0.00204355	0.506803	1.30737	2.77469	0.616007	1.30653	2.76722	0.616873
breast cancer	allergy/hypersensitivity/anaphylaxis	8.54172e-07	0.755248	-0.00128322	0.797501	0.887856	1.50926	0.522302	0.888452	1.50601	0.524131	8.74738e-07	0.754892	-0.00129739	0.790821	0.882735	1.5305	0.509129	0.883332	1.52724	0.510906
breast cancer	polymyalgia rheumatica	1.98335e-06	0.62038	0.00208342	0.505678	1.31436	2.79058	0.619066	1.31353	2.78328	0.619903	3.17933e-06	0.490685	0.00267338	0.356439	1.4195	3.01539	0.668233	1.41835	3.00678	0.66906
breast cancer	systemic lupus erythematosis/sle	3.83679e-06	0.457321	0.0029964	0.255291	1.58996	3.88426	0.650821	1.58884	3.87505	0.651451	4.97554e-06	0.372829	0.00345634	0.228392	1.70524	4.1685	0.697579	1.70386	4.15795	0.698217
breast cancer	sjogren's syndrome/sicca syndrome	3.54273e-05	0.00103908	0.0104334	0.00292808	3.21911	6.34211	1.63395	3.21154	6.31325	1.6337	3.97386e-05	0.000389314	0.0112484	0.00171931	3.49879	6.90164	1.77371	3.48998	6.86864	1.77327
breast cancer	allergy or anaphylactic reaction to food	6.64582e-07	0.835263	-0.00112688	0.858685	0.862919	1.82519	0.407974	0.863283	1.82232	0.408961	2.20497e-07	0.967306	-0.000655218	1	0.917774	1.94169	0.433803	0.918	1.93817	0.434803
breast cancer	allergy or anaphylactic reaction to drug	1.80623e-08	1	0.000190578	0.894714	1.01725	1.69981	0.608775	1.01715	1.69469	0.610497	2.46663e-07	0.918706	-0.000695073	1	0.935296	1.62214	0.539275	0.935625	1.61816	0.540982
breast cancer	hayfever/allergic rhinitis	1.14278e-06	0.638239	-0.00150184	0.656866	0.95445	1.13994	0.799147	0.956714	1.13259	0.80815	5.41825e-07	0.75696	-0.00103613	0.784623	0.967748	1.15977	0.807516	0.96934	1.15134	0.816108
breast cancer	enlarged prostate	0.000298158	4.04166e-09	-0.0174222	1.07922e-15	0	NA	0	0	NA	0	0.000278228	1.38821e-08	-0.0168249	1.09572e-14	0	NA	0	0	NA	0
breast cancer	pneumonia	8.23967e-07	0.731199	-0.00126766	0.784834	0.921333	1.33363	0.636498	0.922199	1.32946	0.639698	2.22708e-07	0.894156	-0.000662903	0.92495	0.957323	1.39485	0.657038	0.957791	1.38978	0.660081
breast cancer	endometriosis	1.85706e-05	0.0339788	0.00648971	0.030085	1.46566	2.05721	1.04421	1.45948	2.03942	1.04445	1.55095e-05	0.0549824	0.00591314	0.0528689	1.43919	2.05084	1.00997	1.43369	2.03403	1.01054
breast cancer	female infertility	2.66878e-10	1	2.31202e-05	1	1.00464	3.15778	0.319623	1.00463	3.15365	0.320038	9.10047e-07	0.893377	-0.00128655	1	0.731204	2.95837	0.180727	0.731414	2.95597	0.180979
breast cancer	other renal/kidney problem	7.50274e-07	0.803754	0.00125405	0.58651	1.15631	2.24411	0.595802	1.15577	2.23802	0.596872	1.68615e-06	0.64233	0.00190378	0.451619	1.24652	2.42018	0.642028	1.24565	2.41287	0.643075
breast cancer	muscle or soft tissue injuries	2.89442e-05	0.0270963	-0.00680308	0.015197	0.44597	0.895913	0.221996	0.447652	0.897365	0.223312	2.39331e-05	0.0442969	-0.0062338	0.0327875	0.475619	0.955615	0.23672	0.477262	0.956798	0.238064
breast cancer	burns	6.09978e-06	0.461483	-0.00304893	0.52989	0.365592	2.61787	0.051056	0.365833	2.61761	0.0511283	5.52323e-06	0.4939	-0.00291433	0.526507	0.380961	2.72814	0.0531978	0.381203	2.72774	0.0532733
breast cancer	bronchitis	1.19224e-05	0.0979573	0.00518239	0.0888259	1.43428	2.14028	0.961167	1.43016	2.12612	0.962017	1.32844e-05	0.0785439	0.00549929	0.0778727	1.47729	2.22264	0.981893	1.47281	2.20749	0.982638
breast cancer	nasal/sinus disorder	1.42993e-06	0.65787	0.00173754	0.539293	1.18241	2.05412	0.68063	1.18151	2.047	0.68196	1.73896e-07	0.9628	0.000595639	0.752878	1.06437	1.93786	0.584604	1.06409	1.93236	0.58596
breast cancer	ear/vestibular disorder	5.66982e-07	0.81464	-0.00104946	0.899979	0.910245	1.52007	0.54507	0.910756	1.51649	0.546973	6.12153e-08	1	-0.000348192	1	0.969259	1.61895	0.58029	0.969439	1.61438	0.582151
breast cancer	chronic sinusitis	6.59621e-06	0.239009	0.00380817	0.200514	1.33535	2.06499	0.86352	1.33268	2.05376	0.864768	9.73609e-06	0.141025	0.00467959	0.113455	1.42613	2.20596	0.921976	1.42262	2.19273	0.922986
breast cancer	nasal polyps	4.90138e-07	0.850507	-0.000974538	0.884186	0.903135	1.64285	0.496486	0.903539	1.63948	0.497953	6.75801e-08	1	-0.00036544	1	0.962488	1.75122	0.528994	0.962649	1.747	0.53045
breast cancer	meniere's disease	2.18713e-08	1	-0.000208177	1	0.970956	2.18254	0.431953	0.971022	2.17867	0.43278	6.87269e-08	1	0.000373902	0.830574	1.05439	2.37122	0.468848	1.05427	2.36643	0.469684
breast cancer	other neurological problem	8.73933e-06	0.175449	0.00454914	0.146399	1.64525	3.0971	0.87399	1.6428	3.08519	0.874756	7.22935e-06	0.230253	0.0041215	0.194248	1.60864	3.1313	0.826409	1.6065	3.11989	0.827222
breast cancer	headaches (not migraine)	6.12998e-06	0.303594	-0.00334324	0.29321	0.734675	1.24774	0.432581	0.736085	1.2466	0.434639	3.73264e-06	0.43433	-0.00263327	0.468185	0.784037	1.33182	0.461559	0.785222	1.32994	0.463608
breast cancer	hiv/aids	8.52127e-06	0.353056	-0.00354642	0.381934	0.315205	2.25452	0.044069	0.315465	2.25467	0.0441387	7.31939e-06	0.402002	-0.00331077	0.377313	0.337951	2.41788	0.047236	0.33821	2.41784	0.0473092
breast cancer	tuberculosis (tb)	5.16742e-08	1	0.00032321	0.875865	1.03443	1.88334	0.568168	1.03429	1.87837	0.56951	2.87448e-10	1	-2.3967e-05	1	0.997373	1.8687	0.532325	0.997383	1.86412	0.533641
breast cancer	malaria	3.05875e-05	0.101484	-0.005564	0.0545464	0	NA	0	0	NA	0	2.96137e-05	0.109037	-0.00547372	0.0537901	0	NA	0	0	NA	0
breast cancer	helicobacter pylori	4.81767e-06	0.448284	-0.00286046	0.500881	0.569827	1.78109	0.182305	0.570316	1.78029	0.182701	8.48138e-06	0.308558	-0.00365488	0.341475	0.421913	1.69896	0.104776	0.422366	1.69891	0.105005
breast cancer	clotting disorder/excessive bleeding	2.60158e-06	0.597062	0.00245009	0.342392	1.52832	4.14523	0.563478	1.52751	4.13687	0.564026	NA	NA	NA	NA	NA	NA	NA	NA	NA	NA
breast cancer	anaemia	3.1219e-06	0.57096	-0.00233413	0.637598	0.630509	1.97231	0.201562	0.63093	1.97104	0.20196	7.21468e-06	0.356437	-0.00339432	0.335863	0.447149	1.80128	0.111	0.447582	1.80103	0.11123
breast cancer	eczema/dermatitis	1.99688e-05	0.0454964	-0.00603263	0.0378694	0.726781	0.984886	0.536316	0.731238	0.985996	0.542303	2.51775e-05	0.0255475	-0.00671915	0.0186596	0.685958	0.947313	0.496708	0.690632	0.949166	0.502518
breast cancer	psoriasis	3.03213e-05	0.019042	-0.0071257	0.0115677	0.534811	0.8912	0.320942	0.537459	0.892985	0.323479	3.45493e-05	0.0131534	-0.0075283	0.00681669	0.493405	0.853493	0.285238	0.495985	0.855538	0.287539
breast cancer	malabsorption/coeliac disease	1.43121e-07	0.972327	0.000539642	0.764175	1.05563	1.87397	0.594644	1.05537	1.86864	0.596055	1.50918e-07	0.973774	0.000554506	0.753804	1.05979	1.92947	0.582107	1.05953	1.92403	0.583468
breast cancer	duodenal ulcer	6.05315e-07	0.830195	0.00112234	0.610546	1.13125	2.12192	0.603103	1.13076	2.11595	0.604273	1.33901e-06	0.687226	0.00168651	0.484488	1.20352	2.25809	0.641458	1.20273	2.25107	0.642608
breast cancer	diverticular disease/diverticulitis	5.91167e-06	0.262458	0.00356214	0.229177	1.24571	1.774	0.874738	1.24272	1.76221	0.876376	6.38895e-06	0.242606	0.00371378	0.210657	1.26667	1.82461	0.879342	1.26354	1.81235	0.880915
breast cancer	colitis/not crohns or ulcerative colitis	1.61928e-06	0.694089	-0.00172805	0.692586	0.766002	1.85613	0.316119	0.766446	1.85408	0.316837	9.39109e-07	0.802409	-0.0013279	0.837613	0.814528	1.97421	0.336062	0.814891	1.97165	0.336797
breast cancer	rectal or colon adenoma/polyps	1.04606e-06	0.737293	0.00148514	0.599716	1.17727	2.20895	0.627434	1.1766	2.20244	0.628568	7.30109e-07	0.808178	0.0012367	0.58725	1.15393	2.23892	0.594728	1.15338	2.23266	0.595834
breast cancer	crohns disease	6.4696e-07	0.836073	0.00116409	0.697895	1.15369	2.33057	0.571105	1.15322	2.32468	0.572089	1.4794e-07	1	0.000550278	0.841119	1.07486	2.27693	0.507405	1.07465	2.27182	0.508352
breast cancer	ulcerative colitis	1.67266e-06	0.638748	-0.00177772	0.674346	0.830675	1.51031	0.456873	0.831381	1.50781	0.458409	8.48358e-07	0.768759	-0.00127598	0.774999	0.875218	1.59153	0.481301	0.875755	1.5884	0.482842
breast cancer	rheumatoid arthritis	1.08024e-06	0.683889	0.00149385	0.599669	1.1075	1.63767	0.748963	1.10644	1.62982	0.751131	1.68391e-07	0.926617	0.00058422	0.828363	1.04332	1.5804	0.688758	1.04293	1.57392	0.691079
breast cancer	osteoarthritis	0.000195158	4.83994e-13	0.021222	1.11499e-11	1.63307	1.86631	1.42897	1.57399	1.7768	1.39432	0.00017851	4.77554e-12	0.0202996	8.51627e-11	1.62742	1.86931	1.41684	1.57163	1.78339	1.38503
breast cancer	gout	0.000134435	3.83969e-06	-0.0137277	5.64504e-08	0.235571	0.454079	0.122211	0.238181	0.458064	0.123847	0.000119583	1.21306e-05	-0.0130213	2.62083e-07	0.251177	0.484205	0.130296	0.253817	0.488145	0.131975
breast cancer	other joint disorder	1.44333e-05	0.140237	-0.00480242	0.121709	0.446812	1.19742	0.166727	0.447652	1.19785	0.167293	1.18374e-05	0.184841	-0.00438419	0.157597	0.477713	1.28048	0.178222	0.478532	1.28067	0.178807
breast cancer	atrial fibrillation	9.79208e-06	0.186879	-0.00418055	0.175993	0.680811	1.15589	0.400993	0.682506	1.15549	0.403132	6.50847e-06	0.287965	-0.00344045	0.294079	0.728229	1.23663	0.428842	0.729719	1.23554	0.430977
breast cancer	high cholesterol	5.58352e-05	0.00047991	-0.0102793	0.000356324	0.793144	0.90258	0.696976	0.813547	0.914021	0.724117	4.76902e-05	0.00125331	-0.00950822	0.000904628	0.801475	0.91586	0.701376	0.820371	0.925578	0.727123
breast cancer	hiatus hernia	1.12191e-05	0.107813	0.00489822	0.10592	1.23778	1.58872	0.964368	1.23192	1.57154	0.965695	1.09676e-05	0.112276	0.00484852	0.106639	1.24551	1.61462	0.960786	1.23974	1.59741	0.962156
breast cancer	sciatica	1.33144e-05	0.123403	-0.0048251	0.113582	0.631941	1.09413	0.364994	0.633756	1.09428	0.367043	1.21761e-05	0.143186	-0.00461501	0.126776	0.633316	1.12115	0.357749	0.63504	1.12116	0.359695
breast cancer	psoriatic arthropathy	8.01795e-06	0.325041	-0.00356261	0.338453	0.430599	1.73452	0.106897	0.431031	1.7344	0.107119	6.40335e-06	0.392341	-0.00321362	0.453529	0.465716	1.87661	0.115576	0.466135	1.87622	0.115808
breast cancer	cervical spondylosis	1.1478e-05	0.106179	0.00512895	0.0870997	1.50482	2.38131	0.950935	1.50118	2.36779	0.951744	9.14713e-06	0.157293	0.00455958	0.135321	1.46805	2.38353	0.90419	1.46493	2.37088	0.905158
breast cancer	rheumatic fever	3.64275e-06	0.436141	0.00285095	0.316814	1.39072	2.70371	0.715352	1.38939	2.69505	0.716276	4.94779e-06	0.343906	0.00335683	0.221602	1.47381	2.86609	0.757865	1.47214	2.85621	0.758765
breast cancer	chronic fatigue syndrome	3.56803e-06	0.46589	-0.00255544	0.464275	0.74543	1.44232	0.38526	0.7463	1.44073	0.386584	3.11662e-06	0.50721	-0.002389	0.532848	0.747349	1.50469	0.371194	0.748141	1.50296	0.372408
breast cancer	irregular heart beat	6.60023e-07	0.820206	-0.00112602	0.873553	0.878075	1.70064	0.45337	0.878492	1.6976	0.454612	1.08878e-07	1	-0.000462741	1	0.947914	1.8365	0.489269	0.948098	1.83257	0.490508
breast cancer	svt / supraventricular tachycardia	5.25753e-07	0.931985	0.00105654	0.580472	1.20125	3.24637	0.444495	1.20094	3.24067	0.44505	5.39635e-08	1	-0.000325176	1	0.937051	2.9417	0.298488	0.937125	2.93798	0.298914
breast cancer	varicose veins	4.6899e-05	0.00038999	0.0106481	0.000735439	1.75861	2.39129	1.29333	1.74624	2.36279	1.29057	5.6381e-05	8.1401e-05	0.011805	0.000221737	1.86731	2.5397	1.37294	1.85271	2.50705	1.36915
breast cancer	lymphoedema	0.000876387	2.11172e-151	0.0772756	1.47702e-46	22.1932	30.9328	15.9228	21.7671	30.2007	15.6886	0.000907023	1.38571e-162	0.0801126	4.06987e-48	24.0836	33.6606	17.2314	23.6044	32.837	16.9677
breast cancer	pneumothorax	1.80349e-06	0.748414	-0.00178121	0.77343	0.649497	2.62534	0.160683	0.649763	2.62361	0.16092	7.19599e-06	0.407526	-0.00328542	0.377213	0.340514	2.43635	0.0475916	0.340773	2.4363	0.0476649
breast cancer	labyrinthitis	5.11649e-06	0.35277	0.00347713	0.282408	1.63397	3.69493	0.722576	1.63253	3.68492	0.723261	6.70139e-06	0.266533	0.00403684	0.164765	1.7658	3.99584	0.780324	1.764	3.98424	0.781001
breast cancer	vertigo	4.61707e-06	0.360644	0.00322289	0.251172	1.42429	2.67705	0.757779	1.42268	2.66769	0.75872	4.04622e-06	0.404792	0.00301475	0.311016	1.41699	2.75448	0.728941	1.41552	2.74524	0.729878
breast cancer	appendicitis	3.5934e-05	0.00270019	0.00894496	0.00344244	1.40448	1.74705	1.12908	1.39128	1.71846	1.12639	3.79351e-05	0.00199185	0.00921678	0.00269406	1.42757	1.7826	1.14325	1.41367	1.75266	1.14025
breast cancer	anal fissure	4.93363e-06	0.471196	-0.00285025	0.446989	0.505836	2.04001	0.125426	0.506211	2.03934	0.125653	3.81048e-06	0.547898	-0.00252861	0.592636	0.54488	2.19826	0.135059	0.545236	2.19727	0.135296
breast cancer	haemorrhoids / piles	3.60312e-07	0.860998	-0.000840115	0.909998	0.935222	1.47571	0.592691	0.935689	1.47159	0.594942	2.05212e-09	1	-6.4013e-05	1	0.994907	1.57019	0.630396	0.994945	1.56492	0.632564
breast cancer	jaundice (unknown cause)	1.91744e-07	1	0.00062818	0.826781	1.09312	2.45986	0.485763	1.09291	2.45486	0.486564	5.151e-07	0.893241	0.00103953	0.654044	1.15871	2.6082	0.514763	1.15833	2.60241	0.515576
breast cancer	dyspepsia / indigestion	2.80523e-06	0.500579	0.00247138	0.382765	1.29549	2.36273	0.71032	1.29426	2.35461	0.711414	2.01889e-06	0.592091	0.0020862	0.469697	1.25749	2.3602	0.669975	1.25648	2.35253	0.671082
breast cancer	abdominal hernia	4.74454e-06	0.482944	-0.00279924	0.599399	0.511796	2.06424	0.126892	0.512166	2.06353	0.127119	3.55894e-06	0.567713	-0.00244959	0.59162	0.554984	2.23937	0.137542	0.555333	2.23831	0.13778
breast cancer	umbilical hernia	2.61302e-05	0.0718413	-0.005869	0.0342855	0.16974	1.21012	0.023809	0.170055	1.21144	0.0238713	2.35931e-05	0.0885936	-0.00560477	0.048745	0.181058	1.29098	0.0253931	0.181379	1.29226	0.0254581
breast cancer	inguinal hernia	0.000104561	5.09868e-05	-0.0120996	1.67455e-06	0.235862	0.496253	0.112102	0.237891	0.499517	0.113294	0.000106599	5.09847e-05	-0.0121073	1.36784e-06	0.213893	0.47748	0.0958164	0.215741	0.48068	0.0968298
breast cancer	cystitis	2.73967e-05	0.00655472	0.00854054	0.00991536	2.25198	3.93773	1.28791	2.24581	3.91642	1.28782	2.44888e-05	0.0109315	0.0080536	0.0145758	2.21795	3.96484	1.24073	2.21223	3.9441	1.24083
breast cancer	bph / benign prostatic hypertrophy	7.23954e-05	0.002326	-0.0093176	0.000163416	0.0824164	0.586415	0.011583	0.0827645	0.588444	0.0116408	6.63321e-05	0.00356407	-0.00895043	0.000339631	0.0881901	0.627544	0.0123935	0.0885472	0.629592	0.0124535
breast cancer	erectile dysfunction / impotence	3.58186e-05	0.0695622	-0.00602135	0.0243854	0	NA	0	0	NA	0	3.24272e-05	0.0888026	-0.00572802	0.0361888	0	NA	0	0	NA	0
breast cancer	trigemminal neuralgia	7.22356e-06	0.406287	-0.00329148	0.37706	0.33986	2.43221	0.0474897	0.34011	2.43216	0.0475608	5.52323e-06	0.4939	-0.00291433	0.526507	0.380961	2.72814	0.0531978	0.381203	2.72774	0.0532733
breast cancer	polio / poliomyelitis	5.18023e-08	1	0.000324477	0.815176	1.05165	2.55553	0.432771	1.05155	2.551	0.43346	2.32301e-07	1	0.000693558	0.808349	1.11364	2.70695	0.458151	1.11342	2.70171	0.458855
breast cancer	macular degeneration	3.90464e-06	0.438618	0.00300149	0.299745	1.52872	3.45364	0.67667	1.52751	3.4446	0.677378	5.39661e-06	0.335558	0.00358076	0.188459	1.65732	3.74683	0.733079	1.65578	3.73627	0.733781
breast cancer	dry eyes	3.80753e-05	0.00113544	0.00997716	0.00249639	2.15329	3.37907	1.37217	2.14454	3.35414	1.37116	3.2752e-05	0.00280307	0.00922174	0.00501824	2.11089	3.39192	1.31366	2.10305	3.36832	1.31307
breast cancer	iritis	1.00001e-05	0.302902	-0.00381162	0.270234	0.291907	2.08679	0.0408329	0.292175	2.08712	0.0409015	8.83559e-06	0.341563	-0.0036044	0.384395	0.30995	2.2162	0.0433486	0.310221	2.2164	0.0434203
breast cancer	post-natal depression	1.59005e-06	0.674109	0.00185599	0.51228	1.27579	2.70781	0.601091	1.27506	2.70089	0.601941	2.8794e-06	0.519459	0.00253623	0.362183	1.39433	2.96131	0.656517	1.39325	2.95296	0.657352
breast cancer	disc problem	1.97374e-06	0.665545	-0.00189158	0.667594	0.722137	1.94121	0.268637	0.722558	1.93942	0.2692	1.26308e-06	0.763646	-0.00152682	0.823036	0.76856	2.06656	0.285831	0.768923	2.06431	0.286411
breast cancer	disc degeneration	1.1558e-05	0.105193	0.0051715	0.0918647	1.54535	2.51058	0.951218	1.54183	2.49713	0.951992	1.60564e-05	0.0496877	0.00618921	0.0397351	1.6815	2.73309	1.03452	1.67696	2.71703	1.03502
breast cancer	back pain	8.0805e-06	0.21305	-0.00387542	0.214451	0.782394	1.12495	0.544147	0.78487	1.12384	0.548141	1.61468e-05	0.0786327	-0.00538115	0.073206	0.689846	1.02602	0.463821	0.692883	1.02651	0.46769
breast cancer	scoliosis	1.70242e-05	0.0411485	0.00667139	0.0431067	2.14493	4.19306	1.09723	2.14102	4.17609	1.09767	1.90293e-05	0.0284594	0.00712279	0.0233302	2.25352	4.40664	1.15243	2.2491	4.38789	1.15282
breast cancer	joint pain	1.48572e-06	0.63483	-0.00169023	0.676103	0.879791	1.35754	0.570171	0.880749	1.35432	0.572773	9.19191e-07	0.726921	-0.00133436	0.745852	0.901576	1.40604	0.578103	0.902347	1.40235	0.58062
breast cancer	arthritis (nos)	1.8541e-05	0.0350623	0.00636056	0.0371972	1.31632	1.68675	1.02725	1.3084	1.66629	1.02738	1.60037e-05	0.0514678	0.00590063	0.0532341	1.30338	1.68637	1.00737	1.29613	1.66676	1.00791
breast cancer	plantar fascitis	1.45734e-07	1	0.000549558	0.75306	1.11639	3.51407	0.354669	1.11626	3.50909	0.355089	NA	NA	NA	NA	NA	NA	NA	NA	NA	NA
breast cancer	carpal tunnel syndrome	1.56436e-05	0.0533179	0.00608301	0.0464741	1.64376	2.63576	1.02511	1.63936	2.62037	1.02562	2.19134e-05	0.0186036	0.00733357	0.023456	1.81712	2.91561	1.1325	1.81135	2.89686	1.13261
breast cancer	fibromyalgia	1.81031e-05	0.0352672	0.00661341	0.0342987	1.74206	2.83312	1.07118	1.73728	2.81663	1.07154	1.98658e-05	0.0258464	0.00702034	0.0305431	1.869	3.13725	1.11345	1.86389	3.11935	1.11373
breast cancer	dupuytren's contracture	5.91774e-07	0.895832	-0.00105765	1	0.832936	2.24182	0.309472	0.833189	2.23913	0.310034	1.75413e-07	1	-0.000583025	1	0.90401	2.43431	0.335715	0.90416	2.43093	0.336293
breast cancer	neck problem/injury	7.97041e-07	0.830739	-0.00122623	0.837368	0.827318	2.00593	0.341215	0.827645	2.00334	0.341927	3.88835e-07	0.933128	-0.000863708	1	0.874891	2.12174	0.360757	0.875136	2.11865	0.361486
breast cancer	acne/acne vulgaris	3.11126e-07	0.977947	-0.0007726	1	0.874868	2.35578	0.324901	0.875058	2.35274	0.325461	7.19808e-08	1	-0.000375559	1	0.937026	2.52411	0.347852	0.937125	2.52046	0.34843
breast cancer	lichen planus	7.35113e-06	0.400601	-0.00331763	0.377182	0.337223	2.41319	0.047124	0.337474	2.41316	0.0471949	6.3463e-06	0.448514	-0.00310382	0.532028	0.359605	2.57401	0.050239	0.359856	2.5738	0.0503133
breast cancer	cervical intra-epithelial neoplasia (cin) / precancerous cells cervix	1.38784e-06	0.704865	0.00172909	0.516799	1.25475	2.66268	0.59128	1.25407	2.65596	0.592137	2.39784e-06	0.570514	0.00230221	0.373627	1.35236	2.8712	0.63697	1.35139	2.86328	0.63782
breast cancer	cervical polyps	1.34223e-05	0.0800142	0.00601277	0.0523542	2.31454	5.26592	1.01731	2.31155	5.24956	1.01785	NA	NA	NA	NA	NA	NA	NA	NA	NA	NA
breast cancer	menorrhagia (unknown cause)	1.24235e-05	0.0903001	0.0052975	0.0874299	1.44576	2.15751	0.968807	1.44153	2.14313	0.969613	1.41801e-05	0.0679127	0.00569546	0.0580088	1.49786	2.25378	0.995472	1.49318	2.23822	0.99614
breast cancer	ectopic pregnancy	6.32603e-06	0.269631	0.00383229	0.202231	1.55669	3.03007	0.799748	1.55479	3.01958	0.800567	7.92192e-06	0.204159	0.00433329	0.131371	1.64797	3.20874	0.846374	1.64568	3.19688	0.847161
breast cancer	miscarriage	3.52139e-05	0.00223306	0.00928975	0.00347756	1.81772	2.64073	1.25121	1.80873	2.61707	1.25006	4.09775e-05	0.00084219	0.0101196	0.00171832	1.91474	2.78224	1.31772	1.90435	2.75564	1.31604
breast cancer	breast fibroadenoma	3.94992e-06	0.448054	0.00304427	0.252191	1.60166	3.91331	0.655537	1.60052	3.90399	0.656166	4.72109e-06	0.390092	0.00335755	0.233644	1.67976	4.10521	0.687322	1.67843	4.09489	0.687963
breast cancer	raynaud's phenomenon/disease	8.21264e-06	0.278915	-0.00370317	0.262865	0.533453	1.43099	0.198864	0.534161	1.43072	0.199429	1.22479e-05	0.188505	-0.00439987	0.173685	0.427727	1.33428	0.137116	0.4284	1.33457	0.137518
breast cancer	food intolerance	2.90723e-08	1	-0.000239318	1	0.953249	2.99428	0.303474	0.953302	2.99054	0.303887	1.72282e-08	1	0.000186737	0.766981	1.03809	3.26299	0.330259	1.03805	3.25847	0.330689
breast cancer	urticaria	8.99471e-06	0.171695	0.00467768	0.146909	1.77022	3.59325	0.872103	1.76788	3.58093	0.872793	1.10707e-05	0.119348	0.00525746	0.0819475	1.89679	3.85224	0.933952	1.89398	3.83817	0.934601
breast cancer	infectious mononucleosis / glandular fever / epstein barr virus (ebv)	1.18829e-05	0.175392	-0.00443087	0.142747	0.511239	1.23566	0.211518	0.512166	1.23581	0.212261	9.84223e-06	0.221055	-0.00406012	0.236626	0.539747	1.30475	0.223282	0.540649	1.30465	0.224046
breast cancer	measles / morbillivirus	7.17961e-06	0.211274	0.00393828	0.195113	1.27025	1.7995	0.896657	1.26687	1.78694	0.898154	1.16922e-05	0.101063	0.00508522	0.0990561	1.36153	1.92929	0.960856	1.35686	1.9141	0.961849
breast cancer	mumps / epidemic parotitis	2.20249e-06	0.538074	0.00215625	0.458287	1.18277	1.8473	0.757296	1.18139	1.83893	0.758961	3.8634e-06	0.389062	0.00288284	0.310364	1.25147	1.95497	0.801126	1.2495	1.94512	0.802649
breast cancer	rubella / german measles	1.96948e-05	0.0269548	0.00693131	0.0316906	1.78841	2.90921	1.09941	1.78333	2.892	1.09967	2.35402e-05	0.0139554	0.00766371	0.0169696	1.89879	3.08971	1.16691	1.89281	3.0702	1.16693
breast cancer	chickenpox	1.6925e-06	0.582627	0.00187269	0.518219	1.11863	1.57576	0.794115	1.1171	1.56669	0.796532	3.65119e-06	0.391864	0.00277477	0.343565	1.18067	1.66342	0.838023	1.17826	1.6525	0.840127
breast cancer	whooping cough / pertussis	1.49486e-05	0.059747	0.00603696	0.0584413	1.78356	3.10983	1.02292	1.7797	3.09474	1.02345	8.4009e-06	0.184293	0.0044324	0.125378	1.58844	2.90178	0.869514	1.5859	2.88973	0.870354
breast cancer	shingles	6.69508e-07	0.858715	-0.00112645	1	0.840124	2.03724	0.346453	0.840427	2.03454	0.347163	1.4248e-07	1	-0.000527025	1	0.921608	2.23605	0.37985	0.921762	2.23253	0.380574
breast cancer	herpes simplex	8.12696e-06	0.368205	-0.00347142	0.379645	0.322218	2.30504	0.0450424	0.322475	2.30513	0.0451125	6.58648e-06	0.436375	-0.00315648	0.534205	0.353936	2.53312	0.049453	0.354189	2.53295	0.0495271
breast cancer	hepatitis a	7.7796e-06	0.220562	0.00438835	0.150178	1.85446	4.20184	0.818458	1.85252	4.18977	0.819094	8.71689e-06	0.186853	0.00468099	0.140473	1.92998	4.37361	0.851663	1.9278	4.36043	0.852304
breast cancer	tinnitus / tiniitis	3.92524e-08	1	-0.000278905	1	0.97123	1.76752	0.533678	0.97135	1.76333	0.53508	1.46924e-07	0.977373	-0.000537096	1	0.942794	1.76578	0.503381	0.943018	1.76186	0.504741
breast cancer	tonsiltis	1.56899e-05	0.0540927	0.0058251	0.0505463	1.28162	1.63626	1.00384	1.27435	1.61683	1.00442	1.74027e-05	0.0416444	0.00615546	0.0433558	1.3073	1.67823	1.01836	1.29948	1.65768	1.01868
breast cancer	constipation	4.24144e-08	1	0.000293379	0.81587	1.04658	2.5431	0.430709	1.04649	2.53861	0.431398	1.41506e-07	1	-0.000524471	1	0.913204	2.45931	0.339096	0.91334	2.45585	0.339674
breast cancer	thyroid goitre	3.20454e-05	0.00293469	0.00924715	0.00506411	2.26677	3.81459	1.34699	2.25956	3.79152	1.34658	3.56033e-05	0.00149857	0.00984592	0.00398499	2.38394	4.01286	1.41624	2.37581	3.98731	1.41561
breast cancer	stress	1.1432e-05	0.108685	0.00520399	0.102219	1.64838	2.87177	0.946165	1.64519	2.85847	0.946881	6.59958e-06	0.251511	0.00388936	0.188233	1.50156	2.74154	0.822415	1.4994	2.73058	0.823341
breast cancer	insomnia	4.26396e-05	0.000404862	0.0109001	0.00107207	2.53302	4.19923	1.52795	2.52372	4.17141	1.52686	3.7205e-05	0.00104739	0.0101822	0.00215375	2.52737	4.33583	1.47321	2.51899	4.30909	1.47254
breast cancer	osteopenia	0.000429737	5.83712e-39	0.0384454	7.73746e-24	4.34926	5.52229	3.4254	4.25269	5.36512	3.37092	0.000407103	3.34414e-37	0.0375488	1.13529e-22	4.39873	5.62952	3.43702	4.30421	5.47338	3.38478
breast cancer	tendonitis / tendinitis / tenosynovitis	2.65548e-06	0.553857	0.0024411	0.330267	1.41286	3.18857	0.626039	1.41192	3.1806	0.626772	3.78172e-06	0.448484	0.00295033	0.302156	1.51746	3.42646	0.672033	1.51625	3.41724	0.672766
breast cancer	tennis elbow / lateral epicondylitis	4.53855e-06	0.39113	0.00325673	0.289476	1.58439	3.58121	0.700961	1.58306	3.57166	0.701657	5.89492e-06	0.307241	0.00375945	0.178506	1.69908	3.84262	0.751274	1.69743	3.83166	0.751967
breast cancer	cellulitis	7.07778e-06	0.244002	0.00412508	0.203263	1.71391	3.65101	0.804571	1.71202	3.63977	0.805271	9.89129e-06	0.14886	0.0049767	0.105751	1.91082	4.07518	0.895972	1.90833	4.06157	0.896625
breast cancer	fracture skull / head	7.04775e-06	0.363453	-0.00335842	0.335503	0.450714	1.81613	0.111855	0.451131	1.81586	0.112079	1.49775e-05	0.187648	-0.00457004	0.137127	0.236448	1.68795	0.0331216	0.236747	1.68877	0.0331895
breast cancer	fracture jaw	4.16404e-09	1	-9.09955e-05	1	0.981953	3.08557	0.312496	0.981973	3.08162	0.312911	1.0911e-08	1	0.000148425	0.768597	1.03016	3.23774	0.327767	1.03012	3.23327	0.328197
breast cancer	fracture nose	4.13788e-06	0.43914	-0.00272792	0.422269	0.701371	1.48148	0.332047	0.702164	1.48019	0.333087	3.06867e-06	0.518565	-0.00236475	0.511162	0.73496	1.55261	0.347909	0.735687	1.55094	0.348972
breast cancer	fracture face / orbit / eye socket	2.34208e-05	0.173494	-0.00486836	0.119868	0	NA	0	0	NA	0	2.23002e-05	0.189209	-0.00474958	0.191543	0	NA	0	0	NA	0
breast cancer	fracture clavicle / collar bone	3.04499e-05	0.039717	-0.00651353	0.0207828	0.234104	0.940079	0.0582981	0.234685	0.941401	0.0585056	2.72932e-05	0.051877	-0.00620023	0.0284632	0.248619	0.998484	0.0619052	0.249208	0.999741	0.0621206
breast cancer	fracture shoulder / scapula	1.4801e-08	1	0.000172877	0.797793	1.03044	2.77949	0.382015	1.03039	2.77519	0.382573	2.44766e-07	1	0.000713831	0.783734	1.13183	3.05525	0.41929	1.13162	3.04996	0.419865
breast cancer	fracture upper arm / humerus / elbow	1.48354e-05	0.111587	-0.00501726	0.0948844	0.565531	1.09278	0.292673	0.567015	1.09316	0.294108	1.13577e-05	0.166053	-0.00442767	0.145695	0.603742	1.16681	0.312393	0.605139	1.16678	0.31385
breast cancer	fracture forearm / wrist	2.55501e-05	0.0393913	-0.00638871	0.0271726	0.444703	0.937302	0.210989	0.446177	0.938527	0.212113	2.11483e-05	0.0609511	-0.00585702	0.044773	0.474199	0.999623	0.224949	0.47564	1.00059	0.2261
breast cancer	fracture radius	4.51675e-07	0.960501	-0.000923774	1	0.831671	2.60831	0.265182	0.831863	2.6055	0.26559	2.76549e-07	1	-0.000727098	1	0.864879	2.7127	0.275746	0.865038	2.70954	0.276169
breast cancer	fracture ulna	1.04873e-07	1	0.000464901	0.756063	1.09761	3.45412	0.348786	1.0975	3.44928	0.349205	2.15357e-07	1	0.000670747	0.749069	1.14378	3.59991	0.363406	1.14361	3.59455	0.36384
breast cancer	fracture wrist / colles fracture	5.74403e-06	0.276051	0.00353753	0.218276	1.30027	1.99052	0.849377	1.29777	1.97969	0.850738	5.99138e-06	0.265215	0.00362076	0.205396	1.3164	2.0352	0.851471	1.3138	2.02396	0.852818
breast cancer	fracture hand	1.09022e-06	0.817976	-0.00141474	1	0.754648	2.3644	0.240861	0.754927	2.36219	0.241266	6.48161e-07	0.908585	-0.00110079	1	0.803018	2.51673	0.25622	0.80325	2.51407	0.25664
breast cancer	fracture finger	9.97474e-06	0.227304	-0.00405181	0.204077	0.503991	1.35151	0.187943	0.504744	1.35148	0.188508	1.46579e-05	0.14705	-0.00477551	0.131865	0.399728	1.2465	0.128185	0.400433	1.24701	0.128585
breast cancer	fracture rib	3.18551e-06	0.529134	-0.00238902	0.567988	0.692636	1.67713	0.286051	0.693219	1.67571	0.286776	2.05781e-06	0.639265	-0.00193889	0.693855	0.741771	1.7966	0.306258	0.742277	1.7947	0.307001
breast cancer	fracture vertebra / crush fracture / vertebral collapse	1.25256e-06	0.739915	0.0016444	0.486441	1.26246	2.84528	0.560156	1.26186	2.8387	0.560921	1.90937e-06	0.64221	0.00205037	0.467741	1.33689	3.01397	0.592997	1.3361	3.00648	0.593771
breast cancer	fracture pelvis	5.63546e-06	0.331818	0.00370351	0.216444	1.77114	4.33463	0.723694	1.76968	4.32383	0.724304	2.39476e-06	0.620717	0.0023432	0.349751	1.50018	4.06559	0.55356	1.4994	4.05719	0.554126
breast cancer	fracture neck of femur / hip	8.58369e-08	1	0.000418669	0.813182	1.06714	2.59358	0.43908	1.06701	2.58891	0.439766	1.41506e-07	1	-0.000524471	1	0.913204	2.45931	0.339096	0.91334	2.45585	0.339674
breast cancer	fracture shaft of femur	4.57013e-07	0.926703	0.000979929	0.624915	1.16433	2.83251	0.478606	1.16401	2.827	0.479282	1.85987e-08	1	-0.000191855	1	0.967303	2.60652	0.358975	0.967354	2.60261	0.359552
breast cancer	fracture patella / knee	6.62817e-06	0.381925	-0.00326522	0.455284	0.460269	1.85491	0.114209	0.460679	1.85457	0.114433	1.46923e-05	0.192642	-0.00453076	0.201393	0.238968	1.70603	0.0334727	0.239266	1.70682	0.0335407
breast cancer	fracture lower leg / ankle	7.26721e-06	0.24515	-0.00366432	0.261545	0.7676	1.16139	0.507331	0.769627	1.16024	0.510522	6.53549e-06	0.272999	-0.00347861	0.291085	0.7736	1.18128	0.506619	0.775551	1.17992	0.509761
breast cancer	fracture tibia	1.01373e-05	0.21363	-0.00411646	0.182697	0.535253	1.29402	0.221401	0.536135	1.29396	0.222141	8.33802e-06	0.264104	-0.00375862	0.232563	0.564247	1.36429	0.233362	0.5651	1.36397	0.234123
breast cancer	fracture fibula	1.00704e-05	0.224853	-0.00406971	0.204228	0.50253	1.34757	0.187401	0.503285	1.34756	0.187967	8.40664e-06	0.272575	-0.00374321	0.263477	0.530024	1.4215	0.197626	0.530761	1.42126	0.19821
breast cancer	fracture foot	6.62817e-06	0.381925	-0.00326522	0.455284	0.460269	1.85491	0.114209	0.460679	1.85457	0.114433	5.14813e-06	0.458352	-0.00290656	0.447306	0.499408	2.0134	0.123874	0.4998	2.01276	0.124108
breast cancer	fracture metatarsal	8.71009e-08	1	0.000423103	0.757601	1.08845	3.42491	0.345917	1.08835	3.42013	0.346335	NA	NA	NA	NA	NA	NA	NA	NA	NA	NA
breast cancer	fracture toe	2.05974e-05	0.114065	-0.0052737	0.0688264	0.196682	1.40304	0.0275715	0.196987	1.40415	0.0276351	1.72913e-05	0.152238	-0.00487454	0.143243	0.218053	1.55601	0.030557	0.218359	1.55698	0.0306239
breast cancer	septicaemia / sepsis	9.52811e-07	0.843406	-0.00132597	1	0.767986	2.4066	0.245076	0.76825	2.40429	0.245481	6.12028e-07	0.917395	-0.00107062	1	0.807834	2.53198	0.257741	0.80806	2.52927	0.258161
breast cancer	rosacea	5.58813e-06	0.290254	0.00351547	0.236422	1.35732	2.23576	0.824018	1.35515	2.22549	0.825178	8.04146e-06	0.190274	0.00426502	0.168581	1.44801	2.38584	0.878825	1.4452	2.37385	0.879843
breast cancer	abnormal smear (cervix)	2.79592e-06	0.493652	0.002458	0.345921	1.26741	2.20293	0.729181	1.26609	2.19468	0.730399	4.3145e-06	0.370917	0.00308507	0.256953	1.34605	2.34022	0.774224	1.34429	2.33063	0.775375
breast cancer	dysmenorrhoea / dysmenorrhea	4.57013e-07	0.926703	0.000979929	0.624915	1.16433	2.83251	0.478606	1.16401	2.827	0.479282	9.15396e-07	0.818962	0.00140221	0.608189	1.24307	3.02532	0.510766	1.2426	3.01892	0.511456
breast cancer	menopausal symptoms / menopause	4.51862e-06	0.371542	0.00319741	0.305552	1.44731	2.8149	0.744151	1.44578	2.80561	0.745039	3.24011e-06	0.47689	0.00268907	0.296768	1.39063	2.81352	0.687341	1.3894	2.8049	0.688241
breast cancer	benign breast lump	2.90769e-06	0.458767	0.00247785	0.385878	1.18457	1.75221	0.800815	1.18275	1.7428	0.802665	2.07372e-06	0.546373	0.00208545	0.435944	1.15984	1.74263	0.771951	1.15833	1.73374	0.773897
breast cancer	allergy to house dust mite	5.22138e-07	0.908854	0.0010493	0.621777	1.17693	2.86354	0.483728	1.1766	2.85792	0.484403	8.71131e-07	0.827931	0.00136661	0.609389	1.23623	3.00847	0.507988	1.23577	3.00214	0.508679
breast cancer	scarlet fever / scarlatina	5.57195e-07	0.849588	0.00107707	0.717155	1.13284	2.1982	0.583814	1.13239	2.19236	0.584898	1.34431e-06	0.693285	0.00169292	0.573457	1.21649	2.36136	0.626694	1.21573	2.3544	0.62776
breast cancer	undescended testicle	2.8844e-05	0.11536	-0.005403	0.0857132	0	NA	0	0	NA	0	2.69881e-05	0.13246	-0.00522528	0.0807764	0	NA	0	0	NA	0
breast cancer	Unknown	7.48353e-07	0.731632	-0.00121198	0.772133	0.940103	1.25837	0.702331	0.941171	1.25326	0.706799	6.47001e-07	0.755429	-0.0011273	0.764919	0.942385	1.27358	0.697317	0.943378	1.26831	0.701689
skin cancer	large bowel cancer/colorectal cancer	5.32118e-06	0.875687	-0.00230946	1	0	NA	0	0	NA	0	4.92478e-06	0.919237	-0.00222167	1	0	NA	0	0	NA	0
skin cancer	colon cancer/sigmoid cancer	2.72666e-07	1	0.00077291	0.537182	1.30334	9.3136	0.182388	1.30236	9.24781	0.18341	4.46398e-07	1	0.00100311	0.509671	1.40945	10.0745	0.197186	1.40807	9.99826	0.1983
skin cancer	kidney/renal cell cancer	2.40238e-06	0.908434	0.00257827	0.34689	2.36493	16.946	0.330042	2.36052	16.8077	0.331519	3.36855e-06	1	-0.00183713	1	0	NA	0	0	NA	0
skin cancer	bladder cancer	6.69609e-07	1	0.00124759	0.481315	1.5308	10.9454	0.214093	1.52908	10.8641	0.215213	8.81035e-07	1	0.00144963	0.458636	1.63808	11.7153	0.229043	1.63593	11.6228	0.23026
skin cancer	ovarian cancer	3.78686e-06	1	-0.00194797	1	0	NA	0	0	NA	0	3.51981e-06	1	-0.00187796	1	0	NA	0	0	NA	0
skin cancer	uterine/endometrial cancer	7.8547e-06	0.282827	0.00496063	0.135526	3.14817	12.7174	0.77932	3.13431	12.5485	0.78287	8.81121e-06	0.236907	0.00535297	0.118976	3.41505	13.8013	0.845033	3.39879	13.6078	0.848907
skin cancer	cervical cancer	3.53916e-07	1	0.000886752	0.523488	1.35485	9.683	0.189571	1.35371	9.61369	0.190615	5.40064e-07	1	0.0011108	0.497061	1.46177	10.4498	0.20448	1.46022	10.3699	0.205618
skin cancer	prostate cancer	1.67406e-07	1	-0.000566044	1	0.87142	3.50572	0.216609	0.872249	3.47767	0.218772	4.48685e-08	1	-0.000296095	1	0.930486	3.74422	0.231238	0.930955	3.71114	0.233534
skin cancer	testicular cancer	2.05797e-06	0.948987	0.00235025	0.367317	2.19971	15.7554	0.307115	2.19584	15.6284	0.308522	2.31698e-06	0.918253	0.00252266	0.351757	2.32363	16.6464	0.32435	2.31917	16.505	0.325874
skin cancer	non-hodgkins lymphoma	9.32176e-06	0.214976	0.00556018	0.111089	3.56286	14.4035	0.881315	3.54633	14.2088	0.885113	1.0088e-05	0.185091	0.00586957	0.100313	3.79161	15.3331	0.937599	3.77282	15.1152	0.941709
skin cancer	malignant melanoma	3.8469e-07	1	-0.000849049	1	0.81365	3.27297	0.202271	0.814852	3.24849	0.204398	1.81595e-07	1	-0.000589037	1	0.866559	3.48659	0.215375	0.867457	3.45763	0.217629
skin cancer	non-melanoma skin cancer	2.92983e-06	1	-0.00171328	1	0	NA	0	0	NA	0	2.74201e-06	1	-0.0016574	1	0	NA	0	0	NA	0
skin cancer	basal cell carcinoma	1.04412e-07	1	0.000463997	0.756772	1.09673	3.425	0.351187	1.09579	3.38459	0.354775	3.11961e-07	1	0.000811482	0.745631	1.17516	3.67098	0.376194	1.17339	3.62354	0.379973
skin cancer	squamous cell carcinoma	3.38087e-06	1	-0.00184052	1	0	NA	0	0	NA	0	3.15248e-06	1	-0.0017772	1	0	NA	0	0	NA	0
skin cancer	cin/pre-cancer cells cervix	4.07786e-09	1	9.05749e-05	0.771523	1.01819	3.17937	0.326076	1.01802	3.14398	0.329632	9.7396e-07	0.87942	-0.00132798	1	0.724893	2.91588	0.180209	0.726745	2.89604	0.182373
skin cancer	rodent ulcer	9.72171e-06	0.174495	0.00536662	0.0966132	2.7876	8.72715	0.890405	2.7703	8.57817	0.89466	1.11945e-05	0.131036	0.0058732	0.0791731	3.04567	9.53922	0.972418	3.02501	9.36642	0.976966
skin cancer	obesity-30BMI	1.94221e-05	0.0339105	0.00639036	0.033776	1.32087	1.69589	1.02878	1.23289	1.47815	1.02832	1.99666e-05	0.0313982	0.00648472	0.0301672	1.33351	1.72044	1.0336	1.24143	1.49292	1.0323
skin cancer	hypertension	5.38709e-05	0.000295794	0.010756	0.000414295	1.55506	1.97039	1.22728	1.37064	1.60546	1.17016	5.87522e-05	0.00014799	0.0112745	0.000202423	1.6049	2.04483	1.25962	1.4053	1.65309	1.19466
skin cancer	heart/cardiac problem	4.4008e-06	0.514229	0.00345725	0.222752	2.26977	9.15448	0.56277	2.26158	9.04001	0.56579	5.11811e-06	0.455983	0.00378694	0.19997	2.44342	9.85803	0.605628	2.4337	9.72734	0.608891
skin cancer	essential hypertension	2.85035e-09	1	7.58291e-05	0.623656	1.0264	7.32939	0.143736	1.02631	7.28245	0.144638	4.52878e-08	1	0.000306314	0.594723	1.11096	7.93511	0.155541	1.11059	7.88012	0.156522
skin cancer	gestational hypertension/pre-eclampsia	6.25265e-06	0.329761	0.00409785	0.157634	2.21615	6.93229	0.708471	2.20438	6.82003	0.712504	7.15176e-06	0.280807	0.00444072	0.138359	2.36052	7.38617	0.754393	2.34678	7.25933	0.758663
skin cancer	angina	1.60136e-05	0.049824	0.00627296	0.0384231	1.82455	3.18355	1.04568	1.78997	3.0513	1.05004	1.4927e-05	0.0599655	0.00606131	0.0476388	1.82969	3.26425	1.02559	1.79617	3.13051	1.03057
skin cancer	heart attack/myocardial infarction	8.1944e-06	0.194341	0.00441718	0.128383	1.6613	3.22862	0.854832	1.6421	3.13044	0.861383	5.9668e-06	0.290771	0.00373406	0.180338	1.57696	3.18792	0.780075	1.56142	3.0973	0.78715
skin cancer	heart arrhythmia	3.75142e-09	1	-8.61995e-05	1	0.970816	6.93147	0.135972	0.97091	6.88832	0.13685	4.20862e-09	1	9.22283e-05	0.621597	1.0322	7.37112	0.144542	1.03209	7.32172	0.145487
skin cancer	heart valve problem/heart murmur	4.20593e-07	1	-0.000875175	1	0.741177	5.28875	0.10387	0.742012	5.26123	0.104649	2.25579e-07	1	-0.000648419	1	0.800669	5.71444	0.112184	0.80134	5.68149	0.113024
skin cancer	stroke	7.62707e-06	0.388645	-0.00336685	0.38063	0.332972	2.37346	0.0467125	0.335123	2.37368	0.0473137	6.13975e-06	0.459085	-0.00305216	0.532873	0.365988	2.60928	0.0513349	0.368123	2.60717	0.0519775
skin cancer	transient ischaemic attack (tia)	1.5606e-08	1	-0.000174946	1	0.941667	6.72285	0.131899	0.941855	6.68168	0.132765	1.46307e-09	1	5.42607e-05	0.626375	1.01882	7.27533	0.142673	1.01876	7.22689	0.143612
skin cancer	pulmonary embolism +/- dvt	9.84233e-06	0.154995	0.0051101	0.087119	2.16472	5.25126	0.892356	2.14593	5.13204	0.897308	1.19093e-05	0.105645	0.00572438	0.0655297	2.36417	5.73757	0.974161	2.34121	5.59793	0.979156
skin cancer	deep venous thrombosis (dvt)	2.29722e-06	0.581586	0.0022516	0.376859	1.3423	2.84345	0.633657	1.33457	2.77961	0.640768	9.85383e-07	0.78738	0.00145226	0.497898	1.22774	2.75881	0.546378	1.22314	2.70391	0.553301
skin cancer	asthma	3.77194e-06	0.383414	0.00280422	0.326714	1.17486	1.63271	0.845401	1.15173	1.53242	0.865613	4.56593e-06	0.333015	0.00309433	0.309864	1.19981	1.681	0.856358	1.17357	1.57305	0.87554
skin cancer	chronic obstructive airways disease/copd	2.65399e-05	0.0036052	0.0100923	0.0104433	4.86108	13.1161	1.8016	4.81126	12.8181	1.80589	2.97961e-05	0.00139599	0.0110199	0.00698591	5.4797	14.7967	2.02932	5.41937	14.4414	2.03371
skin cancer	emphysema/chronic bronchitis	2.37233e-05	0.0109039	0.00826851	0.0128757	2.66113	5.38288	1.31558	2.61826	5.20115	1.31803	1.21027e-05	0.100388	0.00567606	0.0620664	2.19031	4.9264	0.973823	2.16626	4.79341	0.978986
skin cancer	bronchiectasis	6.99312e-06	0.330091	0.00460128	0.152722	2.91763	11.7812	0.722553	2.90526	11.6267	0.725965	8.14226e-07	1	0.0013881	0.465464	1.60472	11.4758	0.224396	1.60268	11.3856	0.225598
skin cancer	sleep apnoea	3.70568e-08	1	-0.000268201	1	0.911996	6.51052	0.127753	0.91228	6.47138	0.128605	6.55447e-09	1	0.000115249	0.618701	1.0404	7.4298	0.145687	1.04026	7.37983	0.146636
skin cancer	pleurisy	7.17258e-06	0.710081	-0.00268176	1	0	NA	0	0	NA	0	6.71996e-06	0.745791	-0.00259565	1	0	NA	0	0	NA	0
skin cancer	spontaneous pneumothorax/recurrent pneumothorax	4.17036e-06	1	-0.0020443	1	0	NA	0	0	NA	0	3.9088e-06	1	-0.00197908	1	0	NA	0	0	NA	0
skin cancer	liver/biliary/pancreas problem	1.2982e-05	0.100466	0.00702982	0.0688347	4.74521	19.2243	1.17128	4.72105	18.9562	1.17578	1.39057e-05	0.0812258	0.00740162	0.0611687	5.08209	20.5977	1.25391	5.05461	20.2961	1.25882
skin cancer	gastro-oesophageal reflux (gord) / gastric reflux	1.03104e-06	0.725105	0.00146843	0.54531	1.15333	2.01148	0.661293	1.1469	1.95416	0.673119	1.23342e-06	0.694253	0.00161146	0.524251	1.17676	2.09847	0.659893	1.16962	2.03757	0.671391
skin cancer	oesophagitis/barretts oesophagus	3.31957e-08	1	-0.000254042	1	0.916439	6.54231	0.128374	0.916708	6.50287	0.129228	1.40514e-10	1	1.67798e-05	1	1.00578	7.18199	0.140852	1.00576	7.13448	0.141785
skin cancer	gastric/stomach ulcers	4.74689e-07	1	0.00101626	0.672343	1.27992	5.15295	0.317916	1.27812	5.09969	0.320331	8.95219e-07	0.947554	0.00142032	0.656227	1.41084	5.68185	0.350318	1.40807	5.61782	0.352923
skin cancer	gastritis/gastric erosions	1.59391e-05	0.0476653	0.0074489	0.0425621	3.96288	12.4281	1.26362	3.93421	12.2035	1.26833	1.81678e-05	0.0280547	0.00817754	0.0320395	4.44818	13.9595	1.41741	4.41335	13.6924	1.42251
skin cancer	irritable bowel syndrome	1.65966e-05	0.13517	-0.0049548	0.100976	0.319245	1.28303	0.0794344	0.323637	1.28904	0.0812545	1.30083e-05	0.191671	-0.00443735	0.190486	0.356047	1.43128	0.0885706	0.360383	1.43518	0.0904945
skin cancer	hepatitis	4.04262e-06	0.739913	0.00357691	0.27008	3.20783	23.0357	0.446705	3.20071	22.8397	0.448541	4.34716e-06	0.711852	0.00375365	0.258489	3.37774	24.261	0.470268	3.36974	24.0443	0.472259
skin cancer	cholelithiasis/gall stones	3.59745e-06	0.445693	0.00284363	0.288607	1.41607	2.86127	0.700829	1.40534	2.78855	0.708242	5.39532e-06	0.321768	0.00353517	0.261534	1.53972	3.11253	0.761675	1.52518	3.02531	0.768904
skin cancer	cholecystitis	3.89707e-06	0.75361	0.00349189	0.275853	3.12822	22.4594	0.435708	3.12135	22.2689	0.43751	NA	NA	NA	NA	NA	NA	NA	NA	NA	NA
skin cancer	pancreatitis	4.77956e-06	0.936121	-0.00218865	1	0	NA	0	0	NA	0	4.42755e-06	0.979299	-0.00210643	1	0	NA	0	0	NA	0
skin cancer	peritonitis	1.83369e-08	1	-0.000189484	1	0.936978	6.68929	0.131244	0.937181	6.64844	0.132107	4.35797e-11	1	9.34086e-06	1	1.00322	7.16361	0.140493	1.0032	7.11628	0.141425
skin cancer	urinary tract infection/kidney infection	9.27391e-06	0.573036	-0.00304999	0.632354	0	NA	0	0	NA	0	8.32155e-06	0.630006	-0.00288891	1	0	NA	0	0	NA	0
skin cancer	kidney stone/ureter stone/bladder stone	3.08736e-06	0.543627	0.00269366	0.327935	1.58618	4.2621	0.590311	1.57862	4.1881	0.595026	4.14828e-06	0.448478	0.00317011	0.303862	1.71827	4.61868	0.639243	1.7086	4.53203	0.64415
skin cancer	bladder problem (not cancer)	1.29983e-05	0.0874456	0.0062045	0.0588185	2.79516	7.52217	1.03865	2.77199	7.36559	1.04322	1.53208e-05	0.0544439	0.00689382	0.0433061	3.10246	8.35339	1.15226	3.07415	8.16803	1.157
skin cancer	urinary frequency / incontinence	1.12971e-05	0.118464	0.00554608	0.0712318	2.3045	5.59123	0.949828	2.28346	5.46181	0.954661	1.42005e-05	0.0680428	0.00637334	0.0481548	2.59023	6.2877	1.06705	2.56345	6.13086	1.07184
skin cancer	testicular problems (not cancer)	8.78937e-07	1	0.00144772	0.458853	1.63705	11.7084	0.22889	1.635	11.6198	0.230056	1.1365e-06	1	0.00167004	0.434765	1.76265	12.6101	0.246385	1.76009	12.5088	0.247659
skin cancer	diabetes	1.24566e-05	0.0912691	0.00536229	0.0732571	1.55806	2.51025	0.967051	1.52565	2.391	0.973493	1.28128e-05	0.0861418	0.0054589	0.0863384	1.59032	2.59728	0.973751	1.55653	2.47181	0.980162
skin cancer	type 2 diabetes	1.36601e-05	0.0755745	0.00622318	0.0517444	2.53597	6.15445	1.04496	2.5112	6.00813	1.04959	1.65614e-05	0.042426	0.00701714	0.035279	2.83096	6.87387	1.16591	2.80014	6.69869	1.17049
skin cancer	thyroid problem (not cancer)	6.24672e-06	0.786136	-0.00250247	1	0	NA	0	0	NA	0	5.85465e-06	0.822195	-0.00242257	1	0	NA	0	0	NA	0
skin cancer	hyperthyroidism/thyrotoxicosis	5.38579e-06	0.359637	0.00367135	0.172074	1.86713	5.01881	0.694621	1.85594	4.92563	0.699304	6.54236e-06	0.29274	0.00410394	0.144548	2.00474	5.39058	0.745557	1.99121	5.28351	0.750431
skin cancer	hypothyroidism/myxoedema	1.48279e-07	0.954861	0.000548539	0.792725	1.0495	1.737	0.634104	1.04694	1.6883	0.649224	1.20583e-06	0.684325	0.00158646	0.581926	1.15004	1.9046	0.694413	1.14195	1.84053	0.708523
skin cancer	eye/eyelid problem	1.87497e-06	0.814789	-0.00177178	1	0.549105	3.91626	0.0769909	0.55056	3.9018	0.0776862	1.25295e-06	0.91143	-0.00146812	1	0.607102	4.33086	0.0851037	0.608425	4.31165	0.0858559
skin cancer	meningitis	9.13829e-06	0.5807	-0.00302757	0.631926	0	NA	0	0	NA	0	8.51641e-06	0.617726	-0.00292259	0.631034	0	NA	0	0	NA	0
skin cancer	peripheral neuropathy	3.51619e-06	1	-0.00187701	1	0	NA	0	0	NA	0	3.17409e-06	1	-0.00178328	1	0	NA	0	0	NA	0
skin cancer	trapped nerve/compressed nerve	2.85899e-06	0.664989	0.00268809	0.284999	1.90374	7.6731	0.472329	1.89791	7.58127	0.475126	3.73113e-06	0.574882	0.00313554	0.247202	2.11019	8.5087	0.523336	2.10272	8.39954	0.526388
skin cancer	multiple sclerosis	8.30212e-06	0.631247	-0.00288551	1	0	NA	0	0	NA	0	7.802e-06	0.6645	-0.00279713	1	0	NA	0	0	NA	0
skin cancer	parkinsons disease	2.03122e-06	0.952242	0.0023321	0.36899	2.18697	15.6637	0.305347	2.18314	15.5375	0.306748	2.43306e-06	0.904915	0.00259818	0.345146	2.3797	17.0504	0.332131	2.37506	16.9051	0.33368
skin cancer	epilepsy	1.2321e-05	0.097706	0.00584355	0.0619582	2.40401	5.83332	0.99073	2.38136	5.69664	0.995479	6.80408e-06	0.279362	0.00419822	0.13907	2.03579	5.47428	0.757076	2.02184	5.365	0.761946
skin cancer	migraine	2.87884e-09	1	-7.57686e-05	1	0.990732	2.00109	0.490507	0.990971	1.96559	0.499608	1.34883e-07	1	0.000524741	0.8518	1.06664	2.15535	0.527861	1.06485	2.11134	0.537051
skin cancer	head injury	5.52984e-06	0.425292	0.00397079	0.188217	2.54476	10.2687	0.630636	2.53479	10.1372	0.633823	6.38216e-06	0.367384	0.00434173	0.166469	2.7593	11.1386	0.683547	2.74745	10.9875	0.68701
skin cancer	spinal injury	3.28274e-06	0.813822	0.00312709	0.302199	2.80348	20.1111	0.390803	2.79766	19.9428	0.392467	3.68965e-06	0.773462	0.00337001	0.284353	3.0164	21.6463	0.420334	3.00961	21.4555	0.422166
skin cancer	retinal problem	2.79456e-06	0.864879	0.00282768	0.325806	2.55694	18.3309	0.356662	2.55192	18.1795	0.358222	3.12928e-06	0.829511	0.00303414	0.309317	2.72484	19.5399	0.379977	2.71903	19.3699	0.38168
skin cancer	diabetic eye disease	1.11055e-05	0.48169	-0.00333819	0.644796	0	NA	0	0	NA	0	9.92416e-06	0.538148	-0.00315534	0.635435	0	NA	0	0	NA	0
skin cancer	glaucoma	6.93148e-06	0.249269	0.00408334	0.205555	1.69864	3.59952	0.801604	1.68287	3.50624	0.807717	8.87675e-06	0.17693	0.00468899	0.115864	1.83413	3.88831	0.865169	1.81447	3.77925	0.871157
skin cancer	cataract	4.15838e-05	0.000586541	0.0105394	0.00135667	2.3007	3.66428	1.44455	2.22098	3.43814	1.43472	3.52872e-05	0.00174093	0.0096673	0.00300761	2.24228	3.66337	1.37245	2.17117	3.4492	1.36669
skin cancer	eye trauma	2.43313e-06	0.904924	0.00259818	0.345158	2.37982	17.0533	0.332108	2.37537	16.9141	0.333591	2.7784e-06	0.866605	0.00281764	0.326616	2.54882	18.2698	0.355587	2.54361	18.1124	0.357211
skin cancer	retinal detachment	2.286e-07	1	-0.000652602	1	0.799531	5.70601	0.112031	0.800178	5.67451	0.112835	1.09968e-07	1	-0.000457316	1	0.854737	6.10114	0.119744	0.855226	6.06435	0.120608
skin cancer	depression	6.57787e-06	0.241468	0.00379436	0.196327	1.34081	2.08967	0.860312	1.31772	1.99292	0.871277	1.87545e-05	0.0745246	-0.00558883	0.0636741	0.509683	1.02943	0.252351	0.52289	1.03627	0.263845
skin cancer	anxiety/panic attacks	1.39216e-06	0.733068	0.00174604	0.441619	1.30914	3.17271	0.540187	1.30416	3.11585	0.545862	2.63025e-07	1	0.000740764	0.783855	1.1364	3.05245	0.423068	1.13456	3.00724	0.428041
skin cancer	nervous breakdown	3.17789e-06	1	-0.00178438	1	0	NA	0	0	NA	0	2.7204e-06	1	-0.00165085	1	0	NA	0	0	NA	0
skin cancer	mania/bipolar disorder/manic depression	7.21775e-06	0.706658	-0.0026902	1	0	NA	0	0	NA	0	6.46033e-06	0.767518	-0.00254495	1	0	NA	0	0	NA	0
skin cancer	bone disorder	3.13279e-06	1	-0.00177166	1	0	NA	0	0	NA	0	2.95804e-06	1	-0.00172149	1	0	NA	0	0	NA	0
skin cancer	back problem	4.95803e-07	0.99027	-0.000959995	1	0.792112	3.18621	0.196924	0.793454	3.16306	0.199038	1.9625e-07	1	-0.000611819	1	0.861781	3.46734	0.214189	0.862712	3.43868	0.216441
skin cancer	joint disorder	1.06778e-07	1	0.000475056	0.573697	1.17716	8.40919	0.164784	1.17659	8.35199	0.165751	2.39572e-07	1	0.000722252	0.543326	1.28101	9.15352	0.179274	1.28006	9.08644	0.18033
skin cancer	muscle/soft tissue problem	1.14139e-06	0.931738	-0.00140528	1	0.619965	4.42245	0.0869103	0.621191	4.40317	0.0876364	7.8275e-07	1	-0.00117637	1	0.669396	4.77598	0.0938217	0.670509	4.75235	0.094602
skin cancer	osteomyelitis	1.34726e-06	1	0.00183837	0.417186	1.8633	13.3343	0.260372	1.86051	13.2303	0.261635	1.58252e-06	1	0.00201579	0.399268	1.97458	14.1336	0.275864	1.9713	14.0172	0.277232
skin cancer	osteoporosis	9.4221e-06	0.158546	0.00480713	0.0973691	1.79151	3.62106	0.886345	1.77108	3.51548	0.892265	7.28553e-06	0.23425	0.00419757	0.136471	1.72381	3.65406	0.81321	1.70675	3.55451	0.819521
skin cancer	spine arthritis/spondylitis	2.30069e-05	0.0112907	0.00844041	0.0148595	3.11147	7.00311	1.38242	3.0706	6.80403	1.38573	2.65036e-05	0.00513416	0.00926595	0.0095518	3.43831	7.74285	1.52682	3.38905	7.50852	1.52968
skin cancer	prolapsed disc/slipped disc	3.52485e-06	0.537245	-0.00246982	0.641557	0.61475	1.91845	0.196991	0.618478	1.90892	0.200382	2.29052e-06	0.651857	-0.00201532	0.807599	0.671397	2.09583	0.215082	0.674716	2.08209	0.218647
skin cancer	ankylosing spondylitis	5.7049e-06	0.836669	-0.00239136	1	0	NA	0	0	NA	0	5.40049e-06	0.867379	-0.00232661	1	0	NA	0	0	NA	0
skin cancer	iron deficiency anaemia	2.10207e-07	1	0.000666308	0.689482	1.17589	4.73322	0.29213	1.17476	4.68638	0.294481	6.18042e-07	1	0.00116717	0.665848	1.32745	5.34525	0.32966	1.32524	5.28659	0.332211
skin cancer	pernicious anaemia	1.70868e-07	1	0.000605664	0.557576	1.23099	8.79494	0.172295	1.23024	8.73408	0.173286	3.48258e-07	1	0.000879228	0.524387	1.35139	9.65808	0.18909	1.3502	9.58599	0.190178
skin cancer	gynaecological disorder (not cancer)	2.62487e-06	0.883417	0.0027209	0.334672	2.47327	17.7273	0.345066	2.46852	17.5816	0.34659	3.20412e-06	0.821811	0.00307962	0.305805	2.76299	19.8154	0.385262	2.75706	19.6427	0.386982
skin cancer	ovarian cyst or cysts	3.28608e-06	0.504221	0.00275849	0.271988	1.52776	3.70343	0.630236	1.51924	3.63064	0.635727	4.63144e-06	0.394734	0.0033279	0.235933	1.66497	4.03762	0.686571	1.65377	3.95121	0.692184
skin cancer	polycystic ovaries/polycystic ovarian syndrome	4.37341e-06	0.986259	-0.00209352	1	0	NA	0	0	NA	0	3.95202e-06	1	-0.00199	1	0	NA	0	0	NA	0
skin cancer	uterine fibroids	1.45577e-07	1	0.000545821	0.841209	1.07421	2.27496	0.507226	1.07253	2.23325	0.515087	6.06688e-07	0.856281	0.00112834	0.677395	1.15946	2.45652	0.547256	1.1557	2.40563	0.555217
skin cancer	uterine polyps	1.09896e-05	0.136449	0.00580355	0.0813752	3.00902	9.42344	0.960819	2.98958	9.26022	0.96516	4.12796e-06	0.538153	0.00332803	0.232306	2.20454	8.89059	0.546646	2.19643	8.77533	0.549758
skin cancer	vaginal prolapse/uterine prolapse	1.06742e-06	0.849204	0.00153959	0.490071	1.35716	4.23994	0.434414	1.35371	4.18282	0.438106	1.6894e-06	0.747257	0.00196669	0.46322	1.47592	4.61247	0.472275	1.47112	4.54489	0.476179
skin cancer	breast cysts	7.64295e-06	0.256905	0.00462324	0.12899	2.44017	7.63556	0.77983	2.42623	7.50891	0.783951	2.24568e-06	0.738085	0.00234499	0.317048	1.75736	7.08169	0.4361	1.75226	6.9953	0.438927
skin cancer	sarcoidosis	5.75005e-06	0.832263	-0.00240082	1	0	NA	0	0	NA	0	5.35724e-06	0.871891	-0.00231726	1	0	NA	0	0	NA	0
skin cancer	allergy/hypersensitivity/anaphylaxis	5.19501e-08	1	0.000326613	0.708723	1.08272	4.35746	0.26903	1.08219	4.31637	0.271323	2.03601e-07	1	0.000655453	0.690055	1.17281	4.72131	0.291336	1.17165	4.67261	0.293788
skin cancer	polymyalgia rheumatica	7.82657e-07	1	0.00135833	0.468797	1.58881	11.3619	0.222173	1.58691	11.2767	0.223317	1.07225e-06	1	0.00161652	0.440474	1.73167	12.3875	0.242073	1.72921	12.2884	0.243332
skin cancer	systemic lupus erythematosis/sle	3.20044e-06	1	-0.0017907	1	0	NA	0	0	NA	0	2.95804e-06	1	-0.00172149	1	0	NA	0	0	NA	0
skin cancer	sjogren's syndrome/sicca syndrome	2.95238e-06	1	-0.00171987	1	0	NA	0	0	NA	0	2.6988e-06	1	-0.00164428	1	0	NA	0	0	NA	0
skin cancer	allergy or anaphylactic reaction to food	8.12136e-06	0.642984	-0.00285387	1	0	NA	0	0	NA	0	7.56391e-06	0.681224	-0.00275405	1	0	NA	0	0	NA	0
skin cancer	allergy or anaphylactic reaction to drug	3.25128e-06	0.559743	0.00281472	0.251738	1.73965	5.43795	0.556532	1.73249	5.35629	0.560377	4.07483e-06	0.483891	0.00319644	0.219897	1.87144	5.85179	0.598502	1.86264	5.75772	0.602571
skin cancer	hayfever/allergic rhinitis	8.10819e-06	0.239537	-0.00380691	0.246421	0.671542	1.22643	0.367708	0.683197	1.22131	0.382178	5.5344e-06	0.339655	-0.00317268	0.352984	0.716932	1.30998	0.392367	0.727416	1.29977	0.407099
skin cancer	enlarged prostate	1.95391e-05	0.0254696	0.00725236	0.0217102	2.27022	4.41423	1.16757	2.23335	4.25976	1.17092	2.30718e-05	0.0129552	0.00801375	0.0137395	2.4631	4.79168	1.26613	2.41877	4.61182	1.26857
skin cancer	pneumonia	5.25051e-06	0.343113	0.00353205	0.191625	1.64034	3.68642	0.729901	1.62795	3.60177	0.73581	7.01696e-06	0.250761	0.00414933	0.160408	1.78516	4.01356	0.79401	1.7693	3.91345	0.799915
skin cancer	endometriosis	5.71426e-06	0.325262	0.00374075	0.215906	1.77074	4.29362	0.730271	1.7583	4.20312	0.735557	7.34935e-06	0.243127	0.0043132	0.196089	1.92764	4.67595	0.794662	1.91202	4.56954	0.800044
skin cancer	female infertility	2.99748e-06	1	-0.00173296	1	0	NA	0	0	NA	0	2.6988e-06	1	-0.00164428	1	0	NA	0	0	NA	0
skin cancer	other renal/kidney problem	4.07053e-06	0.543317	0.00330054	0.234381	2.19083	8.83481	0.543274	2.18314	8.72522	0.546246	4.87577e-06	0.474953	0.003677	0.207319	2.38438	9.61884	0.591055	2.37506	9.49197	0.59428
skin cancer	muscle or soft tissue injuries	1.7764e-05	0.271866	-0.00422461	0.280223	0	NA	0	0	NA	0	1.64968e-05	0.301593	-0.00407082	0.273448	0	NA	0	0	NA	0
skin cancer	burns	2.70435e-06	1	-0.001646	1	0	NA	0	0	NA	0	2.56919e-06	1	-0.00160429	1	0	NA	0	0	NA	0
skin cancer	bronchitis	6.03255e-06	0.320554	0.00391682	0.155958	1.94407	5.22613	0.723174	1.93189	5.1277	0.727848	2.25188e-06	0.671216	0.00229815	0.446324	1.57447	4.92113	0.503739	1.56867	4.84696	0.507685
skin cancer	nasal/sinus disorder	1.11055e-05	0.48169	-0.00333819	0.644796	0	NA	0	0	NA	0	1.02925e-05	0.519648	-0.00321348	0.637878	0	NA	0	0	NA	0
skin cancer	ear/vestibular disorder	9.86408e-09	1	0.000141254	0.720189	1.03498	4.16494	0.257188	1.03475	4.1268	0.259452	9.32766e-08	1	0.000439686	0.70205	1.11292	4.47973	0.276486	1.11216	4.43489	0.2789
skin cancer	chronic sinusitis	2.08207e-06	0.787348	-0.00185999	1	0.533458	3.80451	0.0748	0.534963	3.79111	0.0754885	1.57138e-06	0.858907	-0.00163202	1	0.574971	4.10133	0.0806061	0.576402	4.0844	0.0813436
skin cancer	nasal polyps	1.22141e-05	0.435532	-0.00350121	0.411348	0	NA	0	0	NA	0	1.13544e-05	0.4708	-0.00337554	0.647263	0	NA	0	0	NA	0
skin cancer	meniere's disease	3.95157e-07	1	0.000940093	0.517132	1.37963	9.86075	0.193027	1.37841	9.78975	0.194081	6.34314e-07	1	0.0012115	0.485436	1.5123	10.8124	0.211521	1.51057	10.7288	0.212682
skin cancer	other neurological problem	3.95157e-07	1	0.000940093	0.517132	1.37963	9.86075	0.193027	1.37841	9.78975	0.194081	6.45398e-07	1	0.00122292	0.484128	1.51813	10.8542	0.212333	1.51638	10.7703	0.213497
skin cancer	headaches (not migraine)	1.05147e-06	0.85217	0.00152738	0.49092	1.3539	4.22974	0.433373	1.35048	4.17283	0.437064	1.59904e-06	0.760697	0.00190941	0.466491	1.45947	4.56095	0.467021	1.45483	4.49447	0.470919
skin cancer	hiv/aids	3.15694e-05	0.00041984	0.0127082	0.00613001	8.4029	26.5244	2.66203	8.33126	26.0129	2.66829	3.33807e-05	0.000200613	0.0133632	0.00492291	9.11076	28.7793	2.88423	9.02884	28.1975	2.89103
skin cancer	tuberculosis (tb)	2.33133e-07	1	-0.000658828	1	0.797834	5.69387	0.111794	0.798486	5.66249	0.112597	1.06855e-07	1	-0.00045095	1	0.856603	6.11449	0.120005	0.857085	6.07757	0.12087
skin cancer	malaria	2.49566e-06	0.897842	0.00263846	0.341682	2.41018	17.2722	0.336318	2.40563	17.1309	0.337815	2.71261e-06	0.873757	0.00277637	0.330023	2.51631	18.0353	0.351079	2.51121	17.8802	0.352689
skin cancer	helicobacter pylori	5.2309e-06	0.885301	-0.00228976	1	0	NA	0	0	NA	0	4.64372e-06	0.952381	-0.00215728	1	0	NA	0	0	NA	0
skin cancer	clotting disorder/excessive bleeding	2.65925e-06	1	-0.00163221	1	0	NA	0	0	NA	0	NA	NA	NA	NA	NA	NA	NA	NA	NA	NA
skin cancer	anaemia	1.23468e-06	1	0.00174972	0.426376	1.80971	12.949	0.252919	1.8071	12.8487	0.254159	1.54106e-06	1	0.0019852	0.402309	1.95499	13.9928	0.273141	1.95178	13.8777	0.274501
skin cancer	eczema/dermatitis	6.16156e-06	0.35923	-0.00323954	0.335687	0.575802	1.54521	0.214565	0.581276	1.54013	0.219385	9.59382e-06	0.251305	-0.00393402	0.227178	0.465831	1.45371	0.149272	0.471226	1.45372	0.152749
skin cancer	psoriasis	3.50296e-06	0.484409	0.00285588	0.265126	1.55044	3.75853	0.63958	1.54157	3.68409	0.645052	4.70294e-06	0.389702	0.0033562	0.234398	1.67205	4.05484	0.689487	1.66074	3.96788	0.695094
skin cancer	malabsorption/coeliac disease	4.0325e-07	1	-0.000857697	1	0.74559	5.32031	0.104487	0.746411	5.29248	0.105268	1.65124e-07	1	-0.000557418	1	0.825953	5.89526	0.11572	0.826539	5.86052	0.116571
skin cancer	duodenal ulcer	1.04221e-05	0.152487	0.00560917	0.0878421	2.90891	9.10858	0.928989	2.89044	8.95179	0.933291	1.16397e-05	0.119888	0.00602407	0.0746025	3.12588	9.79154	0.997913	3.1044	9.61335	1.00249
skin cancer	diverticular disease/diverticulitis	4.53832e-06	0.401345	0.00329096	0.237994	1.65554	4.01377	0.682851	1.64496	3.93167	0.688234	6.19534e-06	0.298618	0.00391445	0.208916	1.81732	4.40782	0.749274	1.80356	4.30982	0.754753
skin cancer	colitis/not crohns or ulcerative colitis	6.51767e-06	0.762637	-0.00255623	1	0	NA	0	0	NA	0	6.07095e-06	0.801986	-0.00246697	1	0	NA	0	0	NA	0
skin cancer	rectal or colon adenoma/polyps	8.57328e-06	0.614202	-0.00293233	0.631043	0	NA	0	0	NA	0	7.78036e-06	0.665996	-0.00279324	1	0	NA	0	0	NA	0
skin cancer	crohns disease	5.19374e-06	0.450202	0.00382098	0.197743	2.46192	9.93292	0.6102	2.45249	9.80656	0.613336	5.97992e-06	0.393814	0.00416812	0.17633	2.65719	10.7245	0.65837	2.64604	10.58	0.661769
skin cancer	ulcerative colitis	5.13288e-07	1	0.0010587	0.670462	1.29312	5.2062	0.321185	1.29123	5.15211	0.323608	7.76804e-07	0.971659	0.00131708	0.659958	1.37626	5.54227	0.341753	1.37373	5.48047	0.344336
skin cancer	rheumatoid arthritis	1.02122e-06	0.870328	-0.00135836	1	0.71965	2.89436	0.178933	0.721459	2.87567	0.181002	5.36855e-06	0.502746	-0.00287179	0.528418	0.386751	2.75745	0.0542444	0.388816	2.75387	0.0548965
skin cancer	osteoarthritis	9.03373e-06	0.159078	0.00445928	0.148782	1.37425	2.0698	0.91244	1.34407	1.95863	0.92234	1.49602e-05	0.0611663	0.00582942	0.0589447	1.51466	2.28314	1.00484	1.47134	2.14262	1.01037
skin cancer	gout	1.63249e-05	0.0461588	0.00652376	0.0453976	2.09824	4.07924	1.07927	2.06636	3.94067	1.08353	1.93911e-05	0.0262137	0.00721857	0.0221417	2.26293	4.40157	1.16342	2.22466	4.24103	1.16696
skin cancer	other joint disorder	8.86707e-06	0.596456	-0.00298223	0.631315	0	NA	0	0	NA	0	8.2133e-06	0.636978	-0.00287002	1	0	NA	0	0	NA	0
skin cancer	atrial fibrillation	3.85189e-06	0.472985	0.00304237	0.309629	1.68182	4.51963	0.625827	1.67302	4.4391	0.630531	4.96912e-06	0.387343	0.00350763	0.29111	1.81747	4.88591	0.676064	1.80646	4.79219	0.68096
skin cancer	high cholesterol	2.83582e-05	0.00851339	0.00793367	0.00869903	1.50378	2.02221	1.11826	1.41765	1.81235	1.10891	2.37762e-05	0.016649	0.0072535	0.0176867	1.47692	2.01264	1.0838	1.39984	1.81462	1.07987
skin cancer	hiatus hernia	1.99523e-06	0.609076	0.00208364	0.416355	1.29106	2.60838	0.639029	1.28355	2.5466	0.646938	3.73956e-06	0.434165	0.00290276	0.285534	1.42651	2.88339	0.705738	1.41502	2.80652	0.713437
skin cancer	sciatica	6.14414e-07	0.944302	0.00115229	0.51913	1.25725	3.92723	0.402493	1.25476	3.87652	0.406146	1.18472e-06	0.828062	0.00162699	0.484114	1.38077	4.31452	0.441886	1.37692	4.25332	0.445751
skin cancer	psoriatic arthropathy	4.59904e-06	0.957849	-0.00214689	1	0	NA	0	0	NA	0	4.21139e-06	1	-0.00205432	1	0	NA	0	0	NA	0
skin cancer	cervical spondylosis	8.2559e-07	0.996597	-0.00120639	1	0.66268	4.72767	0.0928881	0.663768	4.70549	0.0936328	4.58595e-07	1	-0.000912168	1	0.731921	5.22289	0.102569	0.732824	5.19483	0.103378
skin cancer	rheumatic fever	5.84862e-06	0.402784	0.00411091	0.179701	2.62421	10.5908	0.650232	2.61373	10.4544	0.653466	6.57311e-06	0.355369	0.00442336	0.16202	2.80834	11.3375	0.695638	2.79616	11.1832	0.699131
skin cancer	chronic fatigue syndrome	5.69751e-07	1	-0.0010117	1	0.707657	5.04913	0.0991811	0.7086	5.02389	0.0999453	2.0866e-07	1	-0.00062441	1	0.807259	5.76157	0.113106	0.807908	5.72815	0.113949
skin cancer	irregular heart beat	1.73242e-05	0.0354024	0.0074757	0.0333924	3.38046	9.10407	1.25521	3.34975	8.90746	1.25971	9.49691e-06	0.18213	0.00528795	0.0996356	2.74926	8.60725	0.878146	2.73159	8.45433	0.882574
skin cancer	svt / supraventricular tachycardia	3.35831e-06	1	-0.00183436	1	0	NA	0	0	NA	0	3.17409e-06	1	-0.00178328	1	0	NA	0	0	NA	0
skin cancer	varicose veins	5.11852e-06	0.361715	0.00351775	0.226112	1.71278	4.1528	0.706414	1.70128	4.06653	0.711749	6.38962e-06	0.288473	0.00398329	0.206391	1.83597	4.45315	0.756948	1.8219	4.35372	0.76241
skin cancer	lymphoedema	2.46423e-06	0.901394	0.00261825	0.343422	2.3949	17.1621	0.3342	2.3904	17.0218	0.33569	2.84561e-06	0.859367	0.00285956	0.323191	2.58219	18.5105	0.360211	2.57686	18.3507	0.361851
skin cancer	pneumothorax	1.54002e-05	0.0564768	0.00800659	0.0506377	5.66718	22.9978	1.39653	5.63707	22.6723	1.40156	1.63242e-05	0.0444869	0.00838529	0.0450878	6.05325	24.575	1.49102	6.01923	24.2103	1.49652
skin cancer	labyrinthitis	3.74175e-06	1	-0.00193632	1	0	NA	0	0	NA	0	3.43337e-06	1	-0.00185474	1	0	NA	0	0	NA	0
skin cancer	vertigo	7.12741e-06	0.713528	-0.00267329	1	0	NA	0	0	NA	0	6.3738e-06	0.774976	-0.00252783	1	0	NA	0	0	NA	0
skin cancer	appendicitis	1.54698e-06	0.662401	0.00182038	0.455289	1.23484	2.39897	0.635615	1.22802	2.34019	0.644404	7.41487e-07	0.814397	0.00124834	0.564452	1.16576	2.35583	0.576864	1.16129	2.30277	0.585644
skin cancer	anal fissure	3.92221e-06	1	-0.0019825	1	0	NA	0	0	NA	0	3.60625e-06	1	-0.00190089	1	0	NA	0	0	NA	0
skin cancer	haemorrhoids / piles	3.9132e-06	0.467788	0.00306911	0.308384	1.68936	4.53994	0.628627	1.68046	4.45889	0.63333	4.95165e-06	0.38855	0.00350067	0.291338	1.81537	4.88026	0.675287	1.80439	4.78669	0.680183
skin cancer	jaundice (unknown cause)	7.05997e-07	1	0.001284	0.477175	1.54966	11.0808	0.21672	1.54788	10.9982	0.217848	5.16262e-06	0.892684	-0.00227474	1	0	NA	0	0	NA	0
skin cancer	dyspepsia / indigestion	1.59622e-10	1	-1.78494e-05	1	0.993885	7.09661	0.139194	0.993905	7.05189	0.140083	2.13641e-08	1	0.0002092	0.606894	1.07453	7.67418	0.150454	1.07428	7.62177	0.151417
skin cancer	abdominal hernia	2.08501e-06	0.945713	0.00236852	0.365639	2.21259	15.8482	0.308903	2.20868	15.7203	0.310316	2.52334e-06	0.89471	0.00265626	0.340143	2.42356	17.3666	0.338216	2.41877	17.2181	0.339784
skin cancer	umbilical hernia	5.67849e-07	1	0.00114119	0.493539	1.47687	10.5584	0.206579	1.47533	10.4807	0.207676	7.88493e-07	1	0.00136388	0.468171	1.59175	11.3826	0.22259	1.58976	11.2935	0.223786
skin cancer	inguinal hernia	2.12826e-07	1	-0.000639367	1	0.880597	2.74916	0.282068	0.881752	2.7226	0.285568	4.4913e-08	1	-0.000296876	1	0.942624	2.94362	0.301854	0.943204	2.91174	0.305534
skin cancer	cystitis	4.86241e-07	1	0.00104999	0.504163	1.43201	10.2365	0.200328	1.43062	10.162	0.201406	7.02721e-07	1	0.00128076	0.477538	1.54796	11.0683	0.21649	1.54611	10.9822	0.217667
skin cancer	bph / benign prostatic hypertrophy	1.00443e-06	0.926567	0.00151046	0.405768	1.44165	5.80574	0.35798	1.4388	5.74248	0.360494	1.44477e-06	0.851134	0.00183815	0.369185	1.55903	6.28029	0.387016	1.55526	6.20669	0.389715
skin cancer	erectile dysfunction / impotence	4.17036e-06	1	-0.0020443	1	0	NA	0	0	NA	0	3.73591e-06	1	-0.00193479	1	0	NA	0	0	NA	0
skin cancer	trigemminal neuralgia	1.61505e-05	0.0465825	0.00831332	0.0460863	5.97991	24.2805	1.47276	5.94778	23.9355	1.47798	1.79339e-05	0.0286018	0.00905304	0.0368973	6.77839	27.5534	1.66754	6.73947	27.1414	1.67348
skin cancer	polio / poliomyelitis	9.49503e-06	0.207909	0.00563029	0.108546	3.61385	14.6109	0.893846	3.59699	14.4132	0.897675	1.03297e-05	0.176383	0.00596681	0.0971579	3.86573	15.6349	0.955804	3.84643	15.4121	0.95996
skin cancer	macular degeneration	3.98988e-06	1	-0.00199954	1	0	NA	0	0	NA	0	3.64947e-06	1	-0.00191226	1	0	NA	0	0	NA	0
skin cancer	dry eyes	9.61299e-06	0.554471	-0.00310535	0.63376	0	NA	0	0	NA	0	8.71128e-06	0.605779	-0.0029559	0.631112	0	NA	0	0	NA	0
skin cancer	iritis	3.38087e-06	1	-0.00184052	1	0	NA	0	0	NA	0	3.15248e-06	1	-0.0017772	1	0	NA	0	0	NA	0
skin cancer	post-natal depression	5.54689e-06	0.852387	-0.00235798	1	0	NA	0	0	NA	0	5.03289e-06	0.907006	-0.00224595	1	0	NA	0	0	NA	0
skin cancer	disc problem	7.05997e-07	1	0.001284	0.477175	1.54966	11.0808	0.21672	1.54788	10.9982	0.217848	9.37109e-07	1	0.00149989	0.453111	1.66578	11.9143	0.2329	1.66354	11.8198	0.23413
skin cancer	disc degeneration	3.4763e-07	1	-0.000798737	1	0.760687	5.42825	0.106599	0.761459	5.3994	0.107386	1.46824e-07	1	-0.000526483	1	0.834739	5.9581	0.116948	0.835295	5.92273	0.117803
skin cancer	back pain	2.04093e-06	0.624435	0.00212482	0.465925	1.34924	3.0313	0.600548	1.34248	2.96927	0.606966	3.06737e-06	0.511123	0.00263848	0.318977	1.44974	3.25836	0.645032	1.44066	3.18546	0.651551
skin cancer	scoliosis	1.07433e-05	0.162257	0.00613271	0.0920166	3.99494	16.1628	0.987423	3.97562	15.9414	0.991479	1.15011e-05	0.138666	0.00643662	0.0833351	4.23848	17.1535	1.04729	4.21668	16.9066	1.05168
skin cancer	joint pain	1.08525e-06	0.85844	-0.00139834	1	0.712781	2.86669	0.177227	0.714634	2.84843	0.179292	5.95173e-07	0.963499	-0.00104846	1	0.775353	3.11913	0.192737	0.776866	3.09604	0.194933
skin cancer	arthritis (nos)	3.42388e-05	0.00184677	0.00969188	0.00311558	2.41608	4.13648	1.41121	2.35212	3.93071	1.4075	2.49797e-05	0.00991175	0.00815518	0.0141272	2.23413	3.98686	1.25194	2.18426	3.80799	1.25289
skin cancer	plantar fascitis	2.70435e-06	1	-0.001646	1	0	NA	0	0	NA	0	NA	NA	NA	NA	NA	NA	NA	NA	NA	NA
skin cancer	carpal tunnel syndrome	1.34252e-06	0.867556	0.00176623	0.37702	1.53252	6.17273	0.380483	1.52908	6.10385	0.383053	2.04127e-06	0.764727	0.00222331	0.329048	1.70783	6.88149	0.423845	1.70306	6.7983	0.42664
skin cancer	fibromyalgia	9.99734e-06	0.5344	-0.00316694	0.635893	0	NA	0	0	NA	0	8.14835e-06	0.641214	-0.00285864	1	0	NA	0	0	NA	0
skin cancer	dupuytren's contracture	3.79623e-05	8.65374e-05	0.0134074	0.00258009	7.30982	19.7844	2.70079	7.2284	19.3183	2.70468	4.06751e-05	2.96576e-05	0.0142291	0.00185846	8.01935	21.7209	2.96074	7.92481	21.1836	2.96468
skin cancer	neck problem/injury	6.74047e-06	0.345113	0.00449449	0.158238	2.85167	11.5135	0.706303	2.83973	11.363	0.709675	7.47922e-06	0.302689	0.0048049	0.142726	3.04654	12.3042	0.75433	3.03276	12.1345	0.757973
skin cancer	acne/acne vulgaris	1.36673e-06	1	0.00185343	0.415641	1.87254	13.4007	0.261657	1.86972	13.2961	0.262924	1.68993e-06	0.995319	0.00209384	0.391598	2.02529	14.4985	0.282914	2.02184	14.3784	0.284305
skin cancer	lichen planus	3.53368e-06	0.788732	0.00327743	0.291027	2.93402	21.0546	0.408864	2.92778	20.8774	0.410583	3.9583e-06	0.747793	0.00352784	0.27338	3.16135	22.6946	0.440375	3.15407	22.4934	0.442271
skin cancer	cervical intra-epithelial neoplasia (cin) / precancerous cells cervix	6.46049e-07	1	0.00122358	0.484056	1.51848	10.857	0.212376	1.5168	10.7765	0.213491	9.08775e-07	1	0.00147464	0.45588	1.65181	11.8139	0.230955	1.64962	11.7205	0.232179
skin cancer	cervical polyps	1.73124e-05	0.034081	0.00879294	0.0398661	6.49156	26.3823	1.5973	6.45613	26.0054	1.60281	NA	NA	NA	NA	NA	NA	NA	NA	NA	NA
skin cancer	menorrhagia (unknown cause)	3.13365e-05	0.00188186	0.0100935	0.00505249	3.47608	7.37838	1.63764	3.42016	7.13812	1.63874	1.51412e-05	0.0565071	0.00663242	0.0425115	2.6851	6.51868	1.10602	2.65673	6.35461	1.11073
skin cancer	ectopic pregnancy	5.26039e-07	1	0.00109521	0.498879	1.4541	10.395	0.203406	1.45263	10.3189	0.204493	7.14574e-07	1	0.00129248	0.47621	1.55407	11.1122	0.217341	1.5522	11.0257	0.21852
skin cancer	miscarriage	1.41997e-08	1	0.000169672	0.718391	1.04216	4.1939	0.25897	1.04189	4.15532	0.261238	8.61345e-08	1	0.000422213	0.703064	1.1082	4.4607	0.275316	1.10747	4.41617	0.277727
skin cancer	breast fibroadenoma	3.17789e-06	1	-0.00178438	1	0	NA	0	0	NA	0	3.00125e-06	1	-0.00173402	1	0	NA	0	0	NA	0
skin cancer	raynaud's phenomenon/disease	1.35816e-05	0.0802346	0.00667319	0.057747	3.48908	10.9346	1.11332	3.46499	10.7404	1.11784	1.50661e-05	0.0580657	0.00716265	0.0476229	3.78296	11.8608	1.20657	3.75485	11.6384	1.21141
skin cancer	food intolerance	3.15534e-06	1	-0.00177803	1	0	NA	0	0	NA	0	2.87162e-06	1	-0.00169614	1	0	NA	0	0	NA	0
skin cancer	urticaria	4.6216e-06	0.955085	-0.00215215	1	0	NA	0	0	NA	0	4.27624e-06	0.998941	-0.00207009	1	0	NA	0	0	NA	0
skin cancer	infectious mononucleosis / glandular fever / epstein barr virus (ebv)	7.22326e-08	1	-0.000372334	1	0.879995	6.28155	0.12328	0.880382	6.24459	0.124119	1.74202e-08	1	-0.000184735	1	0.938505	6.70047	0.131452	0.938713	6.65773	0.132355
skin cancer	measles / morbillivirus	1.8694e-06	0.738775	-0.00180986	0.774826	0.646101	2.5982	0.160668	0.648384	2.58406	0.162691	1.22324e-06	0.834205	-0.00148042	1	0.698878	2.81111	0.17375	0.700905	2.79294	0.175896
skin cancer	mumps / epidemic parotitis	2.62923e-06	0.722916	-0.00207171	0.728093	0.497962	3.55104	0.0698293	0.499582	3.54005	0.0705023	2.10309e-06	0.784684	-0.0018687	1	0.531928	3.79389	0.0745797	0.533504	3.78001	0.0752977
skin cancer	rubella / german measles	9.74864e-06	0.547273	-0.00312722	0.63445	0	NA	0	0	NA	0	9.10107e-06	0.582831	-0.00302142	0.631815	0	NA	0	0	NA	0
skin cancer	chickenpox	4.41843e-07	0.962368	-0.000913565	1	0.833977	2.60344	0.267154	0.835584	2.57986	0.270635	2.81407e-06	0.633215	-0.00219331	0.779332	0.590111	2.37317	0.146737	0.592871	2.362	0.148813
skin cancer	whooping cough / pertussis	7.46622e-06	0.688262	-0.00273617	1	0	NA	0	0	NA	0	6.97961e-06	0.724985	-0.00264539	1	0	NA	0	0	NA	0
skin cancer	shingles	6.90792e-06	0.335095	0.00456535	0.154556	2.89531	11.6906	0.717054	2.88308	11.5374	0.720452	8.07043e-06	0.271888	0.00504969	0.131573	3.20725	12.9569	0.793899	3.19238	12.7768	0.797643
skin cancer	herpes simplex	3.06514e-06	1	-0.00175242	1	0	NA	0	0	NA	0	2.76361e-06	1	-0.00166392	1	0	NA	0	0	NA	0
skin cancer	hepatitis a	3.31321e-06	1	-0.001822	1	0	NA	0	0	NA	0	3.15248e-06	1	-0.0017772	1	0	NA	0	0	NA	0
skin cancer	tinnitus / tiniitis	1.13769e-05	0.469828	-0.00337883	0.647509	0	NA	0	0	NA	0	1.05308e-05	0.508124	-0.00325055	0.639698	0	NA	0	0	NA	0
skin cancer	tonsiltis	3.14028e-07	0.940297	0.000806144	0.686574	1.11149	2.354	0.524812	1.10897	2.30922	0.532569	9.15399e-07	0.788141	0.00139412	0.531835	1.20049	2.54354	0.566599	1.19576	2.48911	0.57444
skin cancer	constipation	1.18104e-06	1	0.00170648	0.430917	1.78406	12.7646	0.24935	1.78153	12.666	0.250579	1.58252e-06	1	0.00201579	0.399268	1.97458	14.1336	0.275864	1.9713	14.0172	0.277232
skin cancer	thyroid goitre	1.92362e-07	1	0.000644124	0.55286	1.24728	8.91173	0.174568	1.24648	8.84975	0.175566	3.04652e-07	1	0.000819314	0.531579	1.32411	9.4625	0.185286	1.32302	9.39235	0.186362
skin cancer	stress	8.05358e-06	0.647466	-0.00284192	1	0	NA	0	0	NA	0	7.36913e-06	0.695367	-0.00271831	1	0	NA	0	0	NA	0
skin cancer	insomnia	2.65901e-07	1	0.000762789	0.538407	1.29885	9.28141	0.181761	1.29788	9.21592	0.182782	6.1252e-07	1	0.00118879	0.488042	1.50077	10.7297	0.209915	1.49908	10.6469	0.21107
skin cancer	osteopenia	9.58821e-07	0.869858	0.00145479	0.496061	1.33467	4.16955	0.42723	1.33144	4.11387	0.430913	1.62881e-06	0.756226	0.00192843	0.465394	1.46492	4.57799	0.46876	1.46022	4.51116	0.47266
skin cancer	tendonitis / tendinitis / tenosynovitis	4.30572e-06	0.99507	-0.00207724	1	0	NA	0	0	NA	0	3.97364e-06	1	-0.00199544	1	0	NA	0	0	NA	0
skin cancer	tennis elbow / lateral epicondylitis	3.85453e-06	1	-0.00196531	1	0	NA	0	0	NA	0	3.56303e-06	1	-0.00188946	1	0	NA	0	0	NA	0
skin cancer	cellulitis	1.75492e-06	0.986884	0.00214026	0.387107	2.05604	14.7209	0.287162	2.05263	14.6037	0.288508	2.2887e-06	0.921541	0.00250411	0.3534	2.31002	16.5483	0.322461	2.30561	16.408	0.323979
skin cancer	fracture skull / head	1.53017e-06	1	0.00197711	0.403126	1.94989	13.9571	0.272411	1.94682	13.8472	0.273711	1.80292e-06	0.98071	0.00217424	0.38383	2.07868	14.8826	0.290333	2.07505	14.7587	0.291748
skin cancer	fracture jaw	3.28274e-06	0.813822	0.00312709	0.302199	2.80348	20.1111	0.390803	2.79766	19.9428	0.392467	3.60413e-06	0.781788	0.00331938	0.287974	2.97099	21.3181	0.414052	2.96436	21.1305	0.415864
skin cancer	fracture nose	1.04704e-07	1	-0.000446493	1	0.857914	6.12359	0.120194	0.858372	6.08813	0.121023	4.06171e-08	1	-0.0002806	1	0.908122	6.48306	0.127206	0.908431	6.44248	0.128095
skin cancer	fracture face / orbit / eye socket	2.72689e-06	1	-0.00165285	1	0	NA	0	0	NA	0	2.56919e-06	1	-0.00160429	1	0	NA	0	0	NA	0
skin cancer	fracture clavicle / collar bone	3.44649e-06	0.602762	0.00299364	0.258701	2.04276	8.2355	0.506693	2.03603	8.13507	0.509574	3.01903e-08	1	0.000249266	0.601868	1.08942	7.78079	0.152533	1.08911	7.72733	0.153503
skin cancer	fracture shoulder / scapula	3.89965e-06	1	-0.00197679	1	0	NA	0	0	NA	0	3.51981e-06	1	-0.00187796	1	0	NA	0	0	NA	0
skin cancer	fracture upper arm / humerus / elbow	1.57348e-05	0.050156	0.00679453	0.0393089	2.7453	6.66404	1.13095	2.71715	6.50245	1.1354	9.49667e-06	0.171208	0.00511256	0.0946849	2.35811	6.34348	0.876597	2.33982	6.21122	0.881428
skin cancer	fracture forearm / wrist	3.66884e-05	0.000500817	0.0112435	0.00260261	3.93717	8.36073	1.85406	3.87084	8.08232	1.85385	2.83771e-05	0.00329614	0.00970329	0.00755236	3.6209	8.15551	1.60762	3.56796	7.90634	1.61014
skin cancer	fracture radius	2.43313e-06	0.904924	0.00259818	0.345158	2.37982	17.0533	0.332108	2.37537	16.9141	0.333591	2.68023e-06	0.877301	0.00275597	0.331721	2.50036	17.9203	0.348868	2.49531	17.7663	0.350471
skin cancer	fracture ulna	2.74944e-06	1	-0.00165967	1	0	NA	0	0	NA	0	2.6124e-06	1	-0.00161773	1	0	NA	0	0	NA	0
skin cancer	fracture wrist / colles fracture	1.03601e-10	1	-1.43863e-05	1	0.996505	4.00985	0.247646	0.996527	3.97408	0.249886	2.10309e-06	0.784684	-0.0018687	1	0.531928	3.79389	0.0745797	0.533504	3.78001	0.0752977
skin cancer	fracture hand	3.96732e-06	1	-0.00199388	1	0	NA	0	0	NA	0	3.69269e-06	1	-0.00192355	1	0	NA	0	0	NA	0
skin cancer	fracture finger	4.04395e-06	0.545725	0.00328777	0.235352	2.18449	8.80917	0.54171	2.17685	8.69998	0.544678	4.7005e-06	0.489114	0.00359661	0.212849	2.34193	9.44691	0.580575	2.3329	9.32278	0.583774
skin cancer	fracture rib	1.19099e-07	1	0.000502538	0.570293	1.18829	8.48898	0.166338	1.18769	8.43102	0.16731	2.45667e-07	1	0.000731807	0.542165	1.28519	9.18351	0.179857	1.28423	9.11613	0.180916
skin cancer	fracture vertebra / crush fracture / vertebral collapse	2.22181e-05	0.00962009	0.00950708	0.0192823	5.43844	17.0926	1.73038	5.39548	16.7728	1.73562	2.3624e-05	0.00639685	0.00997432	0.0161964	5.81832	18.2945	1.85044	5.76965	17.9352	1.85606
skin cancer	fracture pelvis	2.88473e-06	1	-0.00170004	1	0	NA	0	0	NA	0	2.6772e-06	1	-0.00163768	1	0	NA	0	0	NA	0
skin cancer	fracture neck of femur / hip	9.67174e-06	0.200892	0.00570167	0.106018	3.66632	14.8245	0.906737	3.64912	14.6234	0.910597	1.07045e-05	0.163528	0.00611732	0.0924805	3.98249	16.1103	0.984474	3.9624	15.8801	0.988702
skin cancer	fracture shaft of femur	4.32828e-06	0.992118	-0.00208268	1	0	NA	0	0	NA	0	4.10332e-06	1	-0.00202777	1	0	NA	0	0	NA	0
skin cancer	fracture patella / knee	1.61723e-06	1	0.00204118	0.396769	1.99101	14.2529	0.278126	1.98781	14.1402	0.279444	1.84975e-06	0.97476	0.0022071	0.380695	2.10083	15.042	0.293411	2.09712	14.9165	0.294836
skin cancer	fracture lower leg / ankle	6.3826e-06	0.280545	0.00393542	0.170081	1.73355	3.89626	0.771301	1.71935	3.80436	0.777046	7.80061e-06	0.218222	0.00440445	0.150444	1.84806	4.15522	0.821933	1.83093	4.05001	0.827724
skin cancer	fracture tibia	2.95356e-08	1	-0.000239815	1	0.920925	6.57442	0.129001	0.92118	6.53466	0.129857	1.62213e-09	1	-5.67762e-05	1	0.980679	7.0023	0.137345	0.980744	6.95657	0.138266
skin cancer	fracture fibula	2.58953e-08	1	0.000230605	0.604204	1.08245	7.73078	0.151564	1.08219	7.68003	0.152491	7.41241e-06	0.692187	-0.00272629	1	0	NA	0	0	NA	0
skin cancer	fracture foot	1.61723e-06	1	0.00204118	0.396769	1.99101	14.2529	0.278126	1.98781	14.1402	0.279444	2.02133e-06	0.953436	0.00232541	0.369598	2.18221	15.6278	0.304715	2.17823	15.4965	0.306177
skin cancer	fracture metatarsal	2.77199e-06	1	-0.00166647	1	0	NA	0	0	NA	0	NA	NA	NA	NA	NA	NA	NA	NA	NA	NA
skin cancer	fracture toe	2.13543e-05	0.0122398	0.00922193	0.0214718	5.21454	16.3835	1.65968	5.17375	16.0782	1.66485	1.03297e-05	0.176383	0.00596681	0.0971579	3.86573	15.6349	0.955804	3.84643	15.4121	0.95996
skin cancer	septicaemia / sepsis	2.05797e-06	0.948987	0.00235025	0.367317	2.19971	15.7554	0.307115	2.19584	15.6284	0.308522	2.34555e-06	0.914947	0.00254134	0.350111	2.3374	16.7456	0.326261	2.3329	16.6033	0.327791
skin cancer	rosacea	5.43643e-07	1	-0.000989342	1	0.713032	5.08756	0.0999331	0.713958	5.06195	0.1007	3.23462e-07	1	-0.000771544	1	0.767755	5.47908	0.107581	0.768537	5.44847	0.108406
skin cancer	abnormal smear (cervix)	1.73214e-07	1	-0.000570515	1	0.822267	5.86861	0.11521	0.822841	5.83557	0.116024	7.01243e-08	1	-0.000366967	1	0.881613	6.2934	0.123501	0.882012	6.25471	0.124378
skin cancer	dysmenorrhoea / dysmenorrhea	4.32828e-06	0.992118	-0.00208268	1	0	NA	0	0	NA	0	4.01686e-06	1	-0.00200628	1	0	NA	0	0	NA	0
skin cancer	menopausal symptoms / menopause	3.53916e-07	1	0.000886752	0.523488	1.35485	9.683	0.189571	1.35371	9.61369	0.190615	5.80748e-07	1	0.00115509	0.491927	1.48381	10.6079	0.207551	1.48218	10.5264	0.208699
skin cancer	benign breast lump	4.1519e-05	0.000228833	0.0116655	0.00136027	3.56434	6.93791	1.83117	3.48989	6.66374	1.8277	3.45695e-05	0.00102037	0.0105307	0.00328983	3.3915	6.86657	1.67511	3.32708	6.61009	1.67463
skin cancer	allergy to house dust mite	4.28316e-06	0.998038	-0.00207179	1	0	NA	0	0	NA	0	4.03848e-06	1	-0.00201167	1	0	NA	0	0	NA	0
skin cancer	scarlet fever / scarlatina	1.74904e-08	1	0.000189066	0.609418	1.06712	7.62096	0.149423	1.0669	7.57126	0.150343	8.55543e-08	1	0.000423941	0.580047	1.15671	8.26282	0.161928	1.15619	8.20458	0.162929
skin cancer	undescended testicle	3.35831e-06	1	-0.00183436	1	0	NA	0	0	NA	0	3.10927e-06	1	-0.00176497	1	0	NA	0	0	NA	0
skin cancer	Unknown	3.04155e-06	0.494935	0.00260108	0.396683	1.37501	2.77819	0.680529	1.36533	2.70906	0.688105	4.66963e-06	0.366397	0.00326972	0.26983	1.49124	3.01441	0.737725	1.47801	2.93162	0.745155
large bowel cancer/colorectal cancer	colon cancer/sigmoid cancer	4.99464e-06	0.911299	-0.00223738	1	0	NA	0	0	NA	0	4.65915e-06	0.950501	-0.00216085	1	0	NA	0	0	NA	0
large bowel cancer/colorectal cancer	kidney/renal cell cancer	2.76182e-06	1	-0.00166328	1	0	NA	0	0	NA	0	2.5852e-06	1	-0.00160917	1	0	NA	0	0	NA	0
large bowel cancer/colorectal cancer	bladder cancer	1.0957e-05	0.155259	0.00621899	0.0894558	4.06191	16.4299	1.00421	4.03597	16.1339	1.00961	1.92693e-06	0.965044	0.00226078	0.375595	2.13726	15.3007	0.29854	2.13227	15.134	0.30042
large bowel cancer/colorectal cancer	ovarian cancer	1.6263e-05	0.0451383	0.0083625	0.0454068	6.02358	24.4302	1.48519	5.98101	23.9743	1.49212	1.71922e-05	0.035136	0.00874692	0.0404284	6.43121	26.0956	1.58496	6.38357	25.5892	1.59246
large bowel cancer/colorectal cancer	uterine/endometrial cancer	4.16993e-06	1	-0.00204413	1	0	NA	0	0	NA	0	3.87909e-06	1	-0.00197148	1	0	NA	0	0	NA	0
large bowel cancer/colorectal cancer	cervical cancer	1.17812e-06	1	0.00170412	0.43115	1.78261	12.7529	0.249176	1.7793	12.6236	0.250791	1.44012e-06	1	0.00190959	0.409897	1.90723	13.648	0.266525	1.90325	13.5026	0.26827
large bowel cancer/colorectal cancer	prostate cancer	3.19326e-06	0.565796	0.00278599	0.254374	1.73099	5.41691	0.553145	1.7217	5.31037	0.5582	3.82911e-06	0.505525	0.00308498	0.228936	1.83322	5.73855	0.585637	1.82226	5.61936	0.590927
large bowel cancer/colorectal cancer	testicular cancer	2.96783e-06	1	-0.00172424	1	0	NA	0	0	NA	0	2.83395e-06	1	-0.00168487	1	0	NA	0	0	NA	0
large bowel cancer/colorectal cancer	non-hodgkins lymphoma	1.28383e-05	0.103681	0.00697337	0.0700887	4.69255	18.9972	1.15912	4.66126	18.6498	1.16501	1.356e-05	0.087973	0.00726364	0.0638993	4.95215	20.0548	1.22284	4.91749	19.6734	1.22916
large bowel cancer/colorectal cancer	malignant melanoma	2.49506e-06	0.6419	0.00243047	0.440423	1.61612	5.05677	0.516502	1.60828	4.95991	0.521497	3.0457e-06	0.580971	0.00271344	0.260883	1.70714	5.34314	0.545431	1.69783	5.23494	0.550653
large bowel cancer/colorectal cancer	non-melanoma skin cancer	5.16664e-06	0.6401	0.00422368	0.230299	3.86037	27.7297	0.537418	3.84825	27.4139	0.5402	5.53611e-06	0.609443	0.00443382	0.218885	4.09195	29.4028	0.569473	4.07839	29.0544	0.572487
large bowel cancer/colorectal cancer	basal cell carcinoma	1.5035e-08	1	-0.000172233	1	0.958925	3.86222	0.238085	0.959273	3.81827	0.241001	2.48163e-06	0.739451	-0.00201764	1	0.506625	3.61577	0.070986	0.508789	3.60002	0.071907
large bowel cancer/colorectal cancer	squamous cell carcinoma	2.57301e-06	1	-0.00160538	1	0	NA	0	0	NA	0	2.41938e-06	1	-0.00155667	1	0	NA	0	0	NA	0
large bowel cancer/colorectal cancer	cin/pre-cancer cells cervix	3.74386e-06	0.617571	-0.00243719	0.731682	0.442862	3.15995	0.0620666	0.445223	3.15042	0.0629198	3.1283e-06	0.672288	-0.00224463	0.728704	0.470863	3.36031	0.0659796	0.473183	3.34786	0.0668794
large bowel cancer/colorectal cancer	rodent ulcer	7.07511e-06	0.71758	-0.00266358	1	0	NA	0	0	NA	0	6.53592e-06	0.761124	-0.00255994	1	0	NA	0	0	NA	0
large bowel cancer/colorectal cancer	obesity-30BMI	9.03024e-06	0.159437	0.00433504	0.137149	1.24544	1.66482	0.931714	1.18096	1.46277	0.953445	1.30767e-05	0.0863232	0.0052384	0.0792896	1.30558	1.74839	0.974918	1.22248	1.51218	0.988288
large bowel cancer/colorectal cancer	hypertension	2.60016e-05	0.0135981	0.00742418	0.0147378	1.42684	1.87909	1.08343	1.293	1.56206	1.07028	2.95621e-05	0.0081993	0.00794431	0.00780545	1.47303	1.95025	1.11258	1.32573	1.60843	1.09271
large bowel cancer/colorectal cancer	heart/cardiac problem	5.76812e-06	0.830521	-0.00240462	1	0	NA	0	0	NA	0	5.40632e-06	0.866785	-0.0023279	1	0	NA	0	0	NA	0
large bowel cancer/colorectal cancer	essential hypertension	6.33552e-06	0.778333	-0.00252029	1	0	NA	0	0	NA	0	5.90459e-06	0.81748	-0.00243296	1	0	NA	0	0	NA	0
large bowel cancer/colorectal cancer	gestational hypertension/pre-eclampsia	6.46967e-09	1	-0.000113031	1	0.9619	6.87041	0.134672	0.962061	6.81455	0.135821	1.01359e-09	1	4.51397e-05	0.627602	1.01564	7.25556	0.142169	1.01557	7.19277	0.143391
large bowel cancer/colorectal cancer	angina	7.96522e-06	0.202808	0.00434518	0.13079	1.65127	3.21806	0.84731	1.62643	3.09012	0.856047	1.03819e-05	0.13335	0.00503269	0.109526	1.78483	3.4801	0.915378	1.75385	3.33086	0.923478
large bowel cancer/colorectal cancer	heart attack/myocardial infarction	6.58847e-07	0.874205	0.00118302	0.616602	1.20104	2.91603	0.494676	1.19678	2.85161	0.502269	1.14495e-06	0.775244	0.0015758	0.603461	1.27614	3.0995	0.52542	1.27009	3.02538	0.533197
large bowel cancer/colorectal cancer	heart arrhythmia	5.63907e-06	0.417517	0.00401875	0.185274	2.57221	10.383	0.637221	2.55889	10.2082	0.641438	6.19718e-06	0.379408	0.00426187	0.17095	2.71254	10.9524	0.671802	2.69752	10.7597	0.676284
large bowel cancer/colorectal cancer	heart valve problem/heart murmur	8.76169e-06	0.602771	-0.00296473	0.631094	0	NA	0	0	NA	0	8.18166e-06	0.639076	-0.00286476	1	0	NA	0	0	NA	0
large bowel cancer/colorectal cancer	stroke	4.64774e-06	0.410439	0.00337715	0.295438	1.77985	4.79074	0.661248	1.76663	4.67615	0.667427	5.99458e-06	0.323072	0.0039011	0.157015	1.94114	5.22693	0.720891	1.92463	5.09334	0.727266
large bowel cancer/colorectal cancer	transient ischaemic attack (tia)	1.81261e-07	1	0.000624515	0.555304	1.23898	8.85425	0.17337	1.23796	8.77363	0.174678	3.1274e-07	1	0.000830687	0.530251	1.32929	9.50191	0.185965	1.32785	9.41011	0.187371
large bowel cancer/colorectal cancer	pulmonary embolism +/- dvt	6.39837e-05	4.13038e-07	0.015876	8.87474e-05	5.26281	10.2793	2.69446	5.10024	9.71266	2.6782	5.46254e-05	4.51963e-06	0.0145277	0.00028314	5.04172	10.2416	2.48192	4.8999	9.71086	2.47239
large bowel cancer/colorectal cancer	deep venous thrombosis (dvt)	2.77329e-05	0.00544793	0.0088487	0.00747251	2.57653	4.86162	1.36549	2.50973	4.61023	1.36625	3.08898e-05	0.00287668	0.00945818	0.0050178	2.73884	5.17062	1.45075	2.66258	4.88891	1.45008
large bowel cancer/colorectal cancer	asthma	1.29051e-05	0.119854	-0.00483782	0.102212	0.674149	1.07785	0.421652	0.700382	1.07825	0.454937	1.17351e-05	0.139807	-0.00461623	0.139772	0.679555	1.10009	0.419779	0.704853	1.09844	0.452293
large bowel cancer/colorectal cancer	chronic obstructive airways disease/copd	7.42529e-07	1	0.00131981	0.473131	1.56841	11.2158	0.219327	1.56601	11.1057	0.220821	1.11266e-06	1	0.00165031	0.436861	1.75118	12.5276	0.24479	1.74788	12.3967	0.246444
large bowel cancer/colorectal cancer	emphysema/chronic bronchitis	2.19011e-07	1	-0.000645542	1	0.854671	3.44183	0.212231	0.855903	3.40632	0.215062	3.62399e-08	1	-0.000266419	1	0.937181	3.77515	0.232655	0.937732	3.73148	0.235655
large bowel cancer/colorectal cancer	bronchiectasis	1.43721e-06	1	0.00190739	0.410117	1.90584	13.6378	0.266337	1.90201	13.4975	0.268022	1.83498e-06	0.976601	0.00219683	0.381648	2.09373	14.9878	0.292484	2.08893	14.8252	0.294339
large bowel cancer/colorectal cancer	sleep apnoea	5.00428e-06	0.464875	0.00373519	0.203418	2.41599	9.75029	0.598649	2.40399	9.58815	0.60274	3.58108e-07	1	0.000892281	0.522864	1.35744	9.70366	0.189893	1.35588	9.60925	0.191316
large bowel cancer/colorectal cancer	pleurisy	5.45869e-06	0.861374	-0.00233914	1	0	NA	0	0	NA	0	5.15723e-06	0.893277	-0.00227356	1	0	NA	0	0	NA	0
large bowel cancer/colorectal cancer	spontaneous pneumothorax/recurrent pneumothorax	1.49008e-05	0.0638685	0.00780574	0.0538949	5.46322	22.1405	1.34806	5.4254	21.7303	1.35456	1.5693e-05	0.0523342	0.00812885	0.0487713	5.78361	23.4478	1.42658	5.74164	22.9961	1.43357
large bowel cancer/colorectal cancer	liver/biliary/pancreas problem	2.77899e-06	1	-0.00166844	1	0	NA	0	0	NA	0	2.61836e-06	1	-0.00161947	1	0	NA	0	0	NA	0
large bowel cancer/colorectal cancer	gastro-oesophageal reflux (gord) / gastric reflux	6.83887e-08	1	0.000372326	0.86132	1.04436	2.03451	0.536088	1.04266	1.98022	0.549004	4.5045e-07	0.890442	-0.000931643	1	0.884641	1.87861	0.41658	0.888183	1.84301	0.428033
large bowel cancer/colorectal cancer	oesophagitis/barretts oesophagus	1.39439e-07	1	0.000545142	0.565073	1.20578	8.61648	0.168737	1.20491	8.53883	0.170025	2.86243e-07	1	0.000792876	0.534811	1.31228	9.38001	0.183591	1.31091	9.28978	0.184987
large bowel cancer/colorectal cancer	gastric/stomach ulcers	1.40558e-07	1	-0.000515439	1	0.837867	5.98304	0.117335	0.838554	5.93826	0.118414	3.38604e-08	1	-0.000256541	1	0.915632	6.5399	0.128195	0.916002	6.48636	0.129358
large bowel cancer/colorectal cancer	gastritis/gastric erosions	4.99464e-06	0.911299	-0.00223738	1	0	NA	0	0	NA	0	4.49316e-06	0.970977	-0.00212196	1	0	NA	0	0	NA	0
large bowel cancer/colorectal cancer	irritable bowel syndrome	1.85857e-05	0.135885	-0.00503343	0.0983789	0.209251	1.49238	0.0293396	0.212601	1.50368	0.030059	3.66109e-05	0.065922	-0.00608222	0.0247886	0	NA	0	0	NA	0
large bowel cancer/colorectal cancer	hepatitis	2.04098e-06	1	-0.00142971	1	0	NA	0	0	NA	0	1.95515e-06	1	-0.0013993	1	0	NA	0	0	NA	0
large bowel cancer/colorectal cancer	cholelithiasis/gall stones	2.47519e-06	0.573109	0.00235246	0.336362	1.3941	3.13901	0.61915	1.38408	3.05285	0.627506	3.6339e-06	0.460312	0.00288891	0.305503	1.50273	3.385	0.667118	1.4895	3.28433	0.675514
large bowel cancer/colorectal cancer	cholecystitis	5.57313e-06	0.606446	0.00445474	0.217794	4.11588	29.5798	0.572703	4.10268	29.2411	0.575627	NA	NA	NA	NA	NA	NA	NA	NA	NA	NA
large bowel cancer/colorectal cancer	pancreatitis	3.63748e-06	1	-0.00190904	1	0	NA	0	0	NA	0	3.39792e-06	1	-0.00184505	1	0	NA	0	0	NA	0
large bowel cancer/colorectal cancer	peritonitis	1.48927e-05	0.0603886	0.00710476	0.0487156	3.74884	11.7579	1.19526	3.71389	11.4812	1.20136	1.6025e-05	0.0467706	0.007476	0.0421083	3.98203	12.4938	1.26915	3.94279	12.187	1.27558
large bowel cancer/colorectal cancer	urinary tract infection/kidney infection	7.05791e-06	0.71891	-0.00266034	1	0	NA	0	0	NA	0	6.38638e-06	0.773915	-0.00253043	1	0	NA	0	0	NA	0
large bowel cancer/colorectal cancer	kidney stone/ureter stone/bladder stone	1.65417e-05	0.300433	-0.00407757	0.273293	0	NA	0	0	NA	0	1.54128e-05	0.330075	-0.00393561	0.432989	0	NA	0	0	NA	0
large bowel cancer/colorectal cancer	bladder problem (not cancer)	2.51395e-06	0.705056	0.00249846	0.302445	1.82204	7.34729	0.451846	1.81508	7.23335	0.455461	7.26625e-11	1	-1.20469e-05	1	0.995868	7.11407	0.139407	0.995886	7.05311	0.140617
large bowel cancer/colorectal cancer	urinary frequency / incontinence	2.59183e-07	1	0.000742195	0.685491	1.19788	4.82623	0.297316	1.1962	4.76291	0.300425	6.38752e-07	1	0.00118752	0.66496	1.33422	5.37734	0.331045	1.33129	5.30036	0.334379
large bowel cancer/colorectal cancer	testicular problems (not cancer)	3.98098e-06	1	-0.00199723	1	0	NA	0	0	NA	0	3.72975e-06	1	-0.00193312	1	0	NA	0	0	NA	0
large bowel cancer/colorectal cancer	diabetes	1.49117e-05	0.0609724	0.00596528	0.0575587	1.71543	2.89644	1.01597	1.66996	2.72745	1.02248	1.38851e-05	0.0724169	0.00575697	0.0741046	1.7134	2.94477	0.996933	1.66959	2.77575	1.00425
large bowel cancer/colorectal cancer	type 2 diabetes	5.87211e-07	1	0.00113608	0.667095	1.31772	5.30995	0.327007	1.31503	5.23692	0.330214	1.06141e-06	0.916206	0.00155566	0.400733	1.4577	5.87596	0.361624	1.45368	5.78862	0.365061
large bowel cancer/colorectal cancer	thyroid problem (not cancer)	4.75406e-06	0.939121	-0.00218277	1	0	NA	0	0	NA	0	4.49316e-06	0.970977	-0.00212196	1	0	NA	0	0	NA	0
large bowel cancer/colorectal cancer	hyperthyroidism/thyrotoxicosis	1.26239e-06	0.909896	-0.00147342	1	0.605948	4.32499	0.0848957	0.607618	4.30091	0.0858421	9.47045e-07	0.970359	-0.00128727	1	0.644829	4.60333	0.0903268	0.646386	4.57481	0.0913295
large bowel cancer/colorectal cancer	hypothyroidism/myxoedema	1.08185e-06	0.73244	-0.00143704	0.76307	0.85293	1.60776	0.452485	0.859162	1.57658	0.468204	1.36193e-06	0.693689	-0.00160573	0.753439	0.829445	1.61635	0.425637	0.836177	1.5871	0.440546
large bowel cancer/colorectal cancer	eye/eyelid problem	1.18115e-05	0.451622	-0.00344356	0.652082	0	NA	0	0	NA	0	1.07778e-05	0.496561	-0.0032891	0.641643	0	NA	0	0	NA	0
large bowel cancer/colorectal cancer	meningitis	6.95469e-06	0.72697	-0.00264078	1	0	NA	0	0	NA	0	6.53592e-06	0.761124	-0.00255994	1	0	NA	0	0	NA	0
large bowel cancer/colorectal cancer	peripheral neuropathy	1.73292e-05	0.033835	0.00880367	0.0397467	6.49362	26.3536	1.60005	6.44706	25.8592	1.60734	1.87009e-05	0.0228112	0.00938003	0.0335246	7.14184	29.0063	1.75844	7.08796	28.4398	1.76651
large bowel cancer/colorectal cancer	trapped nerve/compressed nerve	6.86869e-06	0.733791	-0.00262437	1	0	NA	0	0	NA	0	6.25346e-06	0.785564	-0.00250392	1	0	NA	0	0	NA	0
large bowel cancer/colorectal cancer	multiple sclerosis	3.52729e-07	1	0.000885169	0.523705	1.35415	9.67953	0.189444	1.35265	9.58862	0.190817	4.81374e-07	1	0.00104434	0.504852	1.42932	10.2188	0.19992	1.42744	10.1178	0.201385
large bowel cancer/colorectal cancer	parkinsons disease	3.42705e-06	0.799189	0.00321421	0.295603	2.87746	20.6296	0.401354	2.8695	20.4022	0.403586	3.85597e-06	0.757367	0.00346839	0.277396	3.10488	22.2686	0.432909	3.09565	22.0121	0.435352
large bowel cancer/colorectal cancer	epilepsy	3.88961e-07	1	0.000915934	0.676921	1.24941	5.0342	0.310084	1.2473	4.96671	0.313235	5.85016e-07	1	0.00113383	0.66718	1.31705	5.30799	0.326792	1.31426	5.23246	0.330111
large bowel cancer/colorectal cancer	migraine	1.65303e-05	0.135798	-0.00495059	0.0998957	0.319222	1.28458	0.0793273	0.324991	1.29244	0.0817209	1.4346e-05	0.167673	-0.00464295	0.136665	0.340493	1.37049	0.0845946	0.346278	1.37683	0.0870906
large bowel cancer/colorectal cancer	head injury	5.14931e-06	0.894137	-0.0022718	1	0	NA	0	0	NA	0	4.79196e-06	0.934647	-0.00219147	1	0	NA	0	0	NA	0
large bowel cancer/colorectal cancer	spinal injury	2.33272e-06	1	-0.00152854	1	0	NA	0	0	NA	0	2.18725e-06	1	-0.00148007	1	0	NA	0	0	NA	0
large bowel cancer/colorectal cancer	retinal problem	2.55584e-06	1	-0.00160001	1	0	NA	0	0	NA	0	2.41938e-06	1	-0.00155667	1	0	NA	0	0	NA	0
large bowel cancer/colorectal cancer	diabetic eye disease	8.45181e-06	0.62179	-0.00291172	1	0	NA	0	0	NA	0	7.6163e-06	0.67753	-0.00276381	1	0	NA	0	0	NA	0
large bowel cancer/colorectal cancer	glaucoma	3.87971e-06	0.452517	0.00301829	0.254214	1.59046	3.86281	0.654852	1.57795	3.76113	0.662017	4.99636e-06	0.37015	0.00346918	0.228322	1.70246	4.1364	0.700699	1.68706	4.02005	0.707991
large bowel cancer/colorectal cancer	cataract	1.61791e-05	0.048566	0.00633625	0.0429481	1.88473	3.3723	1.05335	1.83974	3.196	1.05903	9.6058e-06	0.151492	0.0047891	0.0988341	1.6912	3.19091	0.896345	1.66088	3.04776	0.905101
large bowel cancer/colorectal cancer	eye trauma	3.90442e-06	0.752772	0.00349676	0.275446	3.13119	22.4598	0.436529	3.12216	22.2097	0.438903	4.25659e-06	0.719962	0.00370189	0.261755	3.32554	23.8611	0.463482	3.31534	23.5841	0.466053
large bowel cancer/colorectal cancer	retinal detachment	3.76008e-06	0.572207	0.00314952	0.246129	2.11743	8.54187	0.524885	2.10796	8.40396	0.528736	4.29611e-06	0.523389	0.00340759	0.226418	2.24517	9.05972	0.556396	2.23425	8.90625	0.56049
large bowel cancer/colorectal cancer	depression	2.82465e-06	0.486848	0.00245985	0.37511	1.25192	2.11337	0.741615	1.23591	2.01808	0.756893	9.96692e-06	0.20423	-0.00414338	0.177293	0.583455	1.23876	0.274807	0.596244	1.23696	0.287403
large bowel cancer/colorectal cancer	anxiety/panic attacks	1.41042e-06	0.804022	-0.0015843	1	0.681552	2.74401	0.169283	0.68425	2.72253	0.171972	8.77566e-07	0.89898	-0.0012636	1	0.736014	2.96401	0.182764	0.738329	2.93721	0.185595
large bowel cancer/colorectal cancer	nervous breakdown	2.41853e-06	1	-0.00155641	1	0	NA	0	0	NA	0	2.08778e-06	1	-0.001446	1	0	NA	0	0	NA	0
large bowel cancer/colorectal cancer	mania/bipolar disorder/manic depression	7.2327e-07	1	0.00130102	0.475253	1.55855	11.1451	0.217952	1.55619	11.0359	0.219441	1.06385e-06	1	0.00160944	0.441235	1.72761	12.3584	0.241506	1.72442	12.2298	0.243147
large bowel cancer/colorectal cancer	bone disorder	4.74809e-06	0.676017	0.00398475	0.24413	3.60833	25.9064	0.502578	3.59727	25.6134	0.50522	5.05307e-06	0.649698	0.00415906	0.233941	3.79075	27.223	0.527855	3.77851	26.9027	0.530695
large bowel cancer/colorectal cancer	back problem	1.64207e-05	0.303454	-0.00406257	0.272905	0	NA	0	0	NA	0	1.52292e-05	0.335221	-0.00391201	0.430818	0	NA	0	0	NA	0
large bowel cancer/colorectal cancer	joint disorder	5.52745e-06	0.854359	-0.00235385	1	0	NA	0	0	NA	0	5.12402e-06	0.89691	-0.00226622	1	0	NA	0	0	NA	0
large bowel cancer/colorectal cancer	muscle/soft tissue problem	1.04669e-05	0.511201	-0.0032411	0.639094	0	NA	0	0	NA	0	9.77886e-06	0.545722	-0.00313257	0.634497	0	NA	0	0	NA	0
large bowel cancer/colorectal cancer	osteomyelitis	3.5001e-06	1	-0.00187261	1	0	NA	0	0	NA	0	3.33157e-06	1	-0.00182693	1	0	NA	0	0	NA	0
large bowel cancer/colorectal cancer	osteoporosis	2.66757e-06	0.566845	0.00246427	0.402973	1.46217	3.55084	0.602097	1.45238	3.46144	0.609403	3.97308e-06	0.444962	0.00305762	0.251695	1.60018	3.88757	0.658659	1.58702	3.78135	0.666067
large bowel cancer/colorectal cancer	spine arthritis/spondylitis	1.27946e-05	0.413602	-0.00358444	0.412233	0	NA	0	0	NA	0	1.16939e-05	0.456463	-0.00342644	0.650745	0	NA	0	0	NA	0
large bowel cancer/colorectal cancer	prolapsed disc/slipped disc	3.1705e-05	0.0939009	-0.00565579	0.0575721	0	NA	0	0	NA	0	2.93006e-05	0.111952	-0.00543608	0.0544548	0	NA	0	0	NA	0
large bowel cancer/colorectal cancer	ankylosing spondylitis	1.58159e-06	1	0.00201514	0.399312	1.97406	14.1278	0.275834	1.96994	13.9814	0.277557	1.7815e-06	0.983425	0.00215918	0.385251	2.06845	14.8062	0.288967	2.06376	14.6459	0.290806
large bowel cancer/colorectal cancer	iron deficiency anaemia	3.16285e-07	1	-0.000763286	1	0.769869	5.49675	0.107827	0.770844	5.45804	0.108867	9.87172e-08	1	-0.000433845	1	0.861603	6.15337	0.120643	0.86221	6.10483	0.121774
large bowel cancer/colorectal cancer	pernicious anaemia	8.27435e-06	0.261879	0.00513346	0.127964	3.26378	13.1871	0.807779	3.2446	12.9561	0.812547	1.13765e-06	1	0.00167099	0.434662	1.7632	12.6139	0.246465	1.75985	12.4819	0.248126
large bowel cancer/colorectal cancer	gynaecological disorder (not cancer)	2.64167e-06	1	-0.00162667	1	0	NA	0	0	NA	0	2.38621e-06	1	-0.00154596	1	0	NA	0	0	NA	0
large bowel cancer/colorectal cancer	ovarian cyst or cysts	4.78486e-07	0.995474	-0.000943736	1	0.795091	3.20163	0.197453	0.796828	3.17095	0.200235	2.05365e-07	1	-0.000625582	1	0.858807	3.45908	0.213221	0.860046	3.42198	0.216155
large bowel cancer/colorectal cancer	polycystic ovaries/polycystic ovarian syndrome	3.32838e-06	1	-0.00182606	1	0	NA	0	0	NA	0	3.03298e-06	1	-0.00174307	1	0	NA	0	0	NA	0
large bowel cancer/colorectal cancer	uterine fibroids	9.96702e-06	0.262376	-0.00393348	0.252053	0.396851	1.59714	0.0986079	0.401963	1.59871	0.101065	8.35361e-06	0.313012	-0.00362898	0.340946	0.424435	1.70854	0.105438	0.429484	1.70785	0.108005
large bowel cancer/colorectal cancer	uterine polyps	6.55909e-06	0.759164	-0.00256445	1	0	NA	0	0	NA	0	5.98765e-06	0.809699	-0.00245004	1	0	NA	0	0	NA	0
large bowel cancer/colorectal cancer	vaginal prolapse/uterine prolapse	2.32906e-07	1	0.00070239	0.687552	1.18636	4.77975	0.294462	1.18478	4.71737	0.297562	4.7191e-07	1	0.00101307	0.672433	1.27916	5.15506	0.317408	1.27671	5.0827	0.320695
large bowel cancer/colorectal cancer	breast cysts	8.07312e-06	0.646203	-0.0028456	1	0	NA	0	0	NA	0	7.49992e-06	0.685861	-0.00274257	1	0	NA	0	0	NA	0
large bowel cancer/colorectal cancer	sarcoidosis	1.5486e-06	1	0.00199082	0.40173	1.95849	14.0159	0.273665	1.95442	13.8709	0.27538	1.81702e-06	0.978885	0.00218422	0.382851	2.08523	14.9268	0.291302	2.08047	14.765	0.293152
large bowel cancer/colorectal cancer	allergy/hypersensitivity/anaphylaxis	9.47864e-07	0.937432	0.0014642	0.654667	1.42603	5.74724	0.353832	1.42242	5.66543	0.357126	1.33843e-06	0.868384	0.00176311	0.377488	1.53179	6.17522	0.379966	1.52712	6.08166	0.383465
large bowel cancer/colorectal cancer	polymyalgia rheumatica	1.1436e-05	0.140533	0.0064111	0.0840282	4.21649	17.0588	1.04221	4.18923	16.7502	1.04773	1.2455e-05	0.112884	0.00681956	0.073633	4.55877	18.4521	1.12629	4.52755	18.1039	1.13228
large bowel cancer/colorectal cancer	systemic lupus erythematosis/sle	2.4357e-06	1	-0.00156193	1	0	NA	0	0	NA	0	2.27015e-06	1	-0.00150787	1	0	NA	0	0	NA	0
large bowel cancer/colorectal cancer	sjogren's syndrome/sicca syndrome	5.1182e-06	0.644189	0.00419609	0.231848	3.83064	27.5145	0.533311	3.81864	27.2014	0.536076	5.63885e-06	0.601092	0.00449216	0.215839	4.15802	29.8812	0.578596	4.14417	29.5267	0.581648
large bowel cancer/colorectal cancer	allergy or anaphylactic reaction to food	6.18076e-06	0.792045	-0.00248927	1	0	NA	0	0	NA	0	5.80493e-06	0.826976	-0.00241231	1	0	NA	0	0	NA	0
large bowel cancer/colorectal cancer	allergy or anaphylactic reaction to drug	1.12942e-05	0.473418	-0.0033671	0.646537	0	NA	0	0	NA	0	1.05946e-05	0.505123	-0.00326095	0.640093	0	NA	0	0	NA	0
large bowel cancer/colorectal cancer	hayfever/allergic rhinitis	1.75115e-05	0.0913601	-0.00535613	0.075782	0.476089	1.07122	0.211592	0.489409	1.07869	0.222047	2.12633e-05	0.0657135	-0.00581161	0.0480292	0.417759	1.01394	0.172123	0.430527	1.02478	0.180871
large bowel cancer/colorectal cancer	enlarged prostate	1.8618e-06	0.739978	-0.00180678	0.774528	0.646347	2.60214	0.160546	0.649344	2.58351	0.163207	7.00606e-06	0.416152	-0.00324141	0.540455	0.345521	2.46522	0.0484276	0.348391	2.46434	0.0492531
large bowel cancer/colorectal cancer	pneumonia	5.40155e-08	1	0.000332263	0.761549	1.06845	3.34109	0.341679	1.06758	3.29035	0.346384	6.65955e-07	0.946132	-0.00110687	1	0.764342	3.07821	0.189792	0.766409	3.04903	0.192646
large bowel cancer/colorectal cancer	endometriosis	3.39365e-06	0.647732	-0.00233	0.729781	0.458209	3.26954	0.0642154	0.460504	3.25865	0.0650774	2.68927e-06	0.716609	-0.0020938	0.727883	0.494282	3.52759	0.0692581	0.4965	3.51298	0.0701717
large bowel cancer/colorectal cancer	female infertility	2.28123e-06	1	-0.00151156	1	0	NA	0	0	NA	0	2.0712e-06	1	-0.00144025	1	0	NA	0	0	NA	0
large bowel cancer/colorectal cancer	other renal/kidney problem	4.86972e-07	1	0.00105082	0.504083	1.43245	10.2408	0.200367	1.43062	10.1428	0.201784	6.98029e-07	1	0.00127609	0.478086	1.54557	11.0524	0.216132	1.54317	10.9406	0.217666
large bowel cancer/colorectal cancer	muscle or soft tissue injuries	1.05255e-06	0.948944	-0.00135289	1	0.630823	4.50275	0.0883764	0.632387	4.47646	0.089337	7.54796e-07	1	-0.00115638	1	0.673835	4.81067	0.0943848	0.675266	4.77947	0.0954047
large bowel cancer/colorectal cancer	burns	2.05814e-06	1	-0.00143571	1	0	NA	0	0	NA	0	1.97173e-06	1	-0.00140522	1	0	NA	0	0	NA	0
large bowel cancer/colorectal cancer	bronchitis	4.33622e-06	0.462359	0.00331111	0.211047	1.91362	5.98964	0.611379	1.90201	5.86772	0.616531	5.25183e-06	0.393755	0.00369769	0.183167	2.05853	6.4454	0.657454	2.0446	6.30656	0.662866
large bowel cancer/colorectal cancer	nasal/sinus disorder	8.45181e-06	0.62179	-0.00291172	1	0	NA	0	0	NA	0	7.89896e-06	0.657899	-0.00281473	1	0	NA	0	0	NA	0
large bowel cancer/colorectal cancer	ear/vestibular disorder	1.25876e-05	0.421262	-0.00355523	0.411676	0	NA	0	0	NA	0	1.18105e-05	0.451663	-0.00344354	0.652047	0	NA	0	0	NA	0
large bowel cancer/colorectal cancer	chronic sinusitis	1.21564e-05	0.437799	-0.00349362	0.411122	0	NA	0	0	NA	0	1.13774e-05	0.469827	-0.00337961	0.647363	0	NA	0	0	NA	0
large bowel cancer/colorectal cancer	nasal polyps	9.2955e-06	0.571861	-0.00305391	0.632343	0	NA	0	0	NA	0	8.71391e-06	0.605657	-0.00295668	0.631031	0	NA	0	0	NA	0
large bowel cancer/colorectal cancer	meniere's disease	4.7197e-06	0.943213	-0.00217485	1	0	NA	0	0	NA	0	4.34377e-06	0.99007	-0.00208635	1	0	NA	0	0	NA	0
large bowel cancer/colorectal cancer	other neurological problem	4.7197e-06	0.943213	-0.00217485	1	0	NA	0	0	NA	0	4.32717e-06	0.992232	-0.00208235	1	0	NA	0	0	NA	0
large bowel cancer/colorectal cancer	headaches (not migraine)	1.4486e-05	0.357065	-0.00381482	0.423066	0	NA	0	0	NA	0	1.35608e-05	0.386717	-0.00369072	0.415785	0	NA	0	0	NA	0
large bowel cancer/colorectal cancer	hiv/aids	1.90191e-05	0.0207421	0.00951482	0.0322347	7.30046	29.6608	1.79687	7.24706	29.1004	1.80478	2.00761e-05	0.0149374	0.00996863	0.0282972	7.84607	31.8962	1.93004	7.78602	31.2701	1.93866
large bowel cancer/colorectal cancer	tuberculosis (tb)	8.14197e-06	0.641664	-0.00285774	1	0	NA	0	0	NA	0	7.64955e-06	0.675177	-0.00276985	1	0	NA	0	0	NA	0
large bowel cancer/colorectal cancer	malaria	2.71033e-06	1	-0.00164769	1	0	NA	0	0	NA	0	2.61836e-06	1	-0.00161947	1	0	NA	0	0	NA	0
large bowel cancer/colorectal cancer	helicobacter pylori	2.62196e-05	0.00284815	0.0108494	0.0117603	6.57423	20.6844	2.08952	6.50337	20.1687	2.097	1.33044e-05	0.0933029	0.00716072	0.0660222	4.85899	19.6751	1.19998	4.82514	19.3015	1.20622
large bowel cancer/colorectal cancer	clotting disorder/excessive bleeding	2.02382e-06	1	-0.00142368	1	0	NA	0	0	NA	0	NA	NA	NA	NA	NA	NA	NA	NA	NA	NA
large bowel cancer/colorectal cancer	anaemia	2.43643e-06	0.90448	0.0026005	0.344906	2.38109	17.0543	0.332442	2.37523	16.8715	0.334395	2.78303e-06	0.866036	0.00282074	0.326315	2.55075	18.2752	0.35602	2.54395	18.0702	0.358141
large bowel cancer/colorectal cancer	eczema/dermatitis	4.5936e-08	1	-0.000300885	1	0.95443	2.3168	0.393188	0.955396	2.27597	0.401051	7.3796e-07	0.861551	-0.0011774	1	0.816027	2.19503	0.303367	0.819254	2.16577	0.309903
large bowel cancer/colorectal cancer	psoriasis	3.42932e-06	0.510938	0.00285252	0.318955	1.63034	4.38767	0.605787	1.61965	4.28648	0.611989	4.34413e-06	0.433345	0.00325164	0.300249	1.74327	4.69324	0.647523	1.73023	4.57801	0.653927
large bowel cancer/colorectal cancer	malabsorption/coeliac disease	1.08198e-05	0.141195	0.00574442	0.0832923	2.98007	9.33875	0.950967	2.9549	9.12691	0.956672	3.97854e-06	0.551808	0.00325588	0.237834	2.16941	8.75311	0.537674	2.15915	8.60601	0.541705
large bowel cancer/colorectal cancer	duodenal ulcer	1.53177e-05	0.0549204	0.00724439	0.0461142	3.8352	12.0299	1.22268	3.79916	11.7459	1.22882	1.65206e-05	0.0416944	0.00763821	0.0395188	4.08689	12.8243	1.30243	4.04628	12.5083	1.30892
large bowel cancer/colorectal cancer	diverticular disease/diverticulitis	4.10364e-06	0.58889	-0.0025416	0.734162	0.428502	3.05739	0.0600557	0.430923	3.04915	0.0609006	3.22556e-06	0.663113	-0.00227641	0.729042	0.466097	3.32627	0.0653124	0.468439	3.31426	0.0662093
large bowel cancer/colorectal cancer	colitis/not crohns or ulcerative colitis	4.96027e-06	0.915188	-0.00222966	1	0	NA	0	0	NA	0	4.65915e-06	0.950501	-0.00216085	1	0	NA	0	0	NA	0
large bowel cancer/colorectal cancer	rectal or colon adenoma/polyps	2.9154e-05	0.00169746	0.0108345	0.00756285	5.35492	14.4631	1.98264	5.2811	14.0275	1.98824	3.16462e-05	0.000785268	0.0115502	0.00556863	5.85915	15.8342	2.16806	5.7739	15.3365	2.17376
large bowel cancer/colorectal cancer	crohns disease	5.32118e-06	0.875687	-0.00230946	1	0	NA	0	0	NA	0	4.97459e-06	0.913569	-0.00223289	1	0	NA	0	0	NA	0
large bowel cancer/colorectal cancer	ulcerative colitis	8.42548e-06	0.222723	0.00490685	0.115604	2.57008	8.05026	0.82051	2.55012	7.873	0.826003	9.27602e-06	0.19005	0.00520915	0.102761	2.713	8.50056	0.865866	2.69046	8.30462	0.87163
large bowel cancer/colorectal cancer	rheumatoid arthritis	3.11718e-06	0.673329	-0.00224089	0.728702	0.471447	3.36409	0.066069	0.473687	3.35202	0.0669385	2.5145e-06	0.735745	-0.00202993	1	0.504609	3.60137	0.0707038	0.506782	3.58581	0.0716236
large bowel cancer/colorectal cancer	osteoarthritis	9.6278e-09	1	-0.0001385	1	0.986996	1.69477	0.574806	0.987768	1.64256	0.594004	1.22581e-09	1	-4.94786e-05	1	0.995165	1.7428	0.568253	0.995441	1.68847	0.586864
large bowel cancer/colorectal cancer	gout	5.57034e-07	0.922983	0.00108896	0.579104	1.20696	3.24693	0.448655	1.20345	3.18367	0.454914	9.9806e-07	0.826127	0.00147446	0.559066	1.28978	3.47089	0.479279	1.28469	3.39772	0.485749
large bowel cancer/colorectal cancer	other joint disorder	2.20233e-07	1	0.000691171	0.547148	1.26752	9.05874	0.177355	1.26639	8.97557	0.178678	3.58108e-07	1	0.000892281	0.522864	1.35744	9.70366	0.189893	1.35588	9.60925	0.191316
large bowel cancer/colorectal cancer	atrial fibrillation	7.13254e-08	1	0.000383587	0.705313	1.0979	4.4228	0.272538	1.09707	4.36759	0.275566	2.10417e-07	1	0.000666612	0.68943	1.17612	4.73915	0.29188	1.17458	4.67544	0.29508
large bowel cancer/colorectal cancer	high cholesterol	4.90546e-06	0.316639	0.00321455	0.270898	1.22636	1.76438	0.852398	1.19375	1.62981	0.874355	3.7739e-06	0.389513	0.00281408	0.349704	1.20471	1.76011	0.824566	1.17688	1.63308	0.848114
large bowel cancer/colorectal cancer	hiatus hernia	1.92701e-05	0.0274544	0.0071128	0.0304381	2.15979	4.07429	1.14491	2.11065	3.87616	1.14929	2.35141e-05	0.0124333	0.00800301	0.0128128	2.36746	4.46856	1.25429	2.30749	4.23598	1.25697
large bowel cancer/colorectal cancer	sciatica	1.90475e-06	0.810872	-0.00178503	1	0.546613	3.90103	0.0765916	0.548535	3.88225	0.0775041	1.36404e-06	0.892415	-0.00152785	1	0.595062	4.24765	0.0833633	0.596838	4.22373	0.0843366
large bowel cancer/colorectal cancer	psoriatic arthropathy	3.5001e-06	1	-0.00187261	1	0	NA	0	0	NA	0	3.23203e-06	1	-0.00179941	1	0	NA	0	0	NA	0
large bowel cancer/colorectal cancer	cervical spondylosis	8.88933e-06	0.204329	0.00507262	0.108383	2.64752	8.29355	0.845161	2.62658	8.10976	0.850694	1.03697e-05	0.154182	0.00558978	0.0885163	2.90119	9.09208	0.925742	2.87618	8.87971	0.931608
large bowel cancer/colorectal cancer	rheumatic fever	4.99464e-06	0.911299	-0.00223738	1	0	NA	0	0	NA	0	4.70896e-06	0.944502	-0.00217238	1	0	NA	0	0	NA	0
large bowel cancer/colorectal cancer	chronic fatigue syndrome	9.17495e-06	0.578646	-0.003034	0.63195	0	NA	0	0	NA	0	8.11514e-06	0.643435	-0.00285307	1	0	NA	0	0	NA	0
large bowel cancer/colorectal cancer	irregular heart beat	7.05386e-05	4.70994e-09	0.0186251	4.33164e-05	7.96316	16.9891	3.73249	7.75662	16.1855	3.71722	7.46231e-05	7.24064e-10	0.0195713	2.6598e-05	8.61885	18.4	4.0372	8.38494	17.4944	4.01885
large bowel cancer/colorectal cancer	svt / supraventricular tachycardia	2.55584e-06	1	-0.00160001	1	0	NA	0	0	NA	0	2.43596e-06	1	-0.001562	1	0	NA	0	0	NA	0
large bowel cancer/colorectal cancer	varicose veins	3.73426e-06	0.618366	-0.00243433	0.731623	0.443264	3.16281	0.0621228	0.445623	3.15325	0.0629762	3.1283e-06	0.672288	-0.00224463	0.728704	0.470863	3.36031	0.0659796	0.473183	3.34786	0.0668794
large bowel cancer/colorectal cancer	lymphoedema	2.72749e-06	1	-0.0016529	1	0	NA	0	0	NA	0	2.55203e-06	1	-0.00159881	1	0	NA	0	0	NA	0
large bowel cancer/colorectal cancer	pneumothorax	2.33272e-06	1	-0.00152854	1	0	NA	0	0	NA	0	2.20383e-06	1	-0.00148567	1	0	NA	0	0	NA	0
large bowel cancer/colorectal cancer	labyrinthitis	2.84766e-06	1	-0.00168895	1	0	NA	0	0	NA	0	2.63495e-06	1	-0.00162459	1	0	NA	0	0	NA	0
large bowel cancer/colorectal cancer	vertigo	7.62127e-07	1	0.00133872	0.471001	1.5784	11.2874	0.220719	1.57595	11.1764	0.222219	4.89158e-06	0.923049	-0.00221416	1	0	NA	0	0	NA	0
large bowel cancer/colorectal cancer	appendicitis	1.24199e-05	0.0930468	0.00552767	0.0793127	1.82922	3.45003	0.969863	1.79409	3.29414	0.977113	5.25265e-06	0.330627	0.00348197	0.262182	1.53231	3.10574	0.756008	1.51363	2.99284	0.765518
large bowel cancer/colorectal cancer	anal fissure	2.98499e-06	1	-0.00172922	1	0	NA	0	0	NA	0	2.76762e-06	1	-0.00166502	1	0	NA	0	0	NA	0
large bowel cancer/colorectal cancer	haemorrhoids / piles	2.77818e-06	0.609616	0.00257871	0.434594	1.66318	5.20429	0.531514	1.65475	5.10347	0.536534	2.07518e-07	1	0.000661874	0.689682	1.17477	4.73369	0.291544	1.17324	4.67009	0.294744
large bowel cancer/colorectal cancer	jaundice (unknown cause)	1.719e-06	0.991499	0.00211473	0.389543	2.03893	14.5939	0.284861	2.03452	14.4417	0.286621	1.98385e-06	0.957997	0.00229991	0.371935	2.16425	15.4947	0.302296	2.15915	15.3256	0.304192
large bowel cancer/colorectal cancer	dyspepsia / indigestion	6.54189e-06	0.760613	-0.00256108	1	0	NA	0	0	NA	0	6.10394e-06	0.798999	-0.00247376	1	0	NA	0	0	NA	0
large bowel cancer/colorectal cancer	abdominal hernia	1.59278e-05	0.0492678	0.00822485	0.0473558	5.88165	23.85	1.45048	5.84028	23.4056	1.4573	1.71038e-05	0.036001	0.00871019	0.0408763	6.39146	25.9329	1.57524	6.34416	25.4299	1.58272
large bowel cancer/colorectal cancer	umbilical hernia	1.51613e-06	1	0.00196671	0.404139	1.94315	13.9057	0.271531	1.93916	13.7621	0.273237	1.79919e-06	0.981159	0.00217167	0.384052	2.07681	14.8662	0.29013	2.07209	14.7052	0.291974
large bowel cancer/colorectal cancer	inguinal hernia	1.415e-05	0.0686583	0.00622669	0.0471148	2.35788	5.31305	1.0464	2.32336	5.12851	1.05254	8.8846e-06	0.184859	0.00480988	0.0998469	2.07582	5.04508	0.854103	2.05223	4.89174	0.860967
large bowel cancer/colorectal cancer	cystitis	4.54788e-06	0.96414	-0.00213485	1	0	NA	0	0	NA	0	4.24419e-06	1	-0.00206227	1	0	NA	0	0	NA	0
large bowel cancer/colorectal cancer	bph / benign prostatic hypertrophy	2.83637e-06	0.667635	0.00267566	0.286171	1.89875	7.65742	0.47082	1.89114	7.53727	0.474496	3.41683e-06	0.605869	0.0029783	0.260026	2.03622	8.21427	0.504754	2.02713	8.07836	0.508674
large bowel cancer/colorectal cancer	erectile dysfunction / impotence	3.09145e-06	0.833354	0.00301131	0.311048	2.70518	19.3879	0.377452	2.69796	19.176	0.379587	3.65348e-06	0.776866	0.00334903	0.285788	2.99641	21.4863	0.417871	2.98766	21.2399	0.420252
large bowel cancer/colorectal cancer	trigemminal neuralgia	2.21259e-06	1	-0.00148863	1	0	NA	0	0	NA	0	1.97173e-06	1	-0.00140522	1	0	NA	0	0	NA	0
large bowel cancer/colorectal cancer	polio / poliomyelitis	3.63748e-06	1	-0.00190904	1	0	NA	0	0	NA	0	3.4311e-06	1	-0.00185404	1	0	NA	0	0	NA	0
large bowel cancer/colorectal cancer	macular degeneration	3.0365e-06	1	-0.00174409	1	0	NA	0	0	NA	0	2.80078e-06	1	-0.00167497	1	0	NA	0	0	NA	0
large bowel cancer/colorectal cancer	dry eyes	9.78242e-08	1	0.000454132	0.576343	1.16877	8.35138	0.163569	1.16806	8.27703	0.164836	6.68547e-06	0.748655	-0.00258911	1	0	NA	0	0	NA	0
large bowel cancer/colorectal cancer	iritis	4.28505e-06	0.717373	0.00371831	0.260698	3.34163	23.9791	0.465674	3.3317	23.71	0.468167	4.65772e-06	0.683935	0.00393302	0.247244	3.55519	25.52	0.495273	3.54398	25.2216	0.497978
large bowel cancer/colorectal cancer	post-natal depression	4.22146e-06	1	-0.00205673	1	0	NA	0	0	NA	0	3.86249e-06	1	-0.00196725	1	0	NA	0	0	NA	0
large bowel cancer/colorectal cancer	disc problem	1.719e-06	0.991499	0.00211473	0.389543	2.03893	14.5939	0.284861	2.03452	14.4417	0.286621	2.00312e-06	0.955629	0.00231308	0.37071	2.1734	15.5605	0.303569	2.16826	15.3905	0.30547
large bowel cancer/colorectal cancer	disc degeneration	8.53788e-06	0.616424	-0.00292654	0.630968	0	NA	0	0	NA	0	7.84907e-06	0.661303	-0.00280581	1	0	NA	0	0	NA	0
large bowel cancer/colorectal cancer	back pain	1.01734e-05	0.297799	-0.00383614	0.272455	0.290214	2.07014	0.0406853	0.293221	2.07422	0.041451	8.94102e-06	0.337903	-0.00361926	0.387171	0.308977	2.20434	0.0433087	0.312008	2.20683	0.0441125
large bowel cancer/colorectal cancer	scoliosis	1.43838e-05	0.0724365	0.00759613	0.0575405	5.26163	21.3177	1.29868	5.22551	20.9239	1.30501	1.50837e-05	0.0610355	0.00788024	0.0526623	5.5358	22.4357	1.3659	5.49601	22.0051	1.37269
large bowel cancer/colorectal cancer	joint pain	3.20857e-06	0.66468	-0.00227082	0.729013	0.466951	3.33198	0.0654395	0.46921	3.32031	0.0663064	2.53099e-06	0.7339	-0.00203606	1	0.503607	3.59421	0.0705636	0.505785	3.57874	0.0714827
large bowel cancer/colorectal cancer	arthritis (nos)	2.98769e-07	0.982063	-0.000757337	1	0.877325	2.35941	0.326225	0.879404	2.32567	0.332529	5.54341e-08	1	-0.00032997	1	0.944523	2.54097	0.351096	0.945496	2.4998	0.357613
large bowel cancer/colorectal cancer	plantar fascitis	2.05814e-06	1	-0.00143571	1	0	NA	0	0	NA	0	NA	NA	NA	NA	NA	NA	NA	NA	NA	NA
large bowel cancer/colorectal cancer	carpal tunnel syndrome	8.52067e-06	0.617492	-0.00292358	0.630969	0	NA	0	0	NA	0	7.71605e-06	0.670506	-0.00278189	1	0	NA	0	0	NA	0
large bowel cancer/colorectal cancer	fibromyalgia	5.53727e-08	1	0.000339361	0.590644	1.12365	8.02829	0.157269	1.12313	7.95798	0.15851	3.76091e-07	1	0.000915738	0.520064	1.36831	9.78153	0.191409	1.36669	9.68612	0.192838
large bowel cancer/colorectal cancer	dupuytren's contracture	2.36662e-06	0.91247	0.0025552	0.348857	2.34733	16.8115	0.32775	2.34162	16.6316	0.329685	2.78303e-06	0.866036	0.00282074	0.326315	2.55075	18.2752	0.35602	2.54395	18.0702	0.358141
large bowel cancer/colorectal cancer	neck problem/injury	4.59942e-06	0.957779	-0.00214693	1	0	NA	0	0	NA	0	4.34377e-06	0.99007	-0.00208635	1	0	NA	0	0	NA	0
large bowel cancer/colorectal cancer	acne/acne vulgaris	3.48292e-06	1	-0.00186801	1	0	NA	0	0	NA	0	3.24862e-06	1	-0.00180402	1	0	NA	0	0	NA	0
large bowel cancer/colorectal cancer	lichen planus	5.16664e-06	0.6401	0.00422368	0.230299	3.86037	27.7297	0.537418	3.84825	27.4139	0.5402	5.58721e-06	0.60528	0.00446284	0.217364	4.12472	29.6401	0.573998	4.11102	29.2887	0.577031
large bowel cancer/colorectal cancer	cervical intra-epithelial neoplasia (cin) / precancerous cells cervix	1.63209e-06	1	0.00205205	0.395667	1.9979	14.2991	0.279151	1.99367	14.1505	0.280888	1.96473e-06	0.960356	0.0022868	0.373157	2.15518	15.4295	0.301034	2.15011	15.2612	0.302924
large bowel cancer/colorectal cancer	cervical polyps	2.04098e-06	1	-0.00142971	1	0	NA	0	0	NA	0	NA	NA	NA	NA	NA	NA	NA	NA	NA	NA
large bowel cancer/colorectal cancer	menorrhagia (unknown cause)	1.13324e-05	0.121263	0.00569286	0.0736422	2.58576	6.96537	0.959916	2.55889	6.77852	0.965977	1.30013e-05	0.0875709	0.00620268	0.0588539	2.79804	7.54028	1.0383	2.7665	7.32717	1.04454
large bowel cancer/colorectal cancer	ectopic pregnancy	4.47916e-06	0.972737	-0.00211864	1	0	NA	0	0	NA	0	4.22759e-06	1	-0.00205823	1	0	NA	0	0	NA	0
large bowel cancer/colorectal cancer	miscarriage	7.63904e-07	0.97451	0.00130534	0.660349	1.3726	5.53152	0.340601	1.36944	5.45404	0.343851	1.02409e-06	0.92307	0.00152608	0.404117	1.4474	5.83436	0.359074	1.44348	5.74789	0.362502
large bowel cancer/colorectal cancer	breast fibroadenoma	2.41853e-06	1	-0.00155641	1	0	NA	0	0	NA	0	2.30331e-06	1	-0.00151885	1	0	NA	0	0	NA	0
large bowel cancer/colorectal cancer	raynaud's phenomenon/disease	5.66497e-06	0.840605	-0.00238299	1	0	NA	0	0	NA	0	5.27347e-06	0.880751	-0.00229908	1	0	NA	0	0	NA	0
large bowel cancer/colorectal cancer	food intolerance	2.40137e-06	1	-0.00155088	1	0	NA	0	0	NA	0	2.20383e-06	1	-0.00148567	1	0	NA	0	0	NA	0
large bowel cancer/colorectal cancer	urticaria	3.51727e-06	1	-0.0018772	1	0	NA	0	0	NA	0	3.2818e-06	1	-0.00181322	1	0	NA	0	0	NA	0
large bowel cancer/colorectal cancer	infectious mononucleosis / glandular fever / epstein barr virus (ebv)	8.66475e-08	1	0.000426707	0.579752	1.15783	8.27305	0.162042	1.15716	8.19968	0.163303	1.62525e-07	1	0.000590134	0.55954	1.2245	8.75112	0.171339	1.22352	8.66902	0.172683
large bowel cancer/colorectal cancer	measles / morbillivirus	2.31634e-07	1	-0.00066344	1	0.850967	3.42689	0.211312	0.85223	3.39169	0.21414	7.23099e-08	1	-0.000374761	1	0.912794	3.6768	0.226609	0.913559	3.63517	0.229588
large bowel cancer/colorectal cancer	mumps / epidemic parotitis	4.80476e-06	0.425869	0.00351204	0.196139	1.98772	6.22208	0.635	1.97516	6.09391	0.64019	5.55383e-06	0.37338	0.00382037	0.174996	2.10632	6.59538	0.672682	2.09177	6.45237	0.678121
large bowel cancer/colorectal cancer	rubella / german measles	7.4192e-06	0.69172	-0.0027277	1	0	NA	0	0	NA	0	6.98462e-06	0.724627	-0.0026465	1	0	NA	0	0	NA	0
large bowel cancer/colorectal cancer	chickenpox	6.25723e-06	0.452947	-0.00307941	0.533379	0.362855	2.58867	0.0508617	0.365555	2.58628	0.0516691	5.47778e-06	0.496276	-0.00289911	0.528413	0.383379	2.73553	0.0537299	0.386084	2.73116	0.0545778
large bowel cancer/colorectal cancer	whooping cough / pertussis	5.68216e-06	0.838911	-0.00238661	1	0	NA	0	0	NA	0	5.3565e-06	0.87198	-0.00231713	1	0	NA	0	0	NA	0
large bowel cancer/colorectal cancer	shingles	4.5307e-06	0.966277	-0.00213081	1	0	NA	0	0	NA	0	4.12801e-06	1	-0.00203382	1	0	NA	0	0	NA	0
large bowel cancer/colorectal cancer	herpes simplex	2.33272e-06	1	-0.00152854	1	0	NA	0	0	NA	0	2.12093e-06	1	-0.00145745	1	0	NA	0	0	NA	0
large bowel cancer/colorectal cancer	hepatitis a	2.52152e-06	1	-0.00158922	1	0	NA	0	0	NA	0	2.41938e-06	1	-0.00155667	1	0	NA	0	0	NA	0
large bowel cancer/colorectal cancer	tinnitus / tiniitis	3.20545e-06	0.627589	0.00287025	0.269118	1.98614	8.0108	0.492429	1.97778	7.88356	0.496176	3.80843e-06	0.567645	0.00317316	0.24427	2.12898	8.58956	0.527684	2.11908	8.44585	0.531682
large bowel cancer/colorectal cancer	tonsiltis	3.34072e-08	1	0.00026016	0.816747	1.04116	2.52751	0.428884	1.04028	2.47838	0.436652	2.47494e-07	1	-0.00069052	1	0.887471	2.38736	0.329906	0.889446	2.35148	0.336431
large bowel cancer/colorectal cancer	constipation	2.36662e-06	0.91247	0.0025552	0.348857	2.34733	16.8115	0.32775	2.34162	16.6316	0.329685	2.83455e-06	0.860482	0.00285289	0.323686	2.5763	18.4591	0.359569	2.56939	18.2517	0.361705
large bowel cancer/colorectal cancer	thyroid goitre	5.21806e-06	0.886681	-0.00228694	1	0	NA	0	0	NA	0	4.95799e-06	0.915452	-0.00222916	1	0	NA	0	0	NA	0
large bowel cancer/colorectal cancer	stress	4.23249e-07	1	0.00097504	0.513011	1.39613	9.98038	0.1953	1.39445	9.88571	0.196697	6.36831e-07	1	0.00121408	0.485161	1.51366	10.8235	0.211683	1.5114	10.7147	0.213197
large bowel cancer/colorectal cancer	insomnia	1.02536e-06	1	0.00157672	0.444755	1.70893	12.224	0.238911	1.70592	12.1013	0.240484	1.54778e-06	1	0.00199021	0.401793	1.95811	14.0134	0.273609	1.95391	13.8634	0.275384
large bowel cancer/colorectal cancer	osteopenia	1.90653e-07	1	0.000633665	0.691195	1.16673	4.70052	0.289596	1.16531	4.63973	0.29268	4.44731e-07	1	0.000982161	0.673834	1.26963	5.11659	0.315047	1.26727	5.04503	0.318327
large bowel cancer/colorectal cancer	tendonitis / tendinitis / tenosynovitis	3.27687e-06	1	-0.00181186	1	0	NA	0	0	NA	0	3.04957e-06	1	-0.00174784	1	0	NA	0	0	NA	0
large bowel cancer/colorectal cancer	tennis elbow / lateral epicondylitis	3.52434e-06	0.789532	0.00327231	0.291331	2.92831	20.9962	0.408406	2.92014	20.7643	0.410667	3.9259e-06	0.750729	0.00350938	0.274577	3.1428	22.5422	0.438164	3.1334	22.2822	0.44063
large bowel cancer/colorectal cancer	cellulitis	3.17385e-06	1	-0.00178313	1	0	NA	0	0	NA	0	2.85054e-06	1	-0.00168979	1	0	NA	0	0	NA	0
large bowel cancer/colorectal cancer	fracture skull / head	3.34555e-06	1	-0.00183077	1	0	NA	0	0	NA	0	3.16568e-06	1	-0.00178083	1	0	NA	0	0	NA	0
large bowel cancer/colorectal cancer	fracture jaw	2.33272e-06	1	-0.00152854	1	0	NA	0	0	NA	0	2.22041e-06	1	-0.00149125	1	0	NA	0	0	NA	0
large bowel cancer/colorectal cancer	fracture nose	4.41012e-06	0.513513	0.00346133	0.222485	2.27239	9.16897	0.563179	2.26161	9.01849	0.567156	1.15211e-07	1	0.00049401	0.571409	1.18486	8.46718	0.165804	1.18405	8.38874	0.167125
large bowel cancer/colorectal cancer	fracture face / orbit / eye socket	2.0753e-06	1	-0.00144169	1	0	NA	0	0	NA	0	1.97173e-06	1	-0.00140522	1	0	NA	0	0	NA	0
large bowel cancer/colorectal cancer	fracture clavicle / collar bone	3.23232e-07	1	0.000845268	0.528488	1.3359	9.54868	0.186897	1.33447	9.4594	0.188259	4.67324e-07	1	0.00102793	0.50678	1.4214	10.1621	0.198815	1.41955	10.0617	0.200276
large bowel cancer/colorectal cancer	fracture shoulder / scapula	2.96783e-06	1	-0.00172424	1	0	NA	0	0	NA	0	2.70128e-06	1	-0.00164493	1	0	NA	0	0	NA	0
large bowel cancer/colorectal cancer	fracture upper arm / humerus / elbow	1.20356e-05	0.442575	-0.00347618	0.41112	0	NA	0	0	NA	0	1.12608e-05	0.474877	-0.0033622	0.646178	0	NA	0	0	NA	0
large bowel cancer/colorectal cancer	fracture forearm / wrist	5.13891e-07	1	-0.000963192	1	0.71931	5.13525	0.100756	0.720499	5.10106	0.101767	3.21558e-07	1	-0.000769389	1	0.768261	5.48577	0.107592	0.769277	5.44585	0.108668
large bowel cancer/colorectal cancer	fracture radius	2.74466e-06	1	-0.0016581	1	0	NA	0	0	NA	0	2.63495e-06	1	-0.00162459	1	0	NA	0	0	NA	0
large bowel cancer/colorectal cancer	fracture ulna	2.09246e-06	1	-0.00144764	1	0	NA	0	0	NA	0	2.00488e-06	1	-0.00141699	1	0	NA	0	0	NA	0
large bowel cancer/colorectal cancer	fracture wrist / colles fracture	8.92521e-07	0.981933	-0.00125174	1	0.652578	4.65824	0.0914203	0.65405	4.63	0.0923934	6.39447e-07	1	-0.00106888	1	0.694026	4.95501	0.0972093	0.695368	4.92194	0.0982411
large bowel cancer/colorectal cancer	fracture hand	3.01933e-06	1	-0.00173915	1	0	NA	0	0	NA	0	2.83395e-06	1	-0.00168487	1	0	NA	0	0	NA	0
large bowel cancer/colorectal cancer	fracture finger	5.99162e-06	0.809323	-0.00245083	1	0	NA	0	0	NA	0	5.63883e-06	0.843197	-0.0023775	1	0	NA	0	0	NA	0
large bowel cancer/colorectal cancer	fracture rib	7.32858e-07	1	0.0013104	0.474193	1.56347	11.1803	0.218637	1.56108	11.0707	0.220129	9.59589e-07	1	0.0015197	0.450951	1.67684	11.9941	0.234431	1.67387	11.8701	0.236041
large bowel cancer/colorectal cancer	fracture vertebra / crush fracture / vertebral collapse	3.65465e-06	1	-0.00191354	1	0	NA	0	0	NA	0	3.44769e-06	1	-0.00185852	1	0	NA	0	0	NA	0
large bowel cancer/colorectal cancer	fracture pelvis	2.19543e-06	1	-0.00148285	1	0	NA	0	0	NA	0	2.05462e-06	1	-0.00143447	1	0	NA	0	0	NA	0
large bowel cancer/colorectal cancer	fracture neck of femur / hip	3.58596e-06	1	-0.00189546	1	0	NA	0	0	NA	0	3.33157e-06	1	-0.00182693	1	0	NA	0	0	NA	0
large bowel cancer/colorectal cancer	fracture shaft of femur	2.89392e-06	0.854135	0.00288976	0.3207	2.60588	18.6726	0.363667	2.59908	18.4696	0.365747	3.13354e-06	0.828988	0.003037	0.309042	2.7265	19.5408	0.380424	2.71893	19.3195	0.382647
large bowel cancer/colorectal cancer	fracture patella / knee	3.27687e-06	1	-0.00181186	1	0	NA	0	0	NA	0	3.13251e-06	1	-0.00177146	1	0	NA	0	0	NA	0
large bowel cancer/colorectal cancer	fracture lower leg / ankle	2.51756e-06	0.604973	0.00241018	0.345578	1.51301	4.07146	0.562255	1.50431	3.98077	0.568473	3.70303e-07	1	0.000886292	0.743433	1.19299	3.73185	0.381372	1.19045	3.66846	0.386312
large bowel cancer/colorectal cancer	fracture tibia	7.05791e-06	0.71891	-0.00266034	1	0	NA	0	0	NA	0	6.68547e-06	0.748655	-0.00258911	1	0	NA	0	0	NA	0
large bowel cancer/colorectal cancer	fracture fibula	4.72327e-07	1	0.0010338	0.506081	1.42422	10.1817	0.199218	1.42242	10.0846	0.200631	5.68866e-06	0.838278	-0.002388	1	0	NA	0	0	NA	0
large bowel cancer/colorectal cancer	fracture foot	3.27687e-06	1	-0.00181186	1	0	NA	0	0	NA	0	3.0164e-06	1	-0.0017383	1	0	NA	0	0	NA	0
large bowel cancer/colorectal cancer	fracture metatarsal	2.10962e-06	1	-0.00145357	1	0	NA	0	0	NA	0	NA	NA	NA	NA	NA	NA	NA	NA	NA	NA
large bowel cancer/colorectal cancer	fracture toe	3.80922e-06	1	-0.00195363	1	0	NA	0	0	NA	0	3.4311e-06	1	-0.00185404	1	0	NA	0	0	NA	0
large bowel cancer/colorectal cancer	septicaemia / sepsis	3.45919e-06	0.795987	0.00323344	0.294182	2.89421	20.7504	0.403677	2.88618	20.5215	0.405919	3.75339e-06	0.767193	0.00340805	0.281605	3.04968	21.8704	0.425257	3.04069	21.6191	0.427669
large bowel cancer/colorectal cancer	rosacea	9.10607e-06	0.582574	-0.00302256	0.631753	0	NA	0	0	NA	0	8.53093e-06	0.616862	-0.0029254	0.630953	0	NA	0	0	NA	0
large bowel cancer/colorectal cancer	abnormal smear (cervix)	7.90101e-06	0.657752	-0.00281505	1	0	NA	0	0	NA	0	7.43342e-06	0.690689	-0.00273036	1	0	NA	0	0	NA	0
large bowel cancer/colorectal cancer	dysmenorrhoea / dysmenorrhea	3.29404e-06	1	-0.00181661	1	0	NA	0	0	NA	0	3.08274e-06	1	-0.00175732	1	0	NA	0	0	NA	0
large bowel cancer/colorectal cancer	menopausal symptoms / menopause	4.80561e-06	0.933039	-0.00219458	1	0	NA	0	0	NA	0	4.42676e-06	0.979383	-0.00210621	1	0	NA	0	0	NA	0
large bowel cancer/colorectal cancer	benign breast lump	1.23058e-09	1	4.97083e-05	0.726076	1.01218	4.07701	0.251289	1.01208	4.02875	0.254248	4.63832e-08	1	0.00030838	0.709807	1.07799	4.34319	0.267562	1.07731	4.2877	0.270681
large bowel cancer/colorectal cancer	allergy to house dust mite	3.2597e-06	1	-0.0018071	1	0	NA	0	0	NA	0	3.09933e-06	1	-0.00176205	1	0	NA	0	0	NA	0
large bowel cancer/colorectal cancer	scarlet fever / scarlatina	6.09479e-06	0.799826	-0.00247187	1	0	NA	0	0	NA	0	5.67205e-06	0.839912	-0.0023845	1	0	NA	0	0	NA	0
large bowel cancer/colorectal cancer	undescended testicle	2.55584e-06	1	-0.00160001	1	0	NA	0	0	NA	0	2.38621e-06	1	-0.00154596	1	0	NA	0	0	NA	0
large bowel cancer/colorectal cancer	Unknown	2.36089e-06	0.644416	-0.002045	0.635724	0.667217	2.08549	0.213465	0.671448	2.06851	0.217955	1.5561e-06	0.743667	-0.00167719	0.803342	0.717002	2.24174	0.229327	0.720725	2.21982	0.234004
colon cancer/sigmoid cancer	kidney/renal cell cancer	1.3927e-05	0.0808103	0.00741041	0.0609996	5.08986	20.6278	1.25591	5.06175	20.3194	1.26093	1.48486e-05	0.0647411	0.00778342	0.0542686	5.44417	22.0736	1.34273	5.41253	21.7301	1.34816
colon cancer/sigmoid cancer	bladder cancer	8.67514e-07	1	0.00143733	0.459993	1.63136	11.6669	0.228109	1.62919	11.573	0.229349	1.0728e-06	1	0.00161699	0.440417	1.73192	12.3888	0.242118	1.72932	12.284	0.24345
colon cancer/sigmoid cancer	ovarian cancer	2.87227e-05	0.00121651	0.0117075	0.00866125	7.38232	23.261	2.34293	7.31653	22.7866	2.34925	3.0179e-05	0.000714152	0.0122176	0.00725334	7.88788	24.867	2.50206	7.81435	24.3398	2.50881
colon cancer/sigmoid cancer	uterine/endometrial cancer	2.07912e-05	0.0142622	0.00903695	0.0230341	5.07209	15.931	1.61485	5.03011	15.6156	1.6203	2.23032e-05	0.00938554	0.00953587	0.0190767	5.46015	17.1581	1.73756	5.41253	16.804	1.74337
colon cancer/sigmoid cancer	cervical cancer	5.92696e-06	0.81535	-0.0024375	1	0	NA	0	0	NA	0	5.53887e-06	0.853191	-0.00235625	1	0	NA	0	0	NA	0
colon cancer/sigmoid cancer	prostate cancer	1.28154e-06	0.811376	0.00169634	0.479553	1.39976	4.37432	0.447916	1.39564	4.31055	0.451869	1.72838e-06	0.741621	0.00199093	0.461848	1.48305	4.63578	0.474447	1.47789	4.56385	0.478579
colon cancer/sigmoid cancer	testicular cancer	3.66034e-06	1	-0.00191509	1	0	NA	0	0	NA	0	3.49351e-06	1	-0.0018709	1	0	NA	0	0	NA	0
colon cancer/sigmoid cancer	non-hodgkins lymphoma	4.54979e-06	0.963914	-0.00213533	1	0	NA	0	0	NA	0	4.31145e-06	0.994298	-0.00207858	1	0	NA	0	0	NA	0
colon cancer/sigmoid cancer	malignant melanoma	1.7941e-07	1	-0.000585561	1	0.867284	3.48975	0.215541	0.868196	3.46014	0.217842	6.62317e-08	1	-0.000358873	1	0.91638	3.68804	0.227696	0.916975	3.65403	0.230114
colon cancer/sigmoid cancer	non-melanoma skin cancer	2.75004e-06	1	-0.00165981	1	0	NA	0	0	NA	0	2.59411e-06	1	-0.00161203	1	0	NA	0	0	NA	0
colon cancer/sigmoid cancer	basal cell carcinoma	7.75385e-06	0.226185	0.00444765	0.117318	1.96626	4.77036	0.810457	1.94966	4.65876	0.815917	9.06063e-06	0.178799	0.00486728	0.0972847	2.09081	5.07419	0.861511	2.0714	4.9486	0.86705
colon cancer/sigmoid cancer	squamous cell carcinoma	3.09347e-06	0.833212	0.00301232	0.311011	2.7066	19.407	0.377476	2.70073	19.2348	0.379206	3.43296e-06	0.79866	0.00321753	0.295392	2.88094	20.6632	0.40167	2.87424	20.4718	0.403544
colon cancer/sigmoid cancer	cin/pre-cancer cells cervix	6.43727e-06	0.443672	-0.00311838	0.535296	0.358701	2.55741	0.0503112	0.360905	2.55579	0.0509637	5.54958e-06	0.49199	-0.00291554	0.529113	0.381561	2.72079	0.0535098	0.383762	2.71739	0.0541965
colon cancer/sigmoid cancer	rodent ulcer	1.91606e-09	1	-6.16892e-05	1	0.979025	6.99059	0.137111	0.979097	6.94404	0.138051	8.05706e-06	0.647242	-0.00284258	1	0	NA	0	0	NA	0
colon cancer/sigmoid cancer	obesity-30BMI	7.01633e-06	0.21737	0.00380622	0.2038	1.19193	1.55236	0.915176	1.14312	1.39209	0.938677	3.58777e-06	0.391532	0.00271036	0.350935	1.13745	1.493	0.866565	1.1037	1.35512	0.898917
colon cancer/sigmoid cancer	hypertension	2.84093e-05	0.00970274	0.00774813	0.0092307	1.39881	1.79422	1.09054	1.27546	1.51485	1.07391	3.16465e-05	0.00614166	0.00820298	0.00597024	1.43671	1.8523	1.11436	1.30305	1.55438	1.09236
colon cancer/sigmoid cancer	heart/cardiac problem	7.11405e-06	0.714554	-0.00267079	1	0	NA	0	0	NA	0	6.66456e-06	0.750349	-0.00258492	1	0	NA	0	0	NA	0
colon cancer/sigmoid cancer	essential hypertension	4.11396e-06	0.539413	0.00332132	0.232812	2.20122	8.87731	0.545815	2.19296	8.7599	0.548989	4.79285e-06	0.481614	0.00363903	0.209917	2.36432	9.538	0.586075	2.35461	9.4053	0.589473
colon cancer/sigmoid cancer	gestational hypertension/pre-eclampsia	2.87071e-07	1	-0.000728458	1	0.779103	5.56039	0.109165	0.779862	5.52832	0.110013	1.71526e-07	1	-0.000567813	1	0.823017	5.87472	0.1153	0.823646	5.83822	0.116199
colon cancer/sigmoid cancer	angina	2.53608e-05	0.0097412	0.00811004	0.0106147	2.10791	3.61082	1.23054	2.0546	3.42978	1.23081	3.03046e-05	0.00393142	0.00900344	0.00676352	2.28064	3.90881	1.33066	2.21684	3.69911	1.32853
colon cancer/sigmoid cancer	heart attack/myocardial infarction	2.58896e-06	0.549064	0.00239815	0.369142	1.36835	2.90011	0.645625	1.35949	2.82978	0.653129	1.09337e-06	0.767279	0.00153267	0.493124	1.24186	2.7917	0.552426	1.23669	2.73244	0.559721
colon cancer/sigmoid cancer	heart arrhythmia	4.84106e-09	1	9.89536e-05	0.620754	1.03459	7.38834	0.144874	1.03447	7.33775	0.145839	3.1424e-08	1	0.000254384	0.601234	1.09133	7.79486	0.152794	1.09101	7.73822	0.153821
colon cancer/sigmoid cancer	heart valve problem/heart murmur	1.55948e-06	0.833347	0.00191645	0.360772	1.58833	6.39891	0.394254	1.58429	6.32188	0.397029	2.01967e-06	0.767639	0.00221016	0.330378	1.70262	6.86116	0.42251	1.69762	6.7736	0.425462
colon cancer/sigmoid cancer	stroke	6.6014e-06	0.435474	-0.00315415	0.536804	0.354845	2.5299	0.0497708	0.357062	2.52855	0.0504215	5.36004e-06	0.503273	-0.00286988	0.528308	0.386955	2.75928	0.0542655	0.389136	2.75548	0.0549549
colon cancer/sigmoid cancer	transient ischaemic attack (tia)	8.51386e-06	0.617886	-0.00292217	0.63103	0	NA	0	0	NA	0	7.93416e-06	0.655478	-0.00282078	1	0	NA	0	0	NA	0
colon cancer/sigmoid cancer	pulmonary embolism +/- dvt	2.86999e-05	0.00347815	0.00951844	0.00702814	3.2627	6.92663	1.53685	3.20827	6.6895	1.53868	3.20354e-05	0.0015981	0.0102418	0.00463396	3.53622	7.51076	1.66493	3.47304	7.24023	1.66597
colon cancer/sigmoid cancer	deep venous thrombosis (dvt)	4.86598e-05	9.64435e-05	0.0120447	0.000520675	2.94767	5.05188	1.7199	2.85396	4.7667	1.70875	5.34658e-05	3.33789e-05	0.0127934	0.000288993	3.13586	5.37725	1.82874	3.02945	5.05771	1.81457
colon cancer/sigmoid cancer	asthma	2.98856e-07	0.864068	-0.000768273	0.854258	0.951822	1.37482	0.658968	0.95712	1.32768	0.689982	3.28234e-07	0.85637	-0.000804705	0.850019	0.94808	1.38506	0.648963	0.953623	1.3379	0.679719
colon cancer/sigmoid cancer	chronic obstructive airways disease/copd	2.8275e-05	0.00219726	0.0105854	0.00842598	5.18374	13.9926	1.92038	5.12623	13.6516	1.92491	3.13571e-05	0.000859353	0.0114685	0.00576758	5.79702	15.6595	2.14601	5.72873	15.26	2.15061
colon cancer/sigmoid cancer	emphysema/chronic bronchitis	1.67443e-06	0.713381	0.00193728	0.541679	1.39545	3.74986	0.519294	1.39001	3.68489	0.524341	2.66114e-06	0.588585	0.00248413	0.340768	1.53139	4.11656	0.569685	1.52382	4.03904	0.574897
colon cancer/sigmoid cancer	bronchiectasis	6.94414e-07	1	0.0012725	0.478474	1.54366	11.0374	0.215893	1.5418	10.9499	0.217093	1.00016e-06	1	0.00155505	0.447097	1.69665	12.1355	0.237206	1.69417	12.0333	0.238521
colon cancer/sigmoid cancer	sleep apnoea	3.0764e-06	0.641186	0.00280334	0.27484	1.95528	7.88215	0.485034	1.94871	7.78095	0.488048	3.72729e-08	1	0.00027742	0.598347	1.1	7.85692	0.154004	1.09964	7.79963	0.155035
colon cancer/sigmoid cancer	pleurisy	5.58157e-06	0.421569	0.00399365	0.186803	2.5576	10.3208	0.633799	2.54689	10.1799	0.637203	6.18741e-06	0.37999	0.00425796	0.17116	2.70968	10.9374	0.671305	2.69751	10.7811	0.674933
colon cancer/sigmoid cancer	spontaneous pneumothorax/recurrent pneumothorax	2.04007e-06	0.951143	0.00233816	0.368414	2.1911	15.6912	0.305963	2.18701	15.5566	0.307458	2.30974e-06	0.919076	0.00251796	0.352159	2.32006	16.6186	0.323894	2.31536	16.4696	0.325504
colon cancer/sigmoid cancer	liver/biliary/pancreas problem	2.68894e-06	0.876337	0.00276148	0.331255	2.5046	17.9499	0.349476	2.49943	17.7924	0.351114	3.0023e-06	0.842716	0.00295651	0.315393	2.66046	19.0721	0.371122	2.65455	18.8973	0.372892
colon cancer/sigmoid cancer	gastro-oesophageal reflux (gord) / gastric reflux	1.0395e-05	0.128967	0.00488732	0.114174	1.53442	2.54245	0.926052	1.50504	2.42556	0.933859	1.51515e-05	0.0583815	0.00600164	0.0481334	1.6894	2.80085	1.019	1.65015	2.65826	1.02435
colon cancer/sigmoid cancer	oesophagitis/barretts oesophagus	1.07387e-05	0.143366	0.00571767	0.084173	2.96471	9.28491	0.946645	2.94446	9.11409	0.951254	1.22062e-05	0.106899	0.00621462	0.0692001	3.22969	10.119	1.03082	3.20589	9.92335	1.03571
colon cancer/sigmoid cancer	gastric/stomach ulcers	3.37516e-05	0.000848382	0.0109463	0.00387394	4.17875	9.41793	1.85412	4.11321	9.11735	1.85564	3.72661e-05	0.000324329	0.0117554	0.00251374	4.57377	10.3136	2.02832	4.49747	9.96843	2.02912
colon cancer/sigmoid cancer	gastritis/gastric erosions	6.16009e-06	0.793885	-0.00248503	1	0	NA	0	0	NA	0	5.53887e-06	0.853191	-0.00235625	1	0	NA	0	0	NA	0
colon cancer/sigmoid cancer	irritable bowel syndrome	2.70172e-06	0.587518	-0.0021965	0.670883	0.685921	1.84165	0.25547	0.690238	1.82824	0.260595	1.39329e-06	0.743203	-0.00160036	0.823774	0.75918	2.03896	0.28267	0.762608	2.01955	0.287971
colon cancer/sigmoid cancer	hepatitis	2.51723e-06	1	-0.00158796	1	0	NA	0	0	NA	0	2.41018e-06	1	-0.0015538	1	0	NA	0	0	NA	0
colon cancer/sigmoid cancer	cholelithiasis/gall stones	9.0137e-06	0.168637	0.00465542	0.120117	1.70716	3.31971	0.877904	1.68529	3.21057	0.884637	1.14861e-05	0.109608	0.005331	0.104251	1.84161	3.5827	0.946638	1.81465	3.45595	0.952838
colon cancer/sigmoid cancer	cholecystitis	2.58072e-06	1	-0.00160788	1	0	NA	0	0	NA	0	NA	NA	NA	NA	NA	NA	NA	NA	NA	NA
colon cancer/sigmoid cancer	pancreatitis	4.48625e-06	0.971856	-0.00212035	1	0	NA	0	0	NA	0	4.18874e-06	1	-0.00204876	1	0	NA	0	0	NA	0
colon cancer/sigmoid cancer	peritonitis	9.18885e-12	1	-4.28588e-06	1	0.998528	7.13019	0.139836	0.998533	7.08222	0.140785	1.44136e-08	1	0.000171458	0.611643	1.06069	7.57543	0.148514	1.06047	7.52109	0.149526
colon cancer/sigmoid cancer	urinary tract infection/kidney infection	1.49839e-09	1	-5.45746e-05	1	0.981421	7.00775	0.137446	0.981485	6.96102	0.138387	2.78172e-08	1	0.000239128	0.603147	1.08563	7.75403	0.151998	1.08533	7.69781	0.153022
colon cancer/sigmoid cancer	kidney stone/ureter stone/bladder stone	9.41107e-06	0.167742	0.00497683	0.0925747	2.12396	5.15382	0.875314	2.10465	5.02997	0.880631	1.10664e-05	0.123749	0.00547719	0.0735512	2.28294	5.54158	0.940496	2.26011	5.40053	0.945855
colon cancer/sigmoid cancer	bladder problem (not cancer)	4.52318e-07	1	-0.000906178	1	0.733407	5.23368	0.102774	0.734323	5.20492	0.1036	2.09296e-07	1	-0.000625335	1	0.806998	5.76016	0.11306	0.807684	5.72486	0.113951
colon cancer/sigmoid cancer	urinary frequency / incontinence	2.90631e-06	0.693941	-0.00216957	0.72833	0.482468	3.44086	0.0676504	0.484247	3.43028	0.0683603	2.02602e-06	0.794631	-0.0018367	1	0.537507	3.83418	0.0753521	0.539153	3.8191	0.0761137
colon cancer/sigmoid cancer	testicular problems (not cancer)	1.099e-06	1	0.00163895	0.438072	1.74459	12.4801	0.243876	1.74203	12.378	0.245167	1.34808e-06	1	0.00183903	0.417101	1.86363	13.335	0.260451	1.86056	13.2203	0.261845
colon cancer/sigmoid cancer	diabetes	1.61779e-05	0.049433	0.00618201	0.0442597	1.66677	2.68798	1.03354	1.62553	2.54523	1.03816	2.06891e-05	0.0233194	0.00708275	0.0243817	1.79339	2.89389	1.1114	1.74257	2.72715	1.11345
colon cancer/sigmoid cancer	type 2 diabetes	3.41907e-08	1	0.000264295	0.712505	1.06644	4.29256	0.264946	1.06598	4.24986	0.267379	2.19584e-07	1	0.000681431	0.688674	1.18025	4.75206	0.293134	1.17897	4.70009	0.295732
colon cancer/sigmoid cancer	thyroid problem (not cancer)	5.36057e-07	1	0.00110636	0.497576	1.45958	10.4341	0.204175	1.458	10.3527	0.205336	6.97999e-07	1	0.00127607	0.478067	1.54552	11.0506	0.216153	1.54357	10.9598	0.217396
colon cancer/sigmoid cancer	hyperthyroidism/thyrotoxicosis	1.63669e-09	1	-5.70838e-05	1	0.986202	3.96905	0.245045	0.986296	3.93162	0.247425	1.98762e-08	1	0.000200995	0.716422	1.05014	4.2273	0.260876	1.04979	4.18419	0.263384
colon cancer/sigmoid cancer	hypothyroidism/myxoedema	3.87762e-06	0.392786	0.00288982	0.339964	1.27218	2.05122	0.789022	1.25535	1.96517	0.801914	4.35385e-06	0.361614	0.00307369	0.26147	1.30103	2.1262	0.796105	1.28282	2.0351	0.808621
colon cancer/sigmoid cancer	eye/eyelid problem	1.46364e-06	0.875877	-0.00157883	1	0.585176	4.17439	0.0820315	0.586602	4.15637	0.082789	9.69204e-07	0.965623	-0.00130128	1	0.641882	4.57983	0.0899622	0.643156	4.55692	0.0907739
colon cancer/sigmoid cancer	meningitis	2.1808e-05	0.0124701	0.00875317	0.0188661	4.05606	10.934	1.50463	4.01405	10.6753	1.50933	2.34366e-05	0.00827932	0.00921358	0.0153757	4.3218	11.6548	1.6026	4.27451	11.3669	1.60743
colon cancer/sigmoid cancer	peripheral neuropathy	2.88485e-06	0.855161	0.00288396	0.321208	2.60169	18.65	0.362937	2.59619	18.4855	0.36462	3.39499e-06	0.802456	0.00319478	0.297081	2.86118	20.5206	0.398934	2.85456	20.3307	0.400798
colon cancer/sigmoid cancer	trapped nerve/compressed nerve	3.38909e-06	0.608567	0.00296455	0.261121	2.02923	8.18129	0.503315	2.02216	8.07522	0.506378	4.24071e-06	0.528154	0.00338167	0.228301	2.23151	9.00029	0.553276	2.22275	8.87665	0.556584
colon cancer/sigmoid cancer	multiple sclerosis	7.79265e-06	0.665147	-0.00279546	1	0	NA	0	0	NA	0	7.38119e-06	0.694483	-0.00272055	1	0	NA	0	0	NA	0
colon cancer/sigmoid cancer	parkinsons disease	3.68151e-06	1	-0.00192063	1	0	NA	0	0	NA	0	3.41174e-06	1	-0.00184885	1	0	NA	0	0	NA	0
colon cancer/sigmoid cancer	epilepsy	1.69293e-05	0.291031	-0.0041241	0.275159	0	NA	0	0	NA	0	1.60591e-05	0.312733	-0.0040165	0.272266	0	NA	0	0	NA	0
colon cancer/sigmoid cancer	migraine	1.54906e-06	0.691173	-0.0016973	0.712417	0.786972	1.76788	0.350321	0.791365	1.74831	0.358207	7.99746e-07	0.816751	-0.00123136	0.84906	0.840243	1.88817	0.373912	0.843654	1.86333	0.38198
colon cancer/sigmoid cancer	head injury	6.35086e-06	0.776973	-0.00252327	1	0	NA	0	0	NA	0	5.90722e-06	0.817209	-0.00243343	1	0	NA	0	0	NA	0
colon cancer/sigmoid cancer	spinal injury	2.87704e-06	1	-0.00169773	1	0	NA	0	0	NA	0	2.6963e-06	1	-0.00164349	1	0	NA	0	0	NA	0
colon cancer/sigmoid cancer	retinal problem	3.15222e-06	1	-0.00177712	1	0	NA	0	0	NA	0	2.98245e-06	1	-0.00172855	1	0	NA	0	0	NA	0
colon cancer/sigmoid cancer	diabetic eye disease	7.91013e-06	0.244715	0.00472104	0.124217	2.48407	7.77446	0.793699	2.46877	7.63655	0.79811	9.56273e-06	0.179888	0.00531082	0.0987487	2.76067	8.64414	0.881675	2.74188	8.48172	0.886363
colon cancer/sigmoid cancer	glaucoma	8.57064e-09	1	0.000131407	0.799535	1.02296	2.74767	0.380845	1.02264	2.70977	0.385934	1.34618e-07	1	0.000526669	0.788494	1.09523	2.94263	0.407636	1.09387	2.89794	0.412898
colon cancer/sigmoid cancer	cataract	7.39221e-06	0.217975	0.00411762	0.15141	1.51246	2.69833	0.847756	1.49132	2.59794	0.856081	1.04301e-05	0.12975	0.00496524	0.0923755	1.645	2.93624	0.921598	1.61746	2.81662	0.928834
colon cancer/sigmoid cancer	eye trauma	3.3851e-06	1	-0.00184163	1	0	NA	0	0	NA	0	3.18686e-06	1	-0.00178684	1	0	NA	0	0	NA	0
colon cancer/sigmoid cancer	retinal detachment	1.14538e-07	1	-0.000466495	1	0.852053	6.0821	0.119366	0.852561	6.04475	0.120247	4.49032e-08	1	-0.000294805	1	0.903703	6.45188	0.12658	0.904046	6.40933	0.127517
colon cancer/sigmoid cancer	depression	2.84089e-06	0.511262	-0.0023049	0.507039	0.792524	1.41325	0.444433	0.801079	1.39482	0.46008	7.49793e-05	0.00122539	-0.00983022	0.00010811	0.131869	0.53003	0.0328081	0.138047	0.549387	0.0346879
colon cancer/sigmoid cancer	anxiety/panic attacks	1.83773e-07	1	0.000616965	0.786432	1.1124	2.98825	0.414103	1.11086	2.94385	0.419181	2.69979e-06	0.644516	-0.00215128	0.778499	0.595924	2.39708	0.14815	0.5988	2.38488	0.150348
colon cancer/sigmoid cancer	nervous breakdown	2.98288e-06	1	-0.00172869	1	0	NA	0	0	NA	0	2.57367e-06	1	-0.00160566	1	0	NA	0	0	NA	0
colon cancer/sigmoid cancer	mania/bipolar disorder/manic depression	6.77483e-06	0.741321	-0.00260624	1	0	NA	0	0	NA	0	6.11188e-06	0.79825	-0.00247528	1	0	NA	0	0	NA	0
colon cancer/sigmoid cancer	bone disorder	2.94054e-06	1	-0.00171637	1	0	NA	0	0	NA	0	2.79849e-06	1	-0.00167436	1	0	NA	0	0	NA	0
colon cancer/sigmoid cancer	back problem	4.33029e-06	0.571808	-0.0026042	0.736149	0.420263	2.99677	0.058937	0.422255	2.99069	0.059618	3.49984e-06	0.638249	-0.00236278	0.730449	0.453536	3.23456	0.0635929	0.455481	3.22577	0.0643142
colon cancer/sigmoid cancer	joint disorder	2.02147e-07	1	0.000660979	0.550799	1.25448	8.96345	0.175572	1.25361	8.89691	0.176639	3.5317e-07	1	0.000885764	0.523606	1.35439	9.67972	0.189508	1.35313	9.60332	0.19066
colon cancer/sigmoid cancer	muscle/soft tissue problem	8.38473e-07	0.99372	-0.00121527	1	0.660691	4.71394	0.0926003	0.661857	4.69045	0.0933928	5.69206e-07	1	-0.00101126	1	0.707744	5.05054	0.0991778	0.708784	5.02269	0.100021
colon cancer/sigmoid cancer	osteomyelitis	4.31681e-06	0.993602	-0.00207989	1	0	NA	0	0	NA	0	4.10694e-06	1	-0.00202864	1	0	NA	0	0	NA	0
colon cancer/sigmoid cancer	osteoporosis	6.4673e-06	0.270644	0.0039292	0.209687	1.66621	3.53233	0.785956	1.65018	3.43579	0.792571	8.73319e-06	0.181556	0.00464547	0.117429	1.82472	3.86997	0.860373	1.80418	3.75553	0.866737
colon cancer/sigmoid cancer	spine arthritis/spondylitis	5.49835e-08	1	0.000336143	0.708149	1.08525	4.36839	0.269609	1.08466	4.32446	0.272055	2.38367e-07	1	0.000710854	0.687134	1.18871	4.78618	0.295231	1.18737	4.73363	0.297834
colon cancer/sigmoid cancer	prolapsed disc/slipped disc	7.82368e-06	0.332349	-0.00351982	0.339145	0.43519	1.74981	0.108234	0.439071	1.74859	0.110251	6.20159e-06	0.401978	-0.00316414	0.453515	0.471455	1.89602	0.11723	0.475217	1.89228	0.119343
colon cancer/sigmoid cancer	ankylosing spondylitis	5.35481e-06	0.872144	-0.00231673	1	0	NA	0	0	NA	0	5.1092e-06	0.89853	-0.00226291	1	0	NA	0	0	NA	0
colon cancer/sigmoid cancer	iron deficiency anaemia	4.00138e-07	1	0.000929587	0.676312	1.2534	5.04671	0.311295	1.25166	4.99171	0.313851	8.70503e-07	0.952483	0.00139926	0.656956	1.40376	5.65408	0.34852	1.40089	5.58688	0.351269
colon cancer/sigmoid cancer	pernicious anaemia	5.91714e-06	0.398082	0.0041408	0.177933	2.6414	10.6605	0.654474	2.63012	10.5141	0.657932	6.84074e-06	0.33908	0.00453699	0.156019	2.87773	11.619	0.712742	2.86437	11.4512	0.716483
colon cancer/sigmoid cancer	gynaecological disorder (not cancer)	2.95293e-06	0.847933	0.00292606	0.317826	2.63574	18.8957	0.367658	2.63012	18.7287	0.369355	3.51014e-06	0.790999	0.00326361	0.292003	2.92128	20.9545	0.407256	2.91444	20.7601	0.409149
colon cancer/sigmoid cancer	ovarian cyst or cysts	1.04937e-06	0.8161	0.00151394	0.557533	1.29802	3.48763	0.483092	1.29392	3.42974	0.488149	1.72643e-06	0.705897	0.00196901	0.378357	1.40311	3.77117	0.522041	1.39737	3.70331	0.527268
colon cancer/sigmoid cancer	polycystic ovaries/polycystic ovarian syndrome	4.10503e-06	1	-0.00202818	1	0	NA	0	0	NA	0	3.73887e-06	1	-0.00193553	1	0	NA	0	0	NA	0
colon cancer/sigmoid cancer	uterine fibroids	5.18076e-07	0.879058	0.00104068	0.679526	1.14626	2.42893	0.540944	1.14274	2.37814	0.54911	1.14137e-06	0.745868	0.00156245	0.523868	1.22734	2.60167	0.578995	1.22167	2.54167	0.587206
colon cancer/sigmoid cancer	uterine polyps	8.08959e-06	0.645083	-0.0028483	1	0	NA	0	0	NA	0	7.38119e-06	0.694483	-0.00272055	1	0	NA	0	0	NA	0
colon cancer/sigmoid cancer	vaginal prolapse/uterine prolapse	2.99451e-06	0.685142	-0.00219959	0.728523	0.477835	3.40778	0.0670015	0.479629	3.39753	0.0677092	2.34598e-06	0.754995	-0.00196566	1	0.515354	3.67597	0.0722502	0.517078	3.66254	0.0730012
colon cancer/sigmoid cancer	breast cysts	2.11047e-06	0.755568	0.00226498	0.324906	1.72468	6.94982	0.427998	1.7197	6.86381	0.430862	2.66766e-06	0.686825	0.00258406	0.294447	1.8584	7.49084	0.46105	1.85229	7.39265	0.464106
colon cancer/sigmoid cancer	sarcoidosis	8.03037e-06	0.273889	0.00503321	0.132295	3.19619	12.9117	0.79119	3.1811	12.7287	0.795006	8.77791e-06	0.238388	0.00533948	0.119508	3.40546	13.7616	0.842717	3.38833	13.5577	0.846809
colon cancer/sigmoid cancer	allergy/hypersensitivity/anaphylaxis	9.27201e-06	0.178494	0.00503929	0.0977033	2.33099	6.27083	0.866475	2.3127	6.13782	0.87141	1.07009e-05	0.136638	0.00549694	0.0802073	2.50588	6.74366	0.93116	2.48444	6.59274	0.93625
colon cancer/sigmoid cancer	polymyalgia rheumatica	3.64264e-05	0.000153082	0.0129503	0.00310794	6.93104	18.7479	2.56239	6.84951	18.2792	2.56662	3.87225e-05	6.45198e-05	0.0136372	0.00235274	7.50171	20.3038	2.77168	7.40916	19.7753	2.77597
colon cancer/sigmoid cancer	systemic lupus erythematosis/sle	3.00404e-06	1	-0.00173482	1	0	NA	0	0	NA	0	2.79849e-06	1	-0.00167436	1	0	NA	0	0	NA	0
colon cancer/sigmoid cancer	sjogren's syndrome/sicca syndrome	2.77121e-06	1	-0.00166619	1	0	NA	0	0	NA	0	2.55324e-06	1	-0.00159927	1	0	NA	0	0	NA	0
colon cancer/sigmoid cancer	allergy or anaphylactic reaction to food	7.62298e-06	0.677019	-0.00276481	1	0	NA	0	0	NA	0	7.15594e-06	0.711352	-0.00267866	1	0	NA	0	0	NA	0
colon cancer/sigmoid cancer	allergy or anaphylactic reaction to drug	3.38971e-07	1	0.000852799	0.679985	1.23031	4.95355	0.305573	1.22873	4.90007	0.308113	5.72503e-07	1	0.00112109	0.667762	1.31281	5.28693	0.325986	1.31058	5.22593	0.328674
colon cancer/sigmoid cancer	hayfever/allergic rhinitis	1.28927e-05	0.1383	-0.00471202	0.112623	0.582464	1.13167	0.299792	0.595377	1.13321	0.312805	1.01072e-05	0.192266	-0.00420225	0.17352	0.616643	1.19853	0.317261	0.628921	1.19663	0.330546
colon cancer/sigmoid cancer	enlarged prostate	1.53135e-05	0.0552814	0.006349	0.0604243	2.14525	4.33953	1.06051	2.11377	4.19404	1.06533	1.80103e-05	0.0334705	0.00698842	0.0270042	2.30845	4.67161	1.14071	2.2712	4.50517	1.14498
colon cancer/sigmoid cancer	pneumonia	6.58031e-06	0.270966	0.00400257	0.166888	1.74998	3.93487	0.778284	1.73452	3.8356	0.784379	8.31208e-06	0.199328	0.00456558	0.14494	1.88929	4.24968	0.839925	1.8703	4.13492	0.84597
colon cancer/sigmoid cancer	endometriosis	8.03491e-07	0.914431	-0.00121116	1	0.745529	2.99921	0.18532	0.747278	2.9776	0.187541	4.28275e-07	1	-0.000894394	1	0.804732	3.23811	0.199992	0.806122	3.2117	0.202333
colon cancer/sigmoid cancer	female infertility	3.76315e-06	0.766354	0.00341341	0.281282	3.05562	21.928	0.425793	3.04855	21.7304	0.427681	4.33307e-06	0.713091	0.00374568	0.258981	3.36944	24.1945	0.469244	3.36101	23.9662	0.471347
colon cancer/sigmoid cancer	other renal/kidney problem	7.3685e-06	0.695414	-0.0027182	1	0	NA	0	0	NA	0	6.82834e-06	0.737	-0.00261654	1	0	NA	0	0	NA	0
colon cancer/sigmoid cancer	muscle or soft tissue injuries	5.8246e-09	1	0.0001084	0.722285	1.02674	4.13247	0.255099	1.02655	4.09238	0.257506	7.07664e-08	1	0.000382065	0.705415	1.09744	4.41805	0.272605	1.09675	4.37172	0.275146
colon cancer/sigmoid cancer	burns	2.53839e-06	1	-0.00159463	1	0	NA	0	0	NA	0	2.43062e-06	1	-0.00156037	1	0	NA	0	0	NA	0
colon cancer/sigmoid cancer	bronchitis	5.8246e-09	1	0.0001084	0.722285	1.02674	4.13247	0.255099	1.02655	4.09238	0.257506	8.10652e-08	1	0.000409382	0.703809	1.10476	4.44756	0.274419	1.10401	4.40073	0.276965
colon cancer/sigmoid cancer	nasal/sinus disorder	1.79331e-06	0.798918	0.00206936	0.344709	1.64693	6.63566	0.408759	1.64249	6.55477	0.411572	2.27274e-06	0.734671	0.00236075	0.315529	1.76394	7.10899	0.437683	1.7585	7.01724	0.440676
colon cancer/sigmoid cancer	ear/vestibular disorder	2.77945e-06	0.609287	0.00257979	0.434679	1.66284	5.19834	0.531906	1.656	5.1166	0.535971	3.46453e-06	0.538979	0.00291646	0.242945	1.77422	5.54809	0.567377	1.76595	5.45555	0.571637
colon cancer/sigmoid cancer	chronic sinusitis	1.72089e-05	0.0371411	0.0071901	0.0324255	2.89879	7.03971	1.19365	2.86616	6.85565	1.19826	1.91068e-05	0.0248976	0.00769084	0.0253686	3.10185	7.53567	1.27679	3.06445	7.32871	1.28138
colon cancer/sigmoid cancer	nasal polyps	2.51858e-05	0.00619059	0.00925445	0.0117222	3.80196	9.24189	1.56406	3.75381	8.98758	1.56784	1.6259e-05	0.0446402	0.00716698	0.038332	3.2315	8.70364	1.19979	3.19973	8.49801	1.20479
colon cancer/sigmoid cancer	meniere's disease	5.821e-06	0.825411	-0.00241559	1	0	NA	0	0	NA	0	5.35472e-06	0.872152	-0.00231671	1	0	NA	0	0	NA	0
colon cancer/sigmoid cancer	other neurological problem	5.55658e-07	1	0.00112794	0.49507	1.47026	10.5107	0.205664	1.46865	10.4285	0.20683	8.14998e-07	1	0.00138883	0.465379	1.6051	11.4782	0.224455	1.60294	11.3829	0.225726
colon cancer/sigmoid cancer	headaches (not migraine)	1.58927e-08	1	-0.000177042	1	0.957827	3.85466	0.238006	0.958117	3.8191	0.240367	4.77298e-09	1	9.80872e-05	0.722947	1.02416	4.12255	0.254433	1.02399	4.08121	0.256924
colon cancer/sigmoid cancer	hiv/aids	2.94054e-06	1	-0.00171637	1	0	NA	0	0	NA	0	2.73718e-06	1	-0.00165591	1	0	NA	0	0	NA	0
colon cancer/sigmoid cancer	tuberculosis (tb)	1.17684e-07	1	-0.000472701	1	0.850244	6.06916	0.119113	0.850759	6.03194	0.119993	4.29588e-08	1	-0.000288452	1	0.905675	6.46599	0.126856	0.906011	6.42329	0.127794
colon cancer/sigmoid cancer	malaria	2.81818e-06	0.862303	0.0028425	0.324574	2.5685	18.4107	0.358337	2.56311	18.2486	0.360004	3.0023e-06	0.842716	0.00295651	0.315393	2.66046	19.0721	0.371122	2.65455	18.8973	0.372892
colon cancer/sigmoid cancer	helicobacter pylori	1.099e-06	1	0.00163895	0.438072	1.74459	12.4801	0.243876	1.74203	12.378	0.245167	1.53243e-06	1	0.00197882	0.402936	1.95088	13.9622	0.272589	1.9475	13.8409	0.274025
colon cancer/sigmoid cancer	clotting disorder/excessive bleeding	2.49606e-06	1	-0.00158127	1	0	NA	0	0	NA	0	NA	NA	NA	NA	NA	NA	NA	NA	NA	NA
colon cancer/sigmoid cancer	anaemia	4.44389e-06	0.977214	-0.00211031	1	0	NA	0	0	NA	0	4.14784e-06	1	-0.00203873	1	0	NA	0	0	NA	0
colon cancer/sigmoid cancer	eczema/dermatitis	1.97481e-07	0.984897	0.000636944	0.692428	1.08718	2.30361	0.513087	1.08508	2.25801	0.521429	6.68557e-07	0.841482	0.00118592	0.675965	1.16834	2.47649	0.551192	1.16415	2.42187	0.559585
colon cancer/sigmoid cancer	psoriasis	9.62095e-06	0.157709	0.00496471	0.134088	1.99307	4.4825	0.886185	1.97259	4.3631	0.891826	1.1373e-05	0.114845	0.00547147	0.0686251	2.13261	4.79807	0.947884	2.10842	4.66245	0.953458
colon cancer/sigmoid cancer	malabsorption/coeliac disease	2.41994e-07	1	-0.000670819	1	0.794569	5.67098	0.111328	0.795275	5.63779	0.112183	9.77832e-06	0.545722	-0.0031321	0.634585	0	NA	0	0	NA	0
colon cancer/sigmoid cancer	duodenal ulcer	3.561e-05	0.000358961	0.0118944	0.00322462	5.2318	12.7368	2.14903	5.15909	12.3711	2.15148	2.41152e-05	0.00694343	0.00940546	0.0141241	4.43591	11.9641	1.6447	4.387	11.6675	1.64952
colon cancer/sigmoid cancer	diverticular disease/diverticulitis	1.75029e-06	0.702451	0.0019835	0.37719	1.40649	3.77957	0.523395	1.4009	3.7138	0.528441	2.66114e-06	0.588585	0.00248413	0.340768	1.53139	4.11656	0.569685	1.52382	4.03904	0.574897
colon cancer/sigmoid cancer	colitis/not crohns or ulcerative colitis	6.60563e-06	0.353355	0.00443721	0.161276	2.81673	11.3715	0.697707	2.80424	11.2135	0.701279	7.31185e-06	0.3119	0.00473508	0.146077	3.00181	12.1224	0.743323	2.98756	11.9462	0.747146
colon cancer/sigmoid cancer	rectal or colon adenoma/polyps	3.84388e-06	0.564205	0.00319082	0.242843	2.13696	8.61722	0.52994	2.12915	8.50405	0.533072	4.68329e-06	0.490535	0.00358863	0.213408	2.33782	9.4307	0.579532	2.3283	9.2998	0.582912
colon cancer/sigmoid cancer	crohns disease	6.56283e-06	0.758826	-0.00256509	1	0	NA	0	0	NA	0	6.13235e-06	0.796393	-0.00247943	1	0	NA	0	0	NA	0
colon cancer/sigmoid cancer	ulcerative colitis	2.2655e-05	0.0112867	0.00860926	0.0161277	3.50008	8.50536	1.44033	3.45712	8.27454	1.44439	2.43207e-05	0.00763266	0.00903401	0.0130704	3.69743	8.98803	1.52102	3.64943	8.73311	1.52504
colon cancer/sigmoid cancer	rheumatoid arthritis	7.51422e-06	0.236092	0.00436821	0.194634	1.94346	4.71492	0.801078	1.92725	4.6051	0.806558	8.97294e-06	0.181662	0.00483973	0.0985016	2.08245	5.05388	0.858077	2.06319	4.92896	0.863624
colon cancer/sigmoid cancer	osteoarthritis	5.87964e-07	0.800305	0.00109879	0.709959	1.09354	1.74219	0.6864	1.08744	1.68058	0.703636	9.85311e-07	0.718039	0.00142895	0.606112	1.12679	1.81762	0.698522	1.11867	1.7501	0.71505
colon cancer/sigmoid cancer	gout	2.63024e-05	0.00716352	0.00857539	0.00894194	2.49926	4.70493	1.32761	2.44774	4.50919	1.32872	2.18351e-05	0.0164955	0.00774901	0.0161221	2.39638	4.66388	1.2313	2.35165	4.48057	1.23428
colon cancer/sigmoid cancer	other joint disorder	2.90243e-09	1	7.65218e-05	0.623577	1.02664	7.33146	0.143764	1.02655	7.28146	0.144725	3.72729e-08	1	0.00027742	0.598347	1.1	7.85692	0.154004	1.09964	7.79963	0.155035
colon cancer/sigmoid cancer	atrial fibrillation	4.7685e-06	0.401451	0.00342707	0.293824	1.79345	4.82165	0.667087	1.78254	4.72774	0.672087	5.84934e-06	0.331268	0.00384784	0.160372	1.92271	5.17081	0.71494	1.90958	5.06383	0.720104
colon cancer/sigmoid cancer	high cholesterol	1.2506e-05	0.0915273	0.00518779	0.0861835	1.33328	1.83291	0.969836	1.28174	1.6775	0.979349	1.00778e-05	0.133832	0.00464813	0.112341	1.30828	1.82287	0.938954	1.2633	1.67709	0.951603
colon cancer/sigmoid cancer	hiatus hernia	9.18843e-07	0.787488	0.0013968	0.531661	1.20095	2.54495	0.566727	1.19612	2.48935	0.57473	3.25932e-07	0.949383	0.000822782	0.662326	1.12348	2.5253	0.49982	1.12084	2.47619	0.507344
colon cancer/sigmoid cancer	sciatica	1.92294e-05	0.241618	-0.00439636	0.181167	0	NA	0	0	NA	0	1.76627e-05	0.274093	-0.00421298	0.279383	0	NA	0	0	NA	0
colon cancer/sigmoid cancer	psoriatic arthropathy	2.44747e-05	0.00494812	0.010259	0.0145803	6.05825	19.0543	1.9262	6.0061	18.6711	1.93204	2.62065e-05	0.00286313	0.0108439	0.0117815	6.57144	20.6807	2.08812	6.51196	20.2474	2.09437
colon cancer/sigmoid cancer	cervical spondylosis	9.26652e-07	0.941412	0.00144671	0.655313	1.41982	5.71839	0.352527	1.41693	5.65244	0.355191	1.43343e-06	0.852952	0.00183024	0.370059	1.55616	6.26945	0.386258	1.5522	6.19186	0.38911
colon cancer/sigmoid cancer	rheumatic fever	4.10997e-07	1	0.000959931	0.514775	1.38895	9.92747	0.194329	1.38762	9.85118	0.195457	5.63218e-07	1	0.00113617	0.494115	1.47436	10.54	0.206235	1.47267	10.4546	0.207445
colon cancer/sigmoid cancer	chronic fatigue syndrome	1.28071e-06	0.877801	0.00172163	0.381956	1.51636	6.10823	0.376436	1.51282	6.03593	0.379164	2.07733e-06	0.759951	0.00224506	0.326892	1.71666	6.91791	0.425985	1.71156	6.82939	0.428946
colon cancer/sigmoid cancer	irregular heart beat	1.88692e-05	0.0250452	0.00791829	0.0273908	3.60484	9.71243	1.33796	3.56904	9.48666	1.34273	2.08166e-05	0.0158739	0.00847204	0.0213841	3.90022	10.5128	1.44697	3.85894	10.2567	1.45187
colon cancer/sigmoid cancer	svt / supraventricular tachycardia	3.12954e-06	0.829475	0.00303432	0.309296	2.72491	19.5391	0.380013	2.71898	19.3656	0.381751	3.39499e-06	0.802456	0.00319478	0.297081	2.86118	20.5206	0.398934	2.85456	20.3307	0.400798
colon cancer/sigmoid cancer	varicose veins	1.00686e-06	0.873102	-0.00134924	1	0.721191	2.90118	0.179277	0.723107	2.88117	0.181483	6.51993e-07	0.949314	-0.00109553	1	0.766569	3.08435	0.190519	0.768231	3.06054	0.192834
colon cancer/sigmoid cancer	lymphoedema	2.78537e-06	0.865843	0.00282202	0.32625	2.55223	18.2933	0.35608	2.54689	18.1324	0.357739	3.13996e-06	0.828382	0.00304072	0.30879	2.73011	19.5746	0.380775	2.72396	19.3945	0.382578
colon cancer/sigmoid cancer	pneumothorax	2.87704e-06	1	-0.00169773	1	0	NA	0	0	NA	0	2.71674e-06	1	-0.00164971	1	0	NA	0	0	NA	0
colon cancer/sigmoid cancer	labyrinthitis	3.51213e-06	1	-0.00187589	1	0	NA	0	0	NA	0	3.24819e-06	1	-0.00180396	1	0	NA	0	0	NA	0
colon cancer/sigmoid cancer	vertigo	5.64729e-06	0.416877	0.00402262	0.185024	2.57393	10.387	0.637829	2.56311	10.245	0.641244	6.76509e-06	0.34362	0.00450495	0.157688	2.85804	11.5391	0.707888	2.84481	11.3727	0.711615
colon cancer/sigmoid cancer	appendicitis	5.18382e-07	0.882153	-0.000996262	1	0.86862	1.95145	0.386636	0.871329	1.92513	0.394371	1.86447e-07	0.99354	-0.00060257	1	0.918266	2.06365	0.408603	0.920011	2.03212	0.416521
colon cancer/sigmoid cancer	anal fissure	3.68151e-06	1	-0.00192063	1	0	NA	0	0	NA	0	3.41174e-06	1	-0.00184885	1	0	NA	0	0	NA	0
colon cancer/sigmoid cancer	haemorrhoids / piles	3.71542e-06	0.619839	-0.00242826	0.731687	0.44422	3.16779	0.0622931	0.44613	3.15997	0.0629852	3.08201e-06	0.676619	-0.00222894	0.728737	0.473343	3.37598	0.0663669	0.475217	3.3657	0.0670978
colon cancer/sigmoid cancer	jaundice (unknown cause)	9.08057e-07	1	0.001474	0.455949	1.65146	11.8112	0.230909	1.64922	11.7158	0.232157	1.11813e-06	1	0.00165486	0.436371	1.7538	12.5459	0.245164	1.75111	12.4395	0.246506
colon cancer/sigmoid cancer	dyspepsia / indigestion	1.37306e-08	1	0.000167306	0.612159	1.05917	7.56436	0.148307	1.05897	7.51199	0.149284	6.60939e-08	1	0.000371465	0.586591	1.13608	8.11534	0.159043	1.1356	8.05534	0.160091
colon cancer/sigmoid cancer	abdominal hernia	3.63917e-06	1	-0.00190954	1	0	NA	0	0	NA	0	3.35041e-06	1	-0.00183215	1	0	NA	0	0	NA	0
colon cancer/sigmoid cancer	umbilical hernia	7.53287e-07	1	0.00133022	0.471947	1.57388	11.2543	0.220103	1.57191	11.1645	0.221317	9.72091e-07	1	0.00153066	0.449746	1.68293	12.037	0.235297	1.6805	11.9359	0.236605
colon cancer/sigmoid cancer	inguinal hernia	2.73821e-05	0.129208	-0.0052505	0.0832186	0	NA	0	0	NA	0	2.58002e-05	0.145418	-0.00509613	0.0813388	0	NA	0	0	NA	0
colon cancer/sigmoid cancer	cystitis	6.60596e-07	1	0.00123845	0.482351	1.52608	10.9112	0.213444	1.52428	10.825	0.214635	8.78154e-07	1	0.00144702	0.45892	1.63664	11.7046	0.228849	1.63437	11.607	0.230135
colon cancer/sigmoid cancer	bph / benign prostatic hypertrophy	1.35829e-06	0.865006	0.00177744	0.375807	1.53667	6.19026	0.381465	1.53299	6.11663	0.384206	1.80014e-06	0.797959	0.00207369	0.344272	1.64866	6.64314	0.409156	1.64404	6.55925	0.412072
colon cancer/sigmoid cancer	erectile dysfunction / impotence	3.91444e-06	1	-0.0019805	1	0	NA	0	0	NA	0	3.5344e-06	1	-0.00188182	1	0	NA	0	0	NA	0
colon cancer/sigmoid cancer	trigemminal neuralgia	2.72887e-06	1	-0.00165341	1	0	NA	0	0	NA	0	2.43062e-06	1	-0.00156037	1	0	NA	0	0	NA	0
colon cancer/sigmoid cancer	polio / poliomyelitis	4.48625e-06	0.971856	-0.00212035	1	0	NA	0	0	NA	0	4.22964e-06	1	-0.00205875	1	0	NA	0	0	NA	0
colon cancer/sigmoid cancer	macular degeneration	3.74504e-06	1	-0.00193714	1	0	NA	0	0	NA	0	3.45263e-06	1	-0.00185991	1	0	NA	0	0	NA	0
colon cancer/sigmoid cancer	dry eyes	9.02308e-06	0.587326	-0.00300844	0.631615	0	NA	0	0	NA	0	8.24142e-06	0.635161	-0.00287498	1	0	NA	0	0	NA	0
colon cancer/sigmoid cancer	iritis	3.17339e-06	1	-0.00178308	1	0	NA	0	0	NA	0	2.98245e-06	1	-0.00172855	1	0	NA	0	0	NA	0
colon cancer/sigmoid cancer	post-natal depression	5.2065e-06	0.887923	-0.00228439	1	0	NA	0	0	NA	0	4.76143e-06	0.938249	-0.00218446	1	0	NA	0	0	NA	0
colon cancer/sigmoid cancer	disc problem	9.08057e-07	1	0.001474	0.455949	1.65146	11.8112	0.230909	1.64922	11.7158	0.232157	1.13354e-06	1	0.0016676	0.435016	1.76121	12.5992	0.246196	1.7585	12.4922	0.247542
colon cancer/sigmoid cancer	disc degeneration	1.05301e-05	0.508159	-0.00325047	0.639686	0	NA	0	0	NA	0	9.67583e-06	0.551128	-0.0031156	0.634047	0	NA	0	0	NA	0
colon cancer/sigmoid cancer	back pain	3.60765e-05	0.0686638	-0.00603198	0.0249188	0	NA	0	0	NA	0	3.38826e-05	0.0803243	-0.00584499	0.0375641	0	NA	0	0	NA	0
colon cancer/sigmoid cancer	scoliosis	4.06267e-06	1	-0.00201768	1	0	NA	0	0	NA	0	3.86155e-06	1	-0.00196705	1	0	NA	0	0	NA	0
colon cancer/sigmoid cancer	joint pain	2.20516e-07	1	0.000679197	0.749547	1.1447	3.57598	0.366427	1.14321	3.52964	0.370271	5.27069e-07	0.966268	0.00106395	0.526345	1.23555	3.86085	0.395399	1.23303	3.80644	0.399421
colon cancer/sigmoid cancer	arthritis (nos)	2.22567e-06	0.636399	-0.00200283	0.668581	0.708857	1.90329	0.264005	0.712859	1.8882	0.269128	1.33461e-06	0.752166	-0.00156758	0.823548	0.76345	2.05044	0.284259	0.766817	2.03071	0.289559
colon cancer/sigmoid cancer	plantar fascitis	4.36862e-06	0.709893	0.0037661	0.257688	3.3898	24.3458	0.47198	3.38159	24.1238	0.474019	NA	NA	NA	NA	NA	NA	NA	NA	NA	NA
colon cancer/sigmoid cancer	carpal tunnel syndrome	1.05089e-05	0.509171	-0.00324719	0.639517	0	NA	0	0	NA	0	9.51185e-06	0.559929	-0.00308904	0.633269	0	NA	0	0	NA	0
colon cancer/sigmoid cancer	fibromyalgia	9.38383e-06	0.566931	-0.0030681	0.632745	0	NA	0	0	NA	0	7.70886e-06	0.670975	-0.00278038	1	0	NA	0	0	NA	0
colon cancer/sigmoid cancer	dupuytren's contracture	4.50743e-06	0.969196	-0.00212535	1	0	NA	0	0	NA	0	4.14784e-06	1	-0.00203873	1	0	NA	0	0	NA	0
colon cancer/sigmoid cancer	neck problem/injury	5.67266e-06	0.839834	-0.00238457	1	0	NA	0	0	NA	0	5.35472e-06	0.872152	-0.00231671	1	0	NA	0	0	NA	0
colon cancer/sigmoid cancer	acne/acne vulgaris	1.62696e-06	1	0.00204829	0.396054	1.99554	14.284	0.278788	1.99212	14.1636	0.280194	1.93533e-06	0.964018	0.00226654	0.375071	2.14132	15.3319	0.299065	2.13726	15.1963	0.300591
colon cancer/sigmoid cancer	lichen planus	3.89496e-06	0.753767	0.00349083	0.275904	3.12676	22.4424	0.435632	3.11945	22.2396	0.437552	4.28528e-06	0.717441	0.00371806	0.260756	3.34246	23.9992	0.465516	3.33412	23.7729	0.467606
colon cancer/sigmoid cancer	cervical intra-epithelial neoplasia (cin) / precancerous cells cervix	8.41184e-07	1	0.00141316	0.462673	1.61822	11.5726	0.22628	1.6161	11.4796	0.227514	1.10287e-06	1	0.00164218	0.437723	1.74644	12.4931	0.24414	1.74379	12.3872	0.245479
colon cancer/sigmoid cancer	cervical polyps	2.51723e-06	1	-0.00158796	1	0	NA	0	0	NA	0	NA	NA	NA	NA	NA	NA	NA	NA	NA	NA
colon cancer/sigmoid cancer	menorrhagia (unknown cause)	9.71487e-09	1	0.000140175	0.720257	1.03471	4.16461	0.257076	1.03447	4.124	0.259488	1.03922e-07	1	0.000464572	0.700612	1.11968	4.50775	0.278119	1.11883	4.45991	0.280675
colon cancer/sigmoid cancer	ectopic pregnancy	7.75886e-06	0.287785	0.00492105	0.137319	3.12199	12.6104	0.772919	3.1074	12.4322	0.776687	8.91173e-07	1	0.00145881	0.457618	1.6431	11.751	0.229748	1.64081	11.6529	0.231038
colon cancer/sigmoid cancer	miscarriage	1.82912e-06	0.821163	-0.00175156	1	0.552745	3.94273	0.0774913	0.554282	3.92706	0.0782338	1.48549e-06	0.872391	-0.00158982	1	0.583039	4.15942	0.0817265	0.584523	4.14092	0.08251
colon cancer/sigmoid cancer	breast fibroadenoma	2.98288e-06	1	-0.00172869	1	0	NA	0	0	NA	0	2.83937e-06	1	-0.00168655	1	0	NA	0	0	NA	0
colon cancer/sigmoid cancer	raynaud's phenomenon/disease	6.98684e-06	0.724419	-0.00264676	1	0	NA	0	0	NA	0	6.50079e-06	0.76407	-0.00255292	1	0	NA	0	0	NA	0
colon cancer/sigmoid cancer	food intolerance	3.47226e-06	0.794769	0.00324095	0.293675	2.90156	20.8147	0.404477	2.89503	20.6283	0.406295	3.96548e-06	0.747081	0.00353217	0.273068	3.16502	22.7158	0.440985	3.15731	22.5029	0.442992
colon cancer/sigmoid cancer	urticaria	4.33799e-06	0.990837	-0.00208499	1	0	NA	0	0	NA	0	4.04559e-06	1	-0.00201342	1	0	NA	0	0	NA	0
colon cancer/sigmoid cancer	infectious mononucleosis / glandular fever / epstein barr virus (ebv)	1.78381e-08	1	-0.000186915	1	0.937802	6.69558	0.131351	0.938016	6.65202	0.132272	2.55589e-10	1	-2.25804e-05	1	0.99227	7.08566	0.138957	0.992298	7.03646	0.139936
colon cancer/sigmoid cancer	measles / morbillivirus	1.63318e-06	0.71944	0.00191176	0.542468	1.38939	3.73355	0.517043	1.38404	3.66902	0.52209	2.36046e-06	0.623122	0.00232817	0.351264	1.49147	4.00907	0.55486	1.48447	3.93455	0.560077
colon cancer/sigmoid cancer	mumps / epidemic parotitis	3.41907e-08	1	0.000264295	0.712505	1.06644	4.29256	0.264946	1.06598	4.24986	0.267379	1.21748e-07	1	0.000503655	0.698386	1.13037	4.55086	0.280769	1.12944	4.50229	0.283333
colon cancer/sigmoid cancer	rubella / german measles	9.1504e-06	0.580015	-0.00302963	0.631949	0	NA	0	0	NA	0	8.61019e-06	0.61194	-0.00293871	0.631037	0	NA	0	0	NA	0
colon cancer/sigmoid cancer	chickenpox	4.821e-07	0.942607	0.00101085	0.583864	1.19054	3.19845	0.443149	1.18792	3.14837	0.448219	8.25775e-07	0.860515	0.00133579	0.565921	1.259	3.3833	0.468504	1.25532	3.32629	0.473748
colon cancer/sigmoid cancer	whooping cough / pertussis	5.17056e-06	0.45197	0.00381054	0.198424	2.45626	9.91017	0.608792	2.44625	9.77595	0.612131	5.78425e-06	0.407248	0.00408274	0.181384	2.60811	10.5257	0.64625	2.59667	10.3764	0.649811
colon cancer/sigmoid cancer	shingles	6.71746e-07	1	0.00124975	0.481062	1.5319	10.953	0.214254	1.53007	10.8663	0.215448	9.72091e-07	1	0.00153066	0.449746	1.68293	12.037	0.235297	1.6805	11.9359	0.236605
colon cancer/sigmoid cancer	herpes simplex	3.63571e-06	0.778692	0.00333814	0.286619	2.98764	21.4366	0.416389	2.98081	21.244	0.418246	4.19133e-06	0.726052	0.00366364	0.264295	3.28976	23.618	0.458233	3.28162	23.3957	0.460298
colon cancer/sigmoid cancer	hepatitis a	3.10989e-06	1	-0.00176513	1	0	NA	0	0	NA	0	2.98245e-06	1	-0.00172855	1	0	NA	0	0	NA	0
colon cancer/sigmoid cancer	tinnitus / tiniitis	7.54461e-06	0.261563	0.0045868	0.130815	2.42432	7.58684	0.774673	2.40963	7.45302	0.779058	8.61248e-06	0.215031	0.00497473	0.112586	2.60034	8.14037	0.830647	2.58325	7.98932	0.835266
colon cancer/sigmoid cancer	tonsiltis	3.07852e-06	0.553221	-0.00233695	0.536234	0.669795	1.79832	0.249469	0.674334	1.78608	0.254595	6.07882e-06	0.380528	-0.00318631	0.387514	0.53583	1.6728	0.171636	0.540785	1.66786	0.175344
colon cancer/sigmoid cancer	constipation	1.42742e-06	1	0.00189994	0.410885	1.90125	13.6059	0.265675	1.89816	13.4924	0.267038	1.82209e-06	0.978254	0.00218775	0.382527	2.0877	14.9461	0.291613	2.08383	14.8145	0.293113
colon cancer/sigmoid cancer	thyroid goitre	6.43564e-06	0.769635	-0.00254008	1	0	NA	0	0	NA	0	6.11188e-06	0.79825	-0.00247528	1	0	NA	0	0	NA	0
colon cancer/sigmoid cancer	stress	1.33014e-05	0.0851488	0.00658019	0.0599044	3.43535	10.7658	1.09621	3.41025	10.5628	1.10101	5.22343e-06	0.447959	0.00383427	0.196882	2.46925	9.96303	0.611981	2.45879	9.82316	0.615449
colon cancer/sigmoid cancer	insomnia	6.49223e-06	0.360417	0.00438884	0.163887	2.78752	11.253	0.690506	2.77523	11.0969	0.694059	5.39564e-06	0.867879	-0.00232555	1	0	NA	0	0	NA	0
colon cancer/sigmoid cancer	osteopenia	2.83141e-08	1	-0.000235766	1	0.944239	3.79989	0.234635	0.944622	3.76522	0.236987	6.3674e-09	1	0.000113361	0.721967	1.02798	4.13794	0.255379	1.02778	4.09633	0.257873
colon cancer/sigmoid cancer	tendonitis / tendinitis / tenosynovitis	4.0415e-06	1	-0.00201241	1	0	NA	0	0	NA	0	3.75931e-06	1	-0.00194082	1	0	NA	0	0	NA	0
colon cancer/sigmoid cancer	tennis elbow / lateral epicondylitis	3.61799e-06	1	-0.00190398	1	0	NA	0	0	NA	0	3.37085e-06	1	-0.00183773	1	0	NA	0	0	NA	0
colon cancer/sigmoid cancer	cellulitis	3.91444e-06	1	-0.0019805	1	0	NA	0	0	NA	0	3.51396e-06	1	-0.00187637	1	0	NA	0	0	NA	0
colon cancer/sigmoid cancer	fracture skull / head	1.13592e-05	0.142851	0.00637988	0.0848862	4.19198	16.9631	1.03594	4.17004	16.7142	1.04039	1.20903e-05	0.122262	0.00667291	0.0771954	4.43466	17.9509	1.09556	4.41021	17.6766	1.10033
colon cancer/sigmoid cancer	fracture jaw	2.87704e-06	1	-0.00169773	1	0	NA	0	0	NA	0	2.73718e-06	1	-0.00165591	1	0	NA	0	0	NA	0
colon cancer/sigmoid cancer	fracture nose	9.34139e-06	0.569279	-0.00306114	0.632583	0	NA	0	0	NA	0	8.89704e-06	0.594694	-0.00298735	0.631348	0	NA	0	0	NA	0
colon cancer/sigmoid cancer	fracture face / orbit / eye socket	2.55955e-06	1	-0.00160127	1	0	NA	0	0	NA	0	2.43062e-06	1	-0.00156037	1	0	NA	0	0	NA	0
colon cancer/sigmoid cancer	fracture clavicle / collar bone	7.8987e-06	0.65788	-0.00281444	1	0	NA	0	0	NA	0	7.42214e-06	0.691479	-0.0027281	1	0	NA	0	0	NA	0
colon cancer/sigmoid cancer	fracture shoulder / scapula	2.35973e-06	0.913305	0.00255061	0.349291	2.34421	16.7938	0.327222	2.33959	16.6481	0.328787	2.83793e-06	0.860167	0.00285485	0.323558	2.57824	18.4791	0.359721	2.57262	18.3106	0.361452
colon cancer/sigmoid cancer	fracture upper arm / humerus / elbow	1.57937e-06	0.857689	-0.00163589	1	0.574229	4.09619	0.080499	0.575692	4.07896	0.0812514	1.18983e-06	0.922818	-0.00143299	1	0.614233	4.38228	0.0860927	0.615606	4.36144	0.0868912
colon cancer/sigmoid cancer	fracture forearm / wrist	1.49007e-06	0.871644	-0.00159208	1	0.582613	4.15608	0.0816727	0.584048	4.13825	0.082429	1.11961e-06	0.935889	-0.00139265	1	0.622557	4.44175	0.0872577	0.6239	4.42029	0.0880601
colon cancer/sigmoid cancer	fracture radius	2.75289e-06	0.869362	0.00280169	0.327923	2.53615	18.1773	0.353851	2.53087	18.0176	0.355503	2.96876e-06	0.846247	0.00293587	0.317034	2.6436	18.9505	0.368784	2.63775	18.777	0.370546
colon cancer/sigmoid cancer	fracture ulna	2.58072e-06	1	-0.00160788	1	0	NA	0	0	NA	0	2.47149e-06	1	-0.00157345	1	0	NA	0	0	NA	0
colon cancer/sigmoid cancer	fracture wrist / colles fracture	7.72105e-06	0.236931	0.00451984	0.121714	2.14489	5.76889	0.797473	2.12915	5.64942	0.802431	8.87532e-06	0.192051	0.00490874	0.1033	2.2833	6.14309	0.848667	2.26503	6.00894	0.853786
colon cancer/sigmoid cancer	fracture hand	3.72386e-06	1	-0.00193165	1	0	NA	0	0	NA	0	3.49351e-06	1	-0.0018709	1	0	NA	0	0	NA	0
colon cancer/sigmoid cancer	fracture finger	7.38971e-06	0.693853	-0.00272211	1	0	NA	0	0	NA	0	6.95119e-06	0.727222	-0.00264	1	0	NA	0	0	NA	0
colon cancer/sigmoid cancer	fracture rib	2.18626e-07	1	0.000688543	0.547432	1.26635	9.0485	0.177228	1.26544	8.98111	0.1783	3.60432e-07	1	0.000895354	0.52246	1.35882	9.71144	0.190125	1.35754	9.6347	0.191279
colon cancer/sigmoid cancer	fracture vertebra / crush fracture / vertebral collapse	1.42742e-06	1	0.00189994	0.410885	1.90125	13.6059	0.265675	1.89816	13.4924	0.267038	1.67241e-06	0.997606	0.00208124	0.392817	2.01698	14.4374	0.281781	2.01336	14.3112	0.283248
colon cancer/sigmoid cancer	fracture pelvis	2.70771e-06	1	-0.00164698	1	0	NA	0	0	NA	0	2.5328e-06	1	-0.00159285	1	0	NA	0	0	NA	0
colon cancer/sigmoid cancer	fracture neck of femur / hip	2.39562e-05	0.00579122	0.0100854	0.0155442	5.91095	18.5872	1.87975	5.86032	18.2142	1.88553	2.55475e-05	0.00353932	0.0106205	0.012775	6.37198	20.0477	2.02527	6.31462	19.6286	2.03144
colon cancer/sigmoid cancer	fracture shaft of femur	4.06267e-06	1	-0.00201768	1	0	NA	0	0	NA	0	3.882e-06	1	-0.00197226	1	0	NA	0	0	NA	0
colon cancer/sigmoid cancer	fracture patella / knee	1.89407e-06	0.969175	0.00223798	0.377765	2.1218	15.1923	0.296335	2.11794	15.0628	0.297799	2.10331e-06	0.943477	0.00238091	0.364481	2.22118	15.9067	0.310161	2.21684	15.7651	0.311725
colon cancer/sigmoid cancer	fracture lower leg / ankle	2.51193e-06	0.663806	-0.00207974	0.777373	0.606081	2.43764	0.150692	0.608788	2.4252	0.152822	1.94786e-06	0.728814	-0.00184542	0.774918	0.640598	2.57696	0.159244	0.643156	2.56173	0.161473
colon cancer/sigmoid cancer	fracture tibia	3.15752e-06	0.632545	0.00284566	0.271182	1.97447	7.95977	0.489778	1.96777	7.8573	0.492805	3.63033e-06	0.584616	0.00308564	0.251202	2.08636	8.41285	0.517411	2.07863	8.29912	0.520621
colon cancer/sigmoid cancer	fracture fibula	4.61694e-06	0.496004	0.00355799	0.215554	2.32178	9.36543	0.575591	2.3127	9.24008	0.578843	5.16416e-06	0.452463	0.00380764	0.198614	2.45472	9.90419	0.608396	2.44437	9.76532	0.611854
colon cancer/sigmoid cancer	fracture foot	4.0415e-06	1	-0.00201241	1	0	NA	0	0	NA	0	3.71842e-06	1	-0.00193022	1	0	NA	0	0	NA	0
colon cancer/sigmoid cancer	fracture metatarsal	2.60188e-06	1	-0.00161446	1	0	NA	0	0	NA	0	NA	NA	NA	NA	NA	NA	NA	NA	NA	NA
colon cancer/sigmoid cancer	fracture toe	1.26405e-06	1	0.00177313	0.423923	1.82369	13.0484	0.254884	1.82085	12.9405	0.256212	1.69318e-06	0.994882	0.0020962	0.391357	2.02679	14.508	0.283145	2.02313	14.381	0.284616
colon cancer/sigmoid cancer	septicaemia / sepsis	3.66034e-06	1	-0.00191509	1	0	NA	0	0	NA	0	3.47307e-06	1	-0.00186541	1	0	NA	0	0	NA	0
colon cancer/sigmoid cancer	rosacea	1.12309e-05	0.476164	-0.00335712	0.646006	0	NA	0	0	NA	0	1.05164e-05	0.508816	-0.0032484	0.639565	0	NA	0	0	NA	0
colon cancer/sigmoid cancer	abnormal smear (cervix)	9.74464e-06	0.547488	-0.00312664	0.634414	0	NA	0	0	NA	0	9.16344e-06	0.579276	-0.00303183	0.631979	0	NA	0	0	NA	0
colon cancer/sigmoid cancer	dysmenorrhoea / dysmenorrhea	1.87058e-06	0.972126	0.00222165	0.37931	2.11067	15.1122	0.294789	2.10685	14.9835	0.296248	2.17885e-06	0.934446	0.00243148	0.359888	2.25726	16.1664	0.315173	2.25278	16.0221	0.316753
colon cancer/sigmoid cancer	menopausal symptoms / menopause	5.92696e-06	0.81535	-0.0024375	1	0	NA	0	0	NA	0	5.45702e-06	0.861534	-0.00233876	1	0	NA	0	0	NA	0
colon cancer/sigmoid cancer	benign breast lump	2.08706e-05	0.212225	-0.00458089	0.185726	0	NA	0	0	NA	0	1.95967e-05	0.234647	-0.00443853	0.181556	0	NA	0	0	NA	0
colon cancer/sigmoid cancer	allergy to house dust mite	1.9178e-06	0.966209	0.00225442	0.376216	2.13304	15.2733	0.297898	2.12915	15.1429	0.299367	2.15342e-06	0.937472	0.00241452	0.361423	2.2451	16.0789	0.313484	2.24067	15.9355	0.315059
colon cancer/sigmoid cancer	scarlet fever / scarlatina	7.51695e-06	0.684596	-0.00274548	1	0	NA	0	0	NA	0	6.99214e-06	0.724006	-0.00264778	1	0	NA	0	0	NA	0
colon cancer/sigmoid cancer	undescended testicle	3.15222e-06	1	-0.00177712	1	0	NA	0	0	NA	0	2.94157e-06	1	-0.00171665	1	0	NA	0	0	NA	0
colon cancer/sigmoid cancer	Unknown	4.32207e-06	0.390222	0.00313643	0.274916	1.46756	2.967	0.725898	1.45471	2.88471	0.733585	5.99006e-06	0.289682	0.00374153	0.179914	1.57886	3.19329	0.780638	1.56238	3.09731	0.788115
kidney/renal cell cancer	bladder cancer	1.61637e-05	0.0463412	0.00832135	0.0459791	5.98175	24.2625	1.47476	5.91986	23.6001	1.48494	1.69669e-05	0.0373853	0.00865297	0.0415844	6.33095	25.6896	1.5602	6.26261	24.9632	1.57113
kidney/renal cell cancer	ovarian cancer	1.96547e-06	1	-0.00140294	1	0	NA	0	0	NA	0	1.84768e-06	1	-0.00136022	1	0	NA	0	0	NA	0
kidney/renal cell cancer	uterine/endometrial cancer	2.84383e-06	1	-0.00168782	1	0	NA	0	0	NA	0	2.6533e-06	1	-0.00163025	1	0	NA	0	0	NA	0
kidney/renal cell cancer	cervical cancer	2.92146e-06	0.85125	0.00290668	0.319368	2.61989	18.7793	0.3655	2.60983	18.4802	0.368568	3.26685e-06	0.815369	0.00311772	0.302869	2.79489	20.0399	0.389791	2.78338	19.7076	0.393108
kidney/renal cell cancer	prostate cancer	0.000108744	2.01733e-14	0.0236696	4.12551e-07	8.98231	17.0948	4.71968	8.48651	15.5245	4.63918	0.000112901	2.45992e-15	0.0244827	2.52038e-07	9.50226	18.098	4.98912	8.95724	16.3766	4.8992
kidney/renal cell cancer	testicular cancer	2.02401e-06	1	-0.00142369	1	0	NA	0	0	NA	0	1.93843e-06	1	-0.00139324	1	0	NA	0	0	NA	0
kidney/renal cell cancer	non-hodgkins lymphoma	4.41946e-06	0.705154	0.00379608	0.25572	3.41755	24.5229	0.476275	3.40254	24.1191	0.480003	4.72648e-06	0.677868	0.00397256	0.244845	3.59527	25.8054	0.5009	3.57863	25.3646	0.5049
kidney/renal cell cancer	malignant melanoma	1.51504e-06	0.840646	0.00188573	0.364426	1.57815	6.37489	0.390681	1.57097	6.23686	0.395702	1.84865e-06	0.791613	0.00210354	0.341548	1.66198	6.71562	0.411307	1.65349	6.56287	0.416592
kidney/renal cell cancer	non-melanoma skin cancer	1.52066e-06	1	-0.00123391	1	0	NA	0	0	NA	0	1.43938e-06	1	-0.00120046	1	0	NA	0	0	NA	0
kidney/renal cell cancer	basal cell carcinoma	8.96884e-07	0.94773	0.0014213	0.655978	1.41216	5.7035	0.349644	1.40704	5.58518	0.354467	1.19982e-06	0.892062	0.00166136	0.389107	1.49598	6.04394	0.37028	1.48962	5.91154	0.375361
kidney/renal cell cancer	squamous cell carcinoma	1.75475e-06	1	-0.00132555	1	0	NA	0	0	NA	0	1.65485e-06	1	-0.00128724	1	0	NA	0	0	NA	0
kidney/renal cell cancer	cin/pre-cancer cells cervix	1.31095e-05	0.402272	-0.0036306	0.412816	0	NA	0	0	NA	0	1.23705e-05	0.429503	-0.00352653	0.41068	0	NA	0	0	NA	0
kidney/renal cell cancer	rodent ulcer	1.1646e-06	1	0.00169294	0.432451	1.77646	12.7193	0.248112	1.77164	12.5308	0.250479	1.46234e-06	1	0.00192619	0.40833	1.91813	13.7379	0.267817	1.91225	13.5242	0.270382
kidney/renal cell cancer	obesity-30BMI	9.73266e-06	0.145791	0.00452204	0.129042	1.31438	1.8594	0.929112	1.22846	1.58072	0.954704	1.03018e-05	0.13378	0.00465718	0.122736	1.32998	1.8901	0.935854	1.23903	1.5983	0.960513
kidney/renal cell cancer	hypertension	9.96899e-05	4.48892e-07	0.0149987	1.24031e-06	2.22756	3.04826	1.62783	1.71671	2.06196	1.42927	0.00012189	1.73148e-08	0.0167278	1.13831e-07	2.4536	3.36983	1.78648	1.8293	2.1926	1.52619
kidney/renal cell cancer	heart/cardiac problem	3.93377e-06	1	-0.00198548	1	0	NA	0	0	NA	0	3.69792e-06	1	-0.00192498	1	0	NA	0	0	NA	0
kidney/renal cell cancer	essential hypertension	4.32073e-06	0.993173	-0.00208099	1	0	NA	0	0	NA	0	4.03874e-06	1	-0.00201186	1	0	NA	0	0	NA	0
kidney/renal cell cancer	gestational hypertension/pre-eclampsia	4.53396e-07	1	0.00101138	0.508898	1.4137	10.1171	0.197542	1.41113	9.97608	0.199606	5.88611e-07	1	0.00116338	0.491174	1.48833	10.6537	0.207922	1.4852	10.4981	0.210117
kidney/renal cell cancer	angina	1.56608e-05	0.0526568	0.00641563	0.0588486	2.17833	4.43893	1.06897	2.11978	4.16972	1.07764	1.84266e-05	0.0315324	0.0070636	0.0257415	2.34818	4.78809	1.15159	2.27904	4.48066	1.15921
kidney/renal cell cancer	heart attack/myocardial infarction	2.7224e-05	0.00544183	0.00898537	0.00831236	2.9075	5.92673	1.42635	2.81272	5.53465	1.42943	2.98091e-05	0.00313122	0.0095206	0.00600632	3.08311	6.28865	1.51155	2.97629	5.8534	1.51336
kidney/renal cell cancer	heart arrhythmia	4.56704e-06	0.961878	-0.00213957	1	0	NA	0	0	NA	0	4.34555e-06	0.989955	-0.002087	1	0	NA	0	0	NA	0
kidney/renal cell cancer	heart valve problem/heart murmur	5.97534e-06	0.810976	-0.00244795	1	0	NA	0	0	NA	0	5.59625e-06	0.847585	-0.00236892	1	0	NA	0	0	NA	0
kidney/renal cell cancer	stroke	9.52037e-07	0.969676	-0.00129072	1	0.643878	4.60316	0.0900638	0.646089	4.56286	0.0914846	6.07917e-07	1	-0.00104366	1	0.699768	5.00394	0.0978579	0.701693	4.9548	0.0993728
kidney/renal cell cancer	transient ischaemic attack (tia)	1.25758e-06	1	0.00176784	0.42458	1.82092	13.0384	0.254306	1.81582	12.8441	0.25671	1.52547e-06	1	0.00197346	0.403575	1.94797	13.9521	0.271972	1.94189	13.7344	0.274563
kidney/renal cell cancer	pulmonary embolism +/- dvt	2.85007e-05	0.00273335	0.0100755	0.00777839	4.23773	10.3498	1.73514	4.13718	9.82904	1.74139	3.10001e-05	0.00140163	0.0107045	0.00570798	4.57732	11.1855	1.87312	4.46267	10.5989	1.87901
kidney/renal cell cancer	deep venous thrombosis (dvt)	2.25876e-06	0.636361	0.0022719	0.355004	1.47995	3.99646	0.548051	1.46803	3.86768	0.557211	2.91542e-06	0.562317	0.00260816	0.332568	1.56726	4.23403	0.580132	1.55271	4.08927	0.589572
kidney/renal cell cancer	asthma	2.21271e-05	0.0479846	-0.00613255	0.034787	0.509884	0.967229	0.26879	0.540326	0.98499	0.296401	2.34567e-05	0.0430338	-0.00627634	0.030005	0.485357	0.951621	0.247548	0.515048	0.971336	0.273103
kidney/renal cell cancer	chronic obstructive airways disease/copd	2.27818e-06	0.922795	0.00249713	0.354041	2.30509	16.5159	0.321716	2.29698	16.2581	0.324523	2.81349e-06	0.862815	0.00283956	0.324818	2.56621	18.3948	0.358004	2.55617	18.0934	0.361125
kidney/renal cell cancer	emphysema/chronic bronchitis	4.12976e-07	1	0.000944801	0.675457	1.25863	5.0827	0.311676	1.25542	4.98261	0.316316	7.73757e-07	0.972852	0.00131393	0.659858	1.3762	5.55941	0.340669	1.37137	5.44169	0.345603
kidney/renal cell cancer	bronchiectasis	3.06643e-06	1	-0.0017527	1	0	NA	0	0	NA	0	2.80086e-06	1	-0.00167501	1	0	NA	0	0	NA	0
kidney/renal cell cancer	sleep apnoea	1.1377e-06	1	0.00167088	0.434791	1.76354	12.6266	0.246312	1.7588	12.4398	0.248668	1.61284e-06	1	0.00203782	0.397175	1.98922	14.2484	0.277717	1.98288	14.025	0.280343
kidney/renal cell cancer	pleurisy	3.72274e-06	1	-0.00193141	1	0	NA	0	0	NA	0	3.52755e-06	1	-0.00188005	1	0	NA	0	0	NA	0
kidney/renal cell cancer	spontaneous pneumothorax/recurrent pneumothorax	2.16452e-06	1	-0.00147232	1	0	NA	0	0	NA	0	2.05187e-06	1	-0.00143346	1	0	NA	0	0	NA	0
kidney/renal cell cancer	liver/biliary/pancreas problem	6.22029e-06	0.555045	0.00482289	0.199472	4.54464	32.6594	0.6324	4.52263	32.1073	0.637055	6.59991e-06	0.526201	0.00503892	0.189613	4.81114	34.5866	0.669249	4.78671	33.9807	0.67428
kidney/renal cell cancer	gastro-oesophageal reflux (gord) / gastric reflux	3.01346e-06	0.559503	-0.00231634	0.670629	0.670741	1.81032	0.248516	0.678921	1.78773	0.257832	5.55727e-06	0.406802	-0.00306119	0.382897	0.547424	1.71694	0.174539	0.556127	1.70629	0.181257
kidney/renal cell cancer	oesophagitis/barretts oesophagus	1.15558e-06	1	0.00168557	0.433232	1.77213	12.6883	0.247509	1.76734	12.5003	0.249872	1.47272e-06	1	0.00193401	0.40754	1.92304	13.7731	0.2685	1.91712	13.5588	0.27107
kidney/renal cell cancer	gastric/stomach ulcers	6.95027e-06	0.727458	-0.00264058	1	0	NA	0	0	NA	0	6.38139e-06	0.774498	-0.00253001	1	0	NA	0	0	NA	0
kidney/renal cell cancer	gastritis/gastric erosions	3.40627e-06	1	-0.00184739	1	0	NA	0	0	NA	0	3.07332e-06	1	-0.00175468	1	0	NA	0	0	NA	0
kidney/renal cell cancer	irritable bowel syndrome	2.26848e-06	0.691052	-0.00198406	0.775223	0.619214	2.49906	0.153428	0.623944	2.47486	0.157304	1.38817e-06	0.808068	-0.00157309	1	0.682875	2.75687	0.169147	0.68694	2.72409	0.173227
kidney/renal cell cancer	hepatitis	8.35737e-06	0.403902	0.00605272	0.150748	6.20302	44.6753	0.861268	6.1707	43.9047	0.867278	8.645e-06	0.385569	0.006222	0.145288	6.45817	46.5254	0.896456	6.42319	45.6955	0.902876
kidney/renal cell cancer	cholelithiasis/gall stones	1.4331e-06	0.75106	0.00178267	0.545899	1.36114	3.67533	0.504092	1.35217	3.56215	0.513275	2.1316e-06	0.652296	0.00220214	0.360088	1.46266	3.95119	0.54145	1.4508	3.8206	0.550911
kidney/renal cell cancer	cholecystitis	8.17928e-06	0.415481	0.00594852	0.154241	6.04907	43.5577	0.840064	6.01771	42.8073	0.845949	NA	NA	NA	NA	NA	NA	NA	NA	NA	NA
kidney/renal cell cancer	pancreatitis	4.50452e-06	0.697515	0.0038451	0.252644	3.46623	24.8738	0.483028	3.45091	24.4636	0.486796	4.90517e-06	0.66233	0.00407483	0.238785	3.7012	26.5694	0.515589	3.68389	26.1143	0.519679
kidney/renal cell cancer	peritonitis	4.73126e-06	0.941948	-0.00217777	1	0	NA	0	0	NA	0	4.47057e-06	0.973943	-0.00211685	1	0	NA	0	0	NA	0
kidney/renal cell cancer	urinary tract infection/kidney infection	4.81338e-06	0.932246	-0.00219662	1	0	NA	0	0	NA	0	4.36828e-06	0.98701	-0.00209246	1	0	NA	0	0	NA	0
kidney/renal cell cancer	kidney stone/ureter stone/bladder stone	6.77973e-06	0.300881	0.00429673	0.146284	2.3045	7.23502	0.734033	2.2802	7.00797	0.741912	7.78541e-06	0.251025	0.00467113	0.126706	2.46821	7.75217	0.785853	2.43998	7.49698	0.794118
kidney/renal cell cancer	bladder problem (not cancer)	6.43335e-06	0.769994	-0.00254025	1	0	NA	0	0	NA	0	5.86929e-06	0.820973	-0.00242614	1	0	NA	0	0	NA	0
kidney/renal cell cancer	urinary frequency / incontinence	9.76146e-06	0.546719	-0.00313097	0.634125	0	NA	0	0	NA	0	8.79658e-06	0.600807	-0.0029718	0.630847	0	NA	0	0	NA	0
kidney/renal cell cancer	testicular problems (not cancer)	1.71196e-05	0.0358475	0.00871665	0.0407968	6.39874	25.9639	1.57695	6.33168	25.2518	1.58761	1.80227e-05	0.0278098	0.00909403	0.0364612	6.81457	27.6641	1.67865	6.74003	26.878	1.69015
kidney/renal cell cancer	diabetes	2.60326e-05	0.00875806	0.0082519	0.0109227	2.22046	3.91761	1.25853	2.12191	3.57623	1.25901	3.02044e-05	0.00405691	0.00900811	0.00816315	2.3819	4.20592	1.34892	2.26674	3.81764	1.34589
kidney/renal cell cancer	type 2 diabetes	3.00724e-06	0.64911	0.00276582	0.278345	1.94054	7.84141	0.480231	1.92886	7.66033	0.485682	3.85042e-06	0.564066	0.00319251	0.2429	2.14054	8.6531	0.529512	2.12592	8.44168	0.535384
kidney/renal cell cancer	thyroid problem (not cancer)	2.97845e-06	0.84522	0.00294185	0.316553	2.64844	18.9846	0.369468	2.6382	18.6818	0.37256	3.26685e-06	0.815369	0.00311772	0.302869	2.79489	20.0399	0.389791	2.78338	19.7076	0.393108
kidney/renal cell cancer	hyperthyroidism/thyrotoxicosis	5.90171e-08	1	-0.000337215	1	0.89056	6.36882	0.124528	0.89124	6.29626	0.126156	1.38087e-08	1	-0.000164662	1	0.944946	6.75932	0.132103	0.945299	6.67709	0.133829
kidney/renal cell cancer	hypothyroidism/myxoedema	6.1207e-07	0.837818	0.00112899	0.713289	1.14192	2.23809	0.582626	1.13398	2.14051	0.600753	1.52778e-06	0.667223	0.00180627	0.452993	1.2365	2.42507	0.630468	1.22286	2.30693	0.64821
kidney/renal cell cancer	eye/eyelid problem	8.05524e-06	0.647516	-0.00284332	1	0	NA	0	0	NA	0	7.372e-06	0.695337	-0.00271981	1	0	NA	0	0	NA	0
kidney/renal cell cancer	meningitis	4.74299e-06	0.940552	-0.00218047	1	0	NA	0	0	NA	0	4.47057e-06	0.973943	-0.00211685	1	0	NA	0	0	NA	0
kidney/renal cell cancer	peripheral neuropathy	1.82499e-06	1	-0.00135183	1	0	NA	0	0	NA	0	1.6662e-06	1	-0.00129165	1	0	NA	0	0	NA	0
kidney/renal cell cancer	trapped nerve/compressed nerve	1.2768e-06	1	0.00178307	0.422993	1.83008	13.1041	0.255582	1.82492	12.9086	0.257993	1.64657e-06	1	0.00206236	0.394758	2.00515	14.3627	0.279935	1.9987	14.1372	0.282574
kidney/renal cell cancer	multiple sclerosis	4.309e-06	0.994707	-0.00207816	1	0	NA	0	0	NA	0	4.09555e-06	1	-0.00202598	1	0	NA	0	0	NA	0
kidney/renal cell cancer	parkinsons disease	2.03572e-06	1	-0.00142781	1	0	NA	0	0	NA	0	1.89305e-06	1	-0.00137683	1	0	NA	0	0	NA	0
kidney/renal cell cancer	epilepsy	3.60359e-08	1	-0.000264546	1	0.913065	6.52996	0.127671	0.913605	6.45446	0.129317	7.31313e-09	1	-0.000120128	1	0.959527	6.86374	0.134138	0.959786	6.77955	0.135878
kidney/renal cell cancer	migraine	6.20413e-06	0.401928	-0.00316902	0.450988	0.470107	1.89702	0.116498	0.476689	1.89051	0.120196	5.11396e-06	0.460435	-0.00289887	0.446462	0.5	2.01825	0.12387	0.50641	2.00785	0.127724
kidney/renal cell cancer	head injury	3.51175e-06	1	-0.00187581	1	0	NA	0	0	NA	0	3.2777e-06	1	-0.00181216	1	0	NA	0	0	NA	0
kidney/renal cell cancer	spinal injury	7.41311e-06	0.467368	0.00550445	0.170354	5.42111	39.0034	0.753485	5.39365	38.3359	0.758858	7.84382e-06	0.437777	0.00575335	0.161069	5.7673	41.5114	0.801268	5.73674	40.7755	0.807107
kidney/renal cell cancer	retinal problem	6.78392e-06	0.512541	0.00514387	0.185042	4.94438	35.5509	0.687659	4.91988	34.9463	0.692643	7.13976e-06	0.486702	0.00534745	0.176561	5.20983	37.472	0.724337	5.18285	36.812	0.729706
kidney/renal cell cancer	diabetic eye disease	7.2844e-06	0.313732	0.0047218	0.146769	2.99682	12.1216	0.740901	2.97201	11.8149	0.747601	8.46174e-06	0.253197	0.00520834	0.12485	3.31862	13.4297	0.820065	3.2889	13.0737	0.827372
kidney/renal cell cancer	glaucoma	3.38041e-06	0.649209	-0.00232698	0.729223	0.458362	3.27608	0.0641303	0.461727	3.26003	0.0653956	2.77725e-06	0.707655	-0.00212604	0.727465	0.488873	3.49491	0.0683843	0.49215	3.47422	0.0697167
kidney/renal cell cancer	cataract	2.79095e-07	0.98362	0.000761393	0.806929	1.12585	2.74478	0.461803	1.12195	2.6606	0.473112	7.62788e-07	0.8514	0.00127547	0.612146	1.21955	2.97465	0.499989	1.21251	2.87418	0.511512
kidney/renal cell cancer	eye trauma	1.87182e-06	1	-0.00136908	1	0	NA	0	0	NA	0	1.76828e-06	1	-0.00133065	1	0	NA	0	0	NA	0
kidney/renal cell cancer	retinal detachment	5.54096e-06	0.853125	-0.00235711	1	0	NA	0	0	NA	0	5.24366e-06	0.884076	-0.00229292	1	0	NA	0	0	NA	0
kidney/renal cell cancer	depression	9.41861e-07	0.779652	-0.00133752	0.85746	0.837801	1.7877	0.392634	0.844853	1.7443	0.409206	2.87201e-05	0.0450477	-0.0063788	0.0268746	0.239174	0.965195	0.0592668	0.248928	0.986732	0.0627982
kidney/renal cell cancer	anxiety/panic attacks	1.70929e-05	0.286972	-0.00414868	0.274762	0	NA	0	0	NA	0	1.58852e-05	0.317163	-0.00399888	0.27094	0	NA	0	0	NA	0
kidney/renal cell cancer	nervous breakdown	1.6494e-06	1	-0.00128512	1	0	NA	0	0	NA	0	1.42804e-06	1	-0.00119572	1	0	NA	0	0	NA	0
kidney/renal cell cancer	mania/bipolar disorder/manic depression	3.74619e-06	1	-0.00193749	1	0	NA	0	0	NA	0	3.39126e-06	1	-0.00184333	1	0	NA	0	0	NA	0
kidney/renal cell cancer	bone disorder	2.48211e-05	0.00267578	0.0121105	0.0158555	10.751	43.8004	2.63886	10.6298	42.5674	2.65445	2.55385e-05	0.00198354	0.0124509	0.0145369	11.2651	45.9148	2.76389	11.1335	44.5788	2.78059
kidney/renal cell cancer	back problem	3.40223e-07	1	-0.000790636	1	0.762579	5.45264	0.10665	0.764053	5.39681	0.108171	1.77483e-07	1	-0.000577364	1	0.820173	5.86585	0.114678	0.821325	5.80046	0.116297
kidney/renal cell cancer	joint disorder	2.21813e-06	0.929845	0.00245747	0.357587	2.27629	16.3089	0.317709	2.26836	16.0549	0.320492	2.57584e-06	0.888856	0.00268975	0.337303	2.44927	17.5539	0.341741	2.43998	17.2684	0.344762
kidney/renal cell cancer	muscle/soft tissue problem	7.13828e-06	0.712863	-0.00267615	1	0	NA	0	0	NA	0	6.68874e-06	0.748536	-0.00259037	1	0	NA	0	0	NA	0
kidney/renal cell cancer	osteomyelitis	4.73987e-06	0.676688	0.00398027	0.244379	3.60308	25.8606	0.502007	3.58691	25.4324	0.505888	5.02834e-06	0.651763	0.00414517	0.234718	3.77535	27.1043	0.525868	3.75756	26.6391	0.530021
kidney/renal cell cancer	osteoporosis	9.78469e-06	0.157611	0.00508398	0.0881765	2.16655	5.28509	0.888145	2.13032	5.05498	0.897779	1.18243e-05	0.108193	0.0056894	0.0665739	2.36466	5.7714	0.968846	2.32092	5.50521	0.978465
kidney/renal cell cancer	spine arthritis/spondylitis	3.15169e-06	0.633612	0.00284144	0.271763	1.97476	7.97994	0.488684	1.96265	7.79479	0.494175	3.91491e-06	0.55805	0.00322388	0.240452	2.15588	8.71522	0.533299	2.14106	8.50192	0.53919
kidney/renal cell cancer	prolapsed disc/slipped disc	5.12467e-06	0.518041	-0.00281433	0.526353	0.393256	2.8105	0.0550259	0.397024	2.80295	0.0562365	4.19469e-06	0.582226	-0.00256883	0.734274	0.424523	3.03463	0.0593879	0.428212	3.02262	0.0606646
kidney/renal cell cancer	ankylosing spondylitis	2.96098e-06	1	-0.00172227	1	0	NA	0	0	NA	0	2.83491e-06	1	-0.00168518	1	0	NA	0	0	NA	0
kidney/renal cell cancer	iron deficiency anaemia	6.19434e-08	1	0.000359341	0.588376	1.13147	8.09431	0.158164	1.13066	7.99023	0.159993	2.13103e-07	1	0.000679358	0.548822	1.26261	9.03532	0.176439	1.26093	8.91019	0.17844
kidney/renal cell cancer	pernicious anaemia	2.4343e-06	0.904789	0.00259894	0.34509	2.38037	17.057	0.332191	2.3718	16.7893	0.33506	2.84897e-06	0.859	0.00286167	0.323015	2.58383	18.5215	0.360454	2.57367	18.2178	0.36359
kidney/renal cell cancer	gynaecological disorder (not cancer)	1.80158e-06	1	-0.00134313	1	0	NA	0	0	NA	0	1.63217e-06	1	-0.00127838	1	0	NA	0	0	NA	0
kidney/renal cell cancer	ovarian cyst or cysts	1.49894e-06	0.870742	-0.00159711	1	0.581315	4.15555	0.0813195	0.583916	4.12343	0.0826879	1.08858e-06	0.942356	-0.00137483	1	0.625957	4.47571	0.0875443	0.628355	4.43653	0.0889954
kidney/renal cell cancer	polycystic ovaries/polycystic ovarian syndrome	2.26991e-06	1	-0.00150776	1	0	NA	0	0	NA	0	2.07456e-06	1	-0.00144137	1	0	NA	0	0	NA	0
kidney/renal cell cancer	uterine fibroids	4.52031e-07	0.951943	0.000977487	0.585352	1.18472	3.19861	0.438806	1.18013	3.10858	0.448024	8.45865e-07	0.85728	0.00135191	0.564387	1.26401	3.41413	0.46797	1.25724	3.31045	0.477471
kidney/renal cell cancer	uterine polyps	1.4597e-06	1	0.00192423	0.408513	1.91683	13.7269	0.267667	1.91114	13.52	0.270151	4.09555e-06	1	-0.00202598	1	0	NA	0	0	NA	0
kidney/renal cell cancer	vaginal prolapse/uterine prolapse	9.85566e-06	0.5418	-0.00314609	0.634644	0	NA	0	0	NA	0	9.17293e-06	0.578878	-0.00303492	0.631638	0	NA	0	0	NA	0
kidney/renal cell cancer	breast cysts	1.94321e-05	0.0204922	0.00858565	0.0273518	4.7474	14.932	1.50937	4.67758	14.4031	1.5191	2.08765e-05	0.0140074	0.00905916	0.0228214	5.10009	16.0492	1.6207	5.02124	15.4583	1.63102
kidney/renal cell cancer	sarcoidosis	2.98442e-06	1	-0.00172908	1	0	NA	0	0	NA	0	2.81221e-06	1	-0.00167841	1	0	NA	0	0	NA	0
kidney/renal cell cancer	allergy/hypersensitivity/anaphylaxis	3.68057e-06	0.580178	0.00310925	0.249485	2.10003	8.48717	0.519625	2.08637	8.28713	0.525264	4.30642e-06	0.522855	0.00341118	0.226282	2.24934	9.0938	0.556371	2.23332	8.86903	0.562375
kidney/renal cell cancer	polymyalgia rheumatica	1.6692e-05	0.0402713	0.00853929	0.0430353	6.20938	25.1911	1.53056	6.14467	24.5016	1.541	4.23051e-06	0.722354	0.00368677	0.262738	3.31092	23.7558	0.461454	3.29611	23.3536	0.465211
kidney/renal cell cancer	systemic lupus erythematosis/sle	1.66111e-06	1	-0.00128967	1	0	NA	0	0	NA	0	1.55278e-06	1	-0.00124689	1	0	NA	0	0	NA	0
kidney/renal cell cancer	sjogren's syndrome/sicca syndrome	1.53236e-06	1	-0.00123866	1	0	NA	0	0	NA	0	1.4167e-06	1	-0.00119096	1	0	NA	0	0	NA	0
kidney/renal cell cancer	allergy or anaphylactic reaction to food	4.21518e-06	1	-0.00205537	1	0	NA	0	0	NA	0	3.97057e-06	1	-0.00199478	1	0	NA	0	0	NA	0
kidney/renal cell cancer	allergy or anaphylactic reaction to drug	4.49923e-08	1	0.000305282	0.595137	1.11066	7.9452	0.15526	1.10997	7.84385	0.157071	1.1073e-07	1	0.000483994	0.572885	1.18093	8.4499	0.165042	1.17977	8.33581	0.166973
kidney/renal cell cancer	hayfever/allergic rhinitis	2.18747e-07	0.958888	0.000669308	0.723012	1.08189	2.12039	0.552013	1.07731	2.03348	0.570745	6.13928e-07	0.837487	0.00113067	0.713073	1.14228	2.24021	0.58245	1.13407	2.13936	0.601173
kidney/renal cell cancer	enlarged prostate	1.47341e-06	0.780825	0.00182651	0.471119	1.43776	4.5109	0.458255	1.4296	4.39081	0.465462	2.04551e-06	0.69857	0.00217955	0.451542	1.54098	4.83664	0.490964	1.53058	4.69954	0.498487
kidney/renal cell cancer	pneumonia	1.51764e-08	1	0.000175442	0.718004	1.04373	4.21401	0.258511	1.04318	4.13943	0.262894	1.0787e-07	1	0.000473431	0.700033	1.12239	4.53308	0.277905	1.12082	4.44646	0.282527
kidney/renal cell cancer	endometriosis	1.26728e-05	0.41809	-0.00356934	0.411307	0	NA	0	0	NA	0	1.17875e-05	0.45264	-0.00344205	0.651406	0	NA	0	0	NA	0
kidney/renal cell cancer	female infertility	1.55577e-06	1	-0.00124809	1	0	NA	0	0	NA	0	1.4167e-06	1	-0.00119096	1	0	NA	0	0	NA	0
kidney/renal cell cancer	other renal/kidney problem	4.07447e-06	1	-0.00202072	1	0	NA	0	0	NA	0	3.7888e-06	1	-0.00194852	1	0	NA	0	0	NA	0
kidney/renal cell cancer	muscle or soft tissue injuries	2.48215e-08	1	-0.000220092	1	0.927118	6.63059	0.129634	0.927571	6.55325	0.131292	6.7661e-10	1	-3.67102e-05	1	0.987453	7.06376	0.138037	0.987533	6.97579	0.139801
kidney/renal cell cancer	burns	1.40362e-06	1	-0.00118546	1	0	NA	0	0	NA	0	1.34866e-06	1	-0.001162	1	0	NA	0	0	NA	0
kidney/renal cell cancer	bronchitis	9.21995e-06	0.576204	-0.00304258	0.631813	0	NA	0	0	NA	0	8.60275e-06	0.612553	-0.00293877	0.6307	0	NA	0	0	NA	0
kidney/renal cell cancer	nasal/sinus disorder	5.764e-06	0.831056	-0.00240418	1	0	NA	0	0	NA	0	5.40289e-06	0.867286	-0.00232755	1	0	NA	0	0	NA	0
kidney/renal cell cancer	ear/vestibular disorder	6.57273e-11	1	-1.1458e-05	1	0.996067	7.12435	0.139262	0.996091	7.038	0.140977	1.35612e-08	1	0.000166257	0.612615	1.05885	7.57517	0.148004	1.05847	7.47756	0.149829
kidney/renal cell cancer	chronic sinusitis	8.29045e-06	0.632152	-0.00288466	1	0	NA	0	0	NA	0	7.78212e-06	0.666051	-0.00279466	1	0	NA	0	0	NA	0
kidney/renal cell cancer	nasal polyps	6.33939e-06	0.778135	-0.00252159	1	0	NA	0	0	NA	0	5.96031e-06	0.812396	-0.00244492	1	0	NA	0	0	NA	0
kidney/renal cell cancer	meniere's disease	3.21876e-06	1	-0.00179576	1	0	NA	0	0	NA	0	2.97114e-06	1	-0.00172524	1	0	NA	0	0	NA	0
kidney/renal cell cancer	other neurological problem	1.47087e-05	0.0669882	0.00772689	0.0552335	5.3889	21.8458	1.32933	5.33438	21.2542	1.33882	1.5887e-05	0.049815	0.00820739	0.0476082	5.86557	23.7912	1.44612	5.80319	23.1221	1.45649
kidney/renal cell cancer	headaches (not migraine)	9.3358e-08	1	-0.000422191	1	0.864967	6.18558	0.120954	0.865806	6.11637	0.12256	2.89454e-08	1	-0.000237448	1	0.921599	6.59211	0.128843	0.922102	6.51304	0.130549
kidney/renal cell cancer	hiv/aids	1.62599e-06	1	-0.00127596	1	0	NA	0	0	NA	0	1.51876e-06	1	-0.00123314	1	0	NA	0	0	NA	0
kidney/renal cell cancer	tuberculosis (tb)	7.71203e-06	0.290514	0.00489985	0.138327	3.11158	12.5872	0.769192	3.08535	12.2668	0.776027	8.40996e-06	0.255646	0.00518714	0.125732	3.30411	13.3708	0.816488	3.27457	13.0166	0.823777
kidney/renal cell cancer	malaria	1.8484e-06	1	-0.00136048	1	0	NA	0	0	NA	0	1.79096e-06	1	-0.00133916	1	0	NA	0	0	NA	0
kidney/renal cell cancer	helicobacter pylori	2.71497e-06	1	-0.0016491	1	0	NA	0	0	NA	0	2.43766e-06	1	-0.00156254	1	0	NA	0	0	NA	0
kidney/renal cell cancer	clotting disorder/excessive bleeding	8.41793e-06	0.400005	0.00608825	0.149581	6.25609	45.0607	0.868575	6.22344	44.2831	0.874628	NA	NA	NA	NA	NA	NA	NA	NA	NA	NA
kidney/renal cell cancer	anaemia	2.45728e-06	1	-0.00156881	1	0	NA	0	0	NA	0	2.30149e-06	1	-0.00151823	1	0	NA	0	0	NA	0
kidney/renal cell cancer	eczema/dermatitis	2.17613e-07	1	0.000672266	0.784582	1.12372	3.0338	0.41623	1.12065	2.95177	0.425459	1.55649e-07	1	-0.000548455	1	0.896227	2.81164	0.285677	0.898222	2.75661	0.292679
kidney/renal cell cancer	psoriasis	2.36432e-07	1	0.00070776	0.687191	1.18824	4.79812	0.294264	1.1859	4.70638	0.29882	4.34571e-07	1	0.000970221	0.674265	1.26646	5.11561	0.313536	1.26305	5.01134	0.318336
kidney/renal cell cancer	malabsorption/coeliac disease	5.94012e-06	0.814269	-0.00244071	1	0	NA	0	0	NA	0	5.42563e-06	0.864929	-0.00233245	1	0	NA	0	0	NA	0
kidney/renal cell cancer	duodenal ulcer	1.3258e-06	1	0.00182154	0.419007	1.85338	13.2714	0.258828	1.84808	13.0728	0.261259	1.56869e-06	1	0.00200545	0.400384	1.96838	14.0987	0.274815	1.96217	13.8782	0.277423
kidney/renal cell cancer	diverticular disease/diverticulitis	4.34102e-06	0.46253	0.00331132	0.211211	1.91658	6.01537	0.61065	1.8995	5.8362	0.618229	5.3689e-06	0.386303	0.00374315	0.180238	2.0797	6.53009	0.662344	2.05894	6.32439	0.670299
kidney/renal cell cancer	colitis/not crohns or ulcerative colitis	3.38283e-06	1	-0.00184101	1	0	NA	0	0	NA	0	3.18686e-06	1	-0.00178684	1	0	NA	0	0	NA	0
kidney/renal cell cancer	rectal or colon adenoma/polyps	4.44974e-06	0.976563	-0.00211188	1	0	NA	0	0	NA	0	4.08419e-06	1	-0.00202316	1	0	NA	0	0	NA	0
kidney/renal cell cancer	crohns disease	2.40238e-06	0.908434	0.00257827	0.34689	2.36493	16.946	0.330042	2.35645	16.6803	0.332898	2.7265e-06	0.872246	0.00278508	0.329304	2.52318	18.0854	0.352021	2.51342	17.7899	0.355106
kidney/renal cell cancer	ulcerative colitis	1.8784e-07	1	0.000636161	0.554085	1.24408	8.90121	0.173879	1.24256	8.7824	0.175802	2.80864e-07	1	0.000784957	0.53598	1.30896	9.36755	0.182905	1.30698	9.23617	0.184946
kidney/renal cell cancer	rheumatoid arthritis	8.40469e-07	0.959013	0.00137297	0.657696	1.39583	5.63746	0.345606	1.39091	5.52108	0.350409	1.1776e-06	0.895909	0.00164469	0.390979	1.49002	6.01983	0.368807	1.48374	5.88817	0.373881
kidney/renal cell cancer	osteoarthritis	2.14659e-07	0.955294	-0.000648026	1	0.926631	1.81599	0.472826	0.930732	1.75669	0.493123	4.58312e-07	0.880674	-0.000941275	1	0.889526	1.81268	0.436512	0.895191	1.75882	0.455627
kidney/renal cell cancer	gout	7.58441e-05	3.62743e-08	0.0170526	2.04335e-05	5.15913	9.53481	2.79152	4.87497	8.64125	2.75022	8.0659e-05	7.67993e-09	0.0178633	1.1475e-05	5.50717	10.186	2.97752	5.18935	9.19297	2.92935
kidney/renal cell cancer	other joint disorder	4.60223e-06	0.957546	-0.00214782	1	0	NA	0	0	NA	0	4.31146e-06	0.994402	-0.00207878	1	0	NA	0	0	NA	0
kidney/renal cell cancer	atrial fibrillation	1.06448e-05	0.502818	-0.00327009	0.6402	0	NA	0	0	NA	0	9.97159e-06	0.535836	-0.00316476	0.635293	0	NA	0	0	NA	0
kidney/renal cell cancer	high cholesterol	3.38289e-05	0.00350385	0.00887475	0.00491081	1.80841	2.66426	1.22749	1.64773	2.24775	1.20788	3.80608e-05	0.00177693	0.00948699	0.00240803	1.89994	2.81649	1.28166	1.72111	2.35957	1.2554
kidney/renal cell cancer	hiatus hernia	7.89487e-08	1	-0.000392482	1	0.924593	2.89975	0.294809	0.925998	2.84295	0.301613	1.56191e-06	0.781779	-0.00166362	1	0.668241	2.69776	0.165525	0.672495	2.66677	0.169587
kidney/renal cell cancer	sciatica	1.0633e-05	0.503373	-0.00326828	0.640103	0	NA	0	0	NA	0	9.80041e-06	0.544688	-0.00313738	0.634301	0	NA	0	0	NA	0
kidney/renal cell cancer	psoriatic arthropathy	4.73987e-06	0.676688	0.00398027	0.244379	3.60308	25.8606	0.502007	3.58691	25.4324	0.505888	2.21071e-06	1	-0.00148796	1	0	NA	0	0	NA	0
kidney/renal cell cancer	cervical spondylosis	2.39913e-07	1	0.000722735	0.543506	1.28144	9.16894	0.179092	1.27969	9.04524	0.181046	4.28512e-07	1	0.00098139	0.512464	1.39942	10.0161	0.195524	1.39686	9.87253	0.197642
kidney/renal cell cancer	rheumatic fever	2.72075e-06	0.87286	0.00278151	0.329591	2.52028	18.0629	0.35165	2.51084	17.7769	0.354635	3.01365e-06	0.841529	0.00296347	0.314844	2.6662	19.1141	0.371906	2.65552	18.7992	0.375113
kidney/renal cell cancer	chronic fatigue syndrome	6.37309e-06	0.368302	0.00433609	0.166849	2.75923	11.1581	0.682315	2.73738	10.8797	0.688734	7.71764e-06	0.290254	0.00490195	0.138235	3.11339	12.5969	0.769492	3.08629	12.2661	0.77655
kidney/renal cell cancer	irregular heart beat	8.19027e-06	0.266214	0.00509724	0.12954	3.24262	13.1188	0.801487	3.21476	12.7829	0.808475	9.08136e-06	0.225317	0.00546092	0.114817	3.49518	14.1465	0.863557	3.46319	13.7688	0.871078
kidney/renal cell cancer	svt / supraventricular tachycardia	1.74305e-06	1	-0.00132112	1	0	NA	0	0	NA	0	1.6662e-06	1	-0.00129165	1	0	NA	0	0	NA	0
kidney/renal cell cancer	varicose veins	8.9833e-07	0.981063	-0.00125584	1	0.651464	4.65745	0.0911241	0.653629	4.61616	0.0925513	6.59885e-07	1	-0.00108517	1	0.690014	4.93413	0.096495	0.692001	4.8863	0.0980015
kidney/renal cell cancer	lymphoedema	1.86011e-06	1	-0.00136479	1	0	NA	0	0	NA	0	1.74559e-06	1	-0.00132208	1	0	NA	0	0	NA	0
kidney/renal cell cancer	pneumothorax	1.59088e-06	1	-0.0012621	1	0	NA	0	0	NA	0	1.50742e-06	1	-0.00122853	1	0	NA	0	0	NA	0
kidney/renal cell cancer	labyrinthitis	1.94206e-06	1	-0.00139455	1	0	NA	0	0	NA	0	1.8023e-06	1	-0.0013434	1	0	NA	0	0	NA	0
kidney/renal cell cancer	vertigo	3.6993e-06	1	-0.00192531	1	0	NA	0	0	NA	0	3.34584e-06	1	-0.00183092	1	0	NA	0	0	NA	0
kidney/renal cell cancer	appendicitis	1.48456e-06	0.719743	0.00180451	0.437013	1.32343	3.22683	0.542785	1.31339	3.11496	0.553777	2.05717e-06	0.639522	0.00214358	0.417064	1.39461	3.40199	0.571708	1.38197	3.2762	0.58294
kidney/renal cell cancer	anal fissure	2.03572e-06	1	-0.00142781	1	0	NA	0	0	NA	0	1.89305e-06	1	-0.00137683	1	0	NA	0	0	NA	0
kidney/renal cell cancer	haemorrhoids / piles	1.05977e-05	0.50504	-0.00326282	0.639812	0	NA	0	0	NA	0	9.983e-06	0.535253	-0.00316658	0.635363	0	NA	0	0	NA	0
kidney/renal cell cancer	jaundice (unknown cause)	2.86726e-06	1	-0.00169476	1	0	NA	0	0	NA	0	2.71005e-06	1	-0.00164761	1	0	NA	0	0	NA	0
kidney/renal cell cancer	dyspepsia / indigestion	4.46147e-06	0.975077	-0.00211466	1	0	NA	0	0	NA	0	4.17509e-06	1	-0.00204559	1	0	NA	0	0	NA	0
kidney/renal cell cancer	abdominal hernia	2.01231e-06	1	-0.00141956	1	0	NA	0	0	NA	0	1.85902e-06	1	-0.00136439	1	0	NA	0	0	NA	0
kidney/renal cell cancer	umbilical hernia	3.00785e-06	1	-0.00173586	1	0	NA	0	0	NA	0	2.82356e-06	1	-0.0016818	1	0	NA	0	0	NA	0
kidney/renal cell cancer	inguinal hernia	3.07308e-06	0.578655	0.00272569	0.260022	1.71323	5.37632	0.545944	1.69994	5.22225	0.553366	3.69276e-06	0.518424	0.00302076	0.234455	1.81352	5.6932	0.577683	1.79788	5.5214	0.585425
kidney/renal cell cancer	cystitis	3.10159e-06	1	-0.00176273	1	0	NA	0	0	NA	0	2.90302e-06	1	-0.00170532	1	0	NA	0	0	NA	0
kidney/renal cell cancer	bph / benign prostatic hypertrophy	6.51714e-06	0.359189	0.00439772	0.163468	2.79619	11.308	0.69143	2.77388	11.0252	0.697893	7.25793e-06	0.315253	0.00471051	0.147326	2.99006	12.0965	0.739093	2.96455	11.7809	0.746001
kidney/renal cell cancer	erectile dysfunction / impotence	2.16452e-06	1	-0.00147232	1	0	NA	0	0	NA	0	1.96111e-06	1	-0.00140138	1	0	NA	0	0	NA	0
kidney/renal cell cancer	trigemminal neuralgia	1.50895e-06	1	-0.00122915	1	0	NA	0	0	NA	0	1.34866e-06	1	-0.001162	1	0	NA	0	0	NA	0
kidney/renal cell cancer	polio / poliomyelitis	2.48071e-06	1	-0.00157628	1	0	NA	0	0	NA	0	2.34688e-06	1	-0.00153314	1	0	NA	0	0	NA	0
kidney/renal cell cancer	macular degeneration	2.07085e-06	1	-0.00144008	1	0	NA	0	0	NA	0	1.91574e-06	1	-0.00138506	1	0	NA	0	0	NA	0
kidney/renal cell cancer	dry eyes	1.04284e-06	1	0.00159149	0.44329	1.71774	12.2979	0.239928	1.71328	12.1171	0.242247	1.37134e-06	1	0.00185682	0.415393	1.87504	13.4285	0.261815	1.86943	13.2206	0.264343
kidney/renal cell cancer	iritis	1.75475e-06	1	-0.00132555	1	0	NA	0	0	NA	0	1.65485e-06	1	-0.00128724	1	0	NA	0	0	NA	0
kidney/renal cell cancer	post-natal depression	2.87897e-06	1	-0.00169823	1	0	NA	0	0	NA	0	2.64195e-06	1	-0.00162675	1	0	NA	0	0	NA	0
kidney/renal cell cancer	disc problem	2.86726e-06	1	-0.00169476	1	0	NA	0	0	NA	0	2.6987e-06	1	-0.00164415	1	0	NA	0	0	NA	0
kidney/renal cell cancer	disc degeneration	5.82271e-06	0.8254	-0.00241642	1	0	NA	0	0	NA	0	5.36877e-06	0.870839	-0.00232017	1	0	NA	0	0	NA	0
kidney/renal cell cancer	back pain	1.99487e-05	0.227915	-0.00448421	0.181059	0	NA	0	0	NA	0	1.88002e-05	0.24979	-0.00435272	0.287479	0	NA	0	0	NA	0
kidney/renal cell cancer	scoliosis	2.24649e-06	1	-0.00149996	1	0	NA	0	0	NA	0	2.14263e-06	1	-0.00146485	1	0	NA	0	0	NA	0
kidney/renal cell cancer	joint pain	6.80779e-07	1	-0.00110133	1	0.686277	4.90656	0.0959891	0.688226	4.86072	0.0974455	4.32211e-07	1	-0.000886842	1	0.737998	5.27758	0.103199	0.739678	5.22329	0.104747
kidney/renal cell cancer	arthritis (nos)	1.9457e-06	0.729702	-0.00184566	0.774087	0.639901	2.5826	0.158551	0.644374	2.55595	0.162452	1.34509e-06	0.814902	-0.0015497	1	0.686712	2.77238	0.170097	0.690729	2.73912	0.174182
kidney/renal cell cancer	plantar fascitis	1.40362e-06	1	-0.00118546	1	0	NA	0	0	NA	0	NA	NA	NA	NA	NA	NA	NA	NA	NA	NA
kidney/renal cell cancer	carpal tunnel syndrome	5.6194e-07	1	0.00113468	0.494475	1.47394	10.549	0.205943	1.471	10.4001	0.208058	8.51321e-07	1	0.00142235	0.461822	1.62364	11.6243	0.226784	1.61964	11.4504	0.229096
kidney/renal cell cancer	fibromyalgia	8.50757e-06	0.251013	0.00522733	0.124061	3.33119	13.4783	0.823313	3.30224	13.1319	0.830405	1.64657e-06	1	0.00206236	0.394758	2.00515	14.3627	0.279935	1.9987	14.1372	0.282574
kidney/renal cell cancer	dupuytren's contracture	4.47598e-06	0.700071	0.00382866	0.253671	3.44985	24.7558	0.480756	3.43464	24.3477	0.484511	4.96634e-06	0.657068	0.00410978	0.236754	3.73791	26.8342	0.520678	3.72036	26.3741	0.524799
kidney/renal cell cancer	neck problem/injury	3.13674e-06	1	-0.0017727	1	0	NA	0	0	NA	0	2.97114e-06	1	-0.00172524	1	0	NA	0	0	NA	0
kidney/renal cell cancer	acne/acne vulgaris	2.3753e-06	1	-0.0015424	1	0	NA	0	0	NA	0	2.22206e-06	1	-0.00149178	1	0	NA	0	0	NA	0
kidney/renal cell cancer	lichen planus	1.52066e-06	1	-0.00123391	1	0	NA	0	0	NA	0	1.42804e-06	1	-0.00119572	1	0	NA	0	0	NA	0
kidney/renal cell cancer	cervical intra-epithelial neoplasia (cin) / precancerous cells cervix	2.92584e-06	1	-0.00171201	1	0	NA	0	0	NA	0	2.7214e-06	1	-0.00165106	1	0	NA	0	0	NA	0
kidney/renal cell cancer	cervical polyps	8.35737e-06	0.403902	0.00605272	0.150748	6.20302	44.6753	0.861268	6.1707	43.9047	0.867278	NA	NA	NA	NA	NA	NA	NA	NA	NA	NA
kidney/renal cell cancer	menorrhagia (unknown cause)	9.14933e-06	0.580208	-0.00303087	0.631601	0	NA	0	0	NA	0	8.48874e-06	0.619613	-0.00291917	0.6307	0	NA	0	0	NA	0
kidney/renal cell cancer	ectopic pregnancy	3.05472e-06	1	-0.00174935	1	0	NA	0	0	NA	0	2.89167e-06	1	-0.00170198	1	0	NA	0	0	NA	0
kidney/renal cell cancer	miscarriage	8.52571e-06	0.617297	-0.00292542	0.630722	0	NA	0	0	NA	0	8.11259e-06	0.643736	-0.00285356	1	0	NA	0	0	NA	0
kidney/renal cell cancer	breast fibroadenoma	1.6494e-06	1	-0.00128512	1	0	NA	0	0	NA	0	1.57546e-06	1	-0.00125596	1	0	NA	0	0	NA	0
kidney/renal cell cancer	raynaud's phenomenon/disease	3.86342e-06	1	-0.00196762	1	0	NA	0	0	NA	0	3.60705e-06	1	-0.00190114	1	0	NA	0	0	NA	0
kidney/renal cell cancer	food intolerance	1.6377e-06	1	-0.00128055	1	0	NA	0	0	NA	0	1.50742e-06	1	-0.00122853	1	0	NA	0	0	NA	0
kidney/renal cell cancer	urticaria	2.39872e-06	1	-0.00154999	1	0	NA	0	0	NA	0	2.24475e-06	1	-0.00149938	1	0	NA	0	0	NA	0
kidney/renal cell cancer	infectious mononucleosis / glandular fever / epstein barr virus (ebv)	5.03631e-06	0.906746	-0.002247	1	0	NA	0	0	NA	0	4.77748e-06	0.936484	-0.00218844	1	0	NA	0	0	NA	0
kidney/renal cell cancer	measles / morbillivirus	3.98068e-07	1	0.000926885	0.676297	1.25318	5.06064	0.310326	1.25003	4.9612	0.31496	6.56613e-07	0.998459	0.00120467	0.664122	1.34039	5.41457	0.331815	1.33602	5.30124	0.336705
kidney/renal cell cancer	mumps / epidemic parotitis	3.00724e-06	0.64911	0.00276582	0.278345	1.94054	7.84141	0.480231	1.92886	7.66033	0.485682	3.46912e-06	0.600992	0.00300363	0.258098	2.05008	8.28674	0.507177	2.03662	8.08641	0.512937
kidney/renal cell cancer	rubella / german measles	9.93525e-07	1	0.00154916	0.447872	1.69374	12.1257	0.236584	1.68943	11.948	0.238882	1.20196e-06	1	0.00172326	0.429268	1.79441	12.8497	0.250582	1.78932	12.6527	0.253041
kidney/renal cell cancer	chickenpox	2.07694e-06	0.788514	-0.0018588	1	0.533289	3.81199	0.0746059	0.536188	3.78614	0.0759341	1.71388e-06	0.838127	-0.00170013	1	0.561814	4.01674	0.0785799	0.564623	3.98621	0.0799755
kidney/renal cell cancer	whooping cough / pertussis	3.87515e-06	1	-0.00197061	1	0	NA	0	0	NA	0	3.66385e-06	1	-0.00191607	1	0	NA	0	0	NA	0
kidney/renal cell cancer	shingles	3.23729e-06	0.818369	0.00309989	0.304222	2.77966	19.9287	0.387706	2.7686	19.6087	0.390907	3.74131e-06	0.768382	0.00340083	0.282126	3.04339	21.8288	0.424313	3.03029	21.4628	0.427842
kidney/renal cell cancer	herpes simplex	1.59088e-06	1	-0.0012621	1	0	NA	0	0	NA	0	1.45072e-06	1	-0.00120519	1	0	NA	0	0	NA	0
kidney/renal cell cancer	hepatitis a	1.71964e-06	1	-0.00131221	1	0	NA	0	0	NA	0	1.65485e-06	1	-0.00128724	1	0	NA	0	0	NA	0
kidney/renal cell cancer	tinnitus / tiniitis	5.90489e-06	0.817583	-0.00243345	1	0	NA	0	0	NA	0	5.528e-06	0.854455	-0.0023544	1	0	NA	0	0	NA	0
kidney/renal cell cancer	tonsiltis	9.44779e-06	0.320535	-0.00371402	0.390248	0.300316	2.14602	0.0420267	0.304662	2.15062	0.0431593	8.24244e-06	0.363696	-0.00349203	0.380933	0.320412	2.2901	0.0448294	0.324768	2.29213	0.0460159
kidney/renal cell cancer	constipation	4.47598e-06	0.700071	0.00382866	0.253671	3.44985	24.7558	0.480756	3.43464	24.3477	0.484511	5.02834e-06	0.651763	0.00414517	0.234718	3.77535	27.1043	0.525868	3.75756	26.6391	0.530021
kidney/renal cell cancer	thyroid goitre	3.55864e-06	1	-0.00188831	1	0	NA	0	0	NA	0	3.39126e-06	1	-0.00184333	1	0	NA	0	0	NA	0
kidney/renal cell cancer	stress	1.74568e-06	0.988134	0.00213358	0.3878	2.05188	14.6967	0.286473	2.04535	14.4721	0.28907	2.09628e-06	0.944395	0.00237602	0.364986	2.21814	15.8927	0.309585	2.21033	15.6384	0.312408
kidney/renal cell cancer	insomnia	2.70312e-06	0.874786	0.00277042	0.330513	2.5116	18.0005	0.350442	2.50221	17.7156	0.353421	3.41123e-06	0.800804	0.00320461	0.296334	2.86945	20.5765	0.400151	2.85746	20.2341	0.403532
kidney/renal cell cancer	osteopenia	1.00205e-05	0.533332	-0.00317239	0.635631	0	NA	0	0	NA	0	9.24136e-06	0.575009	-0.00304626	0.63185	0	NA	0	0	NA	0
kidney/renal cell cancer	tendonitis / tendinitis / tenosynovitis	2.23478e-06	1	-0.00149604	1	0	NA	0	0	NA	0	2.08591e-06	1	-0.00144531	1	0	NA	0	0	NA	0
kidney/renal cell cancer	tennis elbow / lateral epicondylitis	2.0006e-06	1	-0.00141543	1	0	NA	0	0	NA	0	1.87036e-06	1	-0.00136855	1	0	NA	0	0	NA	0
kidney/renal cell cancer	cellulitis	5.35371e-06	0.624382	0.00433054	0.224383	3.97578	28.5497	0.55366	3.9573	28.0725	0.557848	6.03228e-06	0.569668	0.00471605	0.204581	4.41671	31.735	0.614695	4.39481	31.1828	0.619393
kidney/renal cell cancer	fracture skull / head	2.28162e-06	1	-0.00151165	1	0	NA	0	0	NA	0	2.16533e-06	1	-0.00147259	1	0	NA	0	0	NA	0
kidney/renal cell cancer	fracture jaw	1.59088e-06	1	-0.0012621	1	0	NA	0	0	NA	0	1.51876e-06	1	-0.00123314	1	0	NA	0	0	NA	0
kidney/renal cell cancer	fracture nose	9.22634e-07	1	0.00148689	0.454675	1.65896	11.8762	0.231737	1.65487	11.7031	0.234007	4.93665e-06	0.918016	-0.00222466	1	0	NA	0	0	NA	0
kidney/renal cell cancer	fracture face / orbit / eye socket	1.41533e-06	1	-0.00119039	1	0	NA	0	0	NA	0	1.34866e-06	1	-0.001162	1	0	NA	0	0	NA	0
kidney/renal cell cancer	fracture clavicle / collar bone	4.36764e-06	0.987076	-0.00209227	1	0	NA	0	0	NA	0	4.11828e-06	1	-0.0020316	1	0	NA	0	0	NA	0
kidney/renal cell cancer	fracture shoulder / scapula	2.02401e-06	1	-0.00142369	1	0	NA	0	0	NA	0	1.84768e-06	1	-0.00136022	1	0	NA	0	0	NA	0
kidney/renal cell cancer	fracture upper arm / humerus / elbow	8.20812e-06	0.63747	-0.00287025	1	0	NA	0	0	NA	0	7.70236e-06	0.671604	-0.00278026	1	0	NA	0	0	NA	0
kidney/renal cell cancer	fracture forearm / wrist	8.09052e-06	0.645178	-0.00284956	1	0	NA	0	0	NA	0	7.59983e-06	0.678841	-0.00276164	1	0	NA	0	0	NA	0
kidney/renal cell cancer	fracture radius	1.87182e-06	1	-0.00136908	1	0	NA	0	0	NA	0	1.8023e-06	1	-0.0013434	1	0	NA	0	0	NA	0
kidney/renal cell cancer	fracture ulna	1.42703e-06	1	-0.0011953	1	0	NA	0	0	NA	0	1.37134e-06	1	-0.00117173	1	0	NA	0	0	NA	0
kidney/renal cell cancer	fracture wrist / colles fracture	2.0913e-05	0.0156594	0.00848867	0.0211827	3.92529	10.6166	1.4513	3.85261	10.1666	1.45994	2.24152e-05	0.0108484	0.00891262	0.01753	4.16547	11.2716	1.53938	4.08431	10.7745	1.54824
kidney/renal cell cancer	fracture hand	5.675e-06	0.598087	0.00451314	0.214728	4.18057	30.0285	0.58202	4.16082	29.5244	0.586376	1.93843e-06	1	-0.00139324	1	0	NA	0	0	NA	0
kidney/renal cell cancer	fracture finger	1.84579e-06	0.975321	0.00220421	0.381021	2.09919	15.0365	0.29306	2.09236	14.8057	0.295696	3.85696e-06	1	-0.00196599	1	0	NA	0	0	NA	0
kidney/renal cell cancer	fracture rib	3.73447e-06	1	-0.00193446	1	0	NA	0	0	NA	0	3.49348e-06	1	-0.00187093	1	0	NA	0	0	NA	0
kidney/renal cell cancer	fracture vertebra / crush fracture / vertebral collapse	2.49242e-06	1	-0.00158	1	0	NA	0	0	NA	0	2.35822e-06	1	-0.00153684	1	0	NA	0	0	NA	0
kidney/renal cell cancer	fracture pelvis	1.49725e-06	1	-0.00122437	1	0	NA	0	0	NA	0	1.40536e-06	1	-0.00118619	1	0	NA	0	0	NA	0
kidney/renal cell cancer	fracture neck of femur / hip	2.44557e-06	1	-0.00156507	1	0	NA	0	0	NA	0	2.27879e-06	1	-0.00151072	1	0	NA	0	0	NA	0
kidney/renal cell cancer	fracture shaft of femur	2.24649e-06	1	-0.00149996	1	0	NA	0	0	NA	0	2.15398e-06	1	-0.00146873	1	0	NA	0	0	NA	0
kidney/renal cell cancer	fracture patella / knee	2.23478e-06	1	-0.00149604	1	0	NA	0	0	NA	0	2.14263e-06	1	-0.00146485	1	0	NA	0	0	NA	0
kidney/renal cell cancer	fracture lower leg / ankle	1.88794e-06	0.813531	-0.0017783	1	0.547562	3.91409	0.0766013	0.550373	3.88638	0.0779414	1.54722e-06	0.863201	-0.00162097	1	0.576711	4.12332	0.0806619	0.579424	4.09078	0.0820704
kidney/renal cell cancer	fracture tibia	4.81338e-06	0.932246	-0.00219662	1	0	NA	0	0	NA	0	4.57287e-06	0.961175	-0.00214098	1	0	NA	0	0	NA	0
kidney/renal cell cancer	fracture fibula	4.09792e-06	1	-0.00202654	1	0	NA	0	0	NA	0	3.89104e-06	1	-0.00197467	1	0	NA	0	0	NA	0
kidney/renal cell cancer	fracture foot	2.23478e-06	1	-0.00149604	1	0	NA	0	0	NA	0	2.06322e-06	1	-0.00143742	1	0	NA	0	0	NA	0
kidney/renal cell cancer	fracture metatarsal	1.43873e-06	1	-0.0012002	1	0	NA	0	0	NA	0	NA	NA	NA	NA	NA	NA	NA	NA	NA	NA
kidney/renal cell cancer	fracture toe	2.59783e-06	1	-0.0016131	1	0	NA	0	0	NA	0	2.34688e-06	1	-0.00153314	1	0	NA	0	0	NA	0
kidney/renal cell cancer	septicaemia / sepsis	2.14619e-05	0.00943012	0.0105772	0.023864	8.61084	35.0117	2.11776	8.51629	34.0352	2.13095	2.22068e-05	0.0072675	0.0109092	0.0217874	9.04978	36.812	2.22478	8.94658	35.7501	2.23891
kidney/renal cell cancer	rosacea	6.2102e-06	0.789547	-0.0024957	1	0	NA	0	0	NA	0	5.83516e-06	0.824226	-0.00241906	1	0	NA	0	0	NA	0
kidney/renal cell cancer	abnormal smear (cervix)	5.38837e-06	0.868776	-0.00232436	1	0	NA	0	0	NA	0	5.08446e-06	0.901409	-0.00225778	1	0	NA	0	0	NA	0
kidney/renal cell cancer	dysmenorrhoea / dysmenorrhea	2.24649e-06	1	-0.00149996	1	0	NA	0	0	NA	0	2.1086e-06	1	-0.00145316	1	0	NA	0	0	NA	0
kidney/renal cell cancer	menopausal symptoms / menopause	3.27736e-06	1	-0.00181205	1	0	NA	0	0	NA	0	3.02791e-06	1	-0.00174166	1	0	NA	0	0	NA	0
kidney/renal cell cancer	benign breast lump	1.18002e-06	0.895447	0.00164656	0.390735	1.49059	6.02069	0.369035	1.48449	5.89306	0.373951	2.67012e-07	1	-0.000703552	1	0.78555	5.61798	0.109842	0.786924	5.55726	0.111431
kidney/renal cell cancer	allergy to house dust mite	2.22307e-06	1	-0.00149211	1	0	NA	0	0	NA	0	2.11994e-06	1	-0.00145707	1	0	NA	0	0	NA	0
kidney/renal cell cancer	scarlet fever / scarlatina	4.15655e-06	1	-0.00204101	1	0	NA	0	0	NA	0	3.87968e-06	1	-0.00197178	1	0	NA	0	0	NA	0
kidney/renal cell cancer	undescended testicle	1.74305e-06	1	-0.00132112	1	0	NA	0	0	NA	0	1.63217e-06	1	-0.00127838	1	0	NA	0	0	NA	0
kidney/renal cell cancer	Unknown	4.57467e-06	0.399986	0.00330121	0.236932	1.66353	4.05685	0.682136	1.64292	3.89729	0.692581	5.78901e-06	0.322271	0.00376242	0.214244	1.78345	4.35144	0.730949	1.75834	4.16938	0.741536
bladder cancer	ovarian cancer	3.02869e-06	1	-0.00174186	1	0	NA	0	0	NA	0	2.86732e-06	1	-0.00169478	1	0	NA	0	0	NA	0
bladder cancer	uterine/endometrial cancer	1.54277e-06	1	0.00198651	0.402159	1.95573	13.996	0.273284	1.95188	13.8583	0.274914	1.81042e-06	0.979724	0.00217958	0.383293	2.08211	14.9043	0.29087	2.07764	14.7521	0.29261
bladder cancer	cervical cancer	9.98492e-07	1	0.00155361	0.447252	1.69583	12.1296	0.237094	1.69303	12.014	0.238584	1.20656e-06	1	0.00172716	0.428722	1.79622	12.8504	0.251075	1.79293	12.7231	0.252657
bladder cancer	prostate cancer	9.16809e-05	1.2728e-10	0.0198508	3.03888e-06	6.29788	11.5705	3.42797	6.0629	10.8453	3.38936	7.97558e-05	3.97184e-09	0.0182855	1.29823e-05	5.97545	11.2945	3.16137	5.76986	10.6254	3.13318
bladder cancer	testicular cancer	3.18602e-06	0.823598	0.00306887	0.306588	2.75332	19.7362	0.384104	2.74625	19.5304	0.386161	3.38425e-06	0.803477	0.00318853	0.297515	2.85526	20.4704	0.398259	2.84759	20.2505	0.400424
bladder cancer	non-hodgkins lymphoma	1.21758e-05	0.119991	0.00670755	0.0763371	4.46319	18.0635	1.10278	4.43526	17.7506	1.10821	1.27534e-05	0.105669	0.00693925	0.0708586	4.66272	18.876	1.15178	4.63245	18.5396	1.1575
bladder cancer	malignant melanoma	3.04933e-09	1	7.83384e-05	0.724218	1.01926	4.10468	0.253099	1.0191	4.05821	0.255919	3.33834e-08	1	0.000261119	0.712692	1.06565	4.29223	0.264573	1.06511	4.24093	0.2675
bladder cancer	non-melanoma skin cancer	2.34325e-06	1	-0.001532	1	0	NA	0	0	NA	0	2.2337e-06	1	-0.00149573	1	0	NA	0	0	NA	0
bladder cancer	basal cell carcinoma	7.3666e-08	1	-0.000378203	1	0.912054	3.67238	0.226513	0.912763	3.63418	0.22925	1.48245e-08	1	-0.000171031	1	0.959209	3.86292	0.238183	0.959546	3.82004	0.241026
bladder cancer	squamous cell carcinoma	2.70398e-06	1	-0.00164577	1	0	NA	0	0	NA	0	2.56809e-06	1	-0.00160385	1	0	NA	0	0	NA	0
bladder cancer	cin/pre-cancer cells cervix	2.0201e-05	0.223641	-0.00450768	0.18281	0	NA	0	0	NA	0	1.91971e-05	0.242183	-0.00439392	0.180888	0	NA	0	0	NA	0
bladder cancer	rodent ulcer	7.43524e-06	0.690539	-0.0027306	1	0	NA	0	0	NA	0	6.93766e-06	0.728308	-0.00263752	1	0	NA	0	0	NA	0
bladder cancer	obesity-30BMI	2.34084e-05	0.0192895	0.00705232	0.0177856	1.4025	1.84769	1.06457	1.28727	1.56725	1.0573	1.92888e-05	0.0347629	0.00638733	0.0363348	1.36629	1.80894	1.03195	1.26336	1.5459	1.03247
bladder cancer	hypertension	0.000108196	1.62434e-07	0.0155039	5.11861e-07	1.97456	2.55031	1.52879	1.59731	1.86873	1.36532	0.000102456	3.35965e-07	0.0151126	9.30644e-07	1.96454	2.54904	1.51407	1.60184	1.88473	1.36142
bladder cancer	heart/cardiac problem	6.06172e-06	0.802842	-0.00246512	1	0	NA	0	0	NA	0	5.73863e-06	0.83338	-0.00239845	1	0	NA	0	0	NA	0
bladder cancer	essential hypertension	6.65801e-06	0.750905	-0.00258371	1	0	NA	0	0	NA	0	6.26753e-06	0.784306	-0.0025067	1	0	NA	0	0	NA	0
bladder cancer	gestational hypertension/pre-eclampsia	9.33434e-06	0.56969	-0.0030602	0.632505	0	NA	0	0	NA	0	8.93171e-06	0.592676	-0.00299337	0.631362	0	NA	0	0	NA	0
bladder cancer	angina	2.34819e-08	1	0.000217777	0.833331	1.03135	2.32049	0.458388	1.03059	2.27374	0.467126	2.30706e-07	0.984313	0.000690038	0.826034	1.10275	2.48185	0.489984	1.10021	2.42682	0.498782
bladder cancer	heart attack/myocardial infarction	4.83095e-05	9.31958e-05	0.0121084	0.000551956	3.08132	5.3951	1.75985	2.97222	5.0541	1.74791	5.20825e-05	3.97986e-05	0.0127124	0.000347725	3.2437	5.68181	1.8518	3.12317	5.30909	1.83726
bladder cancer	heart arrhythmia	1.50841e-07	1	0.000567764	0.562268	1.21515	8.68285	0.170057	1.21428	8.60815	0.171288	2.21429e-07	1	0.00069313	0.546902	1.26836	9.06441	0.177479	1.26725	8.98323	0.17877
bladder cancer	heart valve problem/heart murmur	9.20768e-06	0.576785	-0.00303932	0.632072	0	NA	0	0	NA	0	8.68456e-06	0.607423	-0.00295158	0.631033	0	NA	0	0	NA	0
bladder cancer	stroke	9.41687e-06	0.167745	0.00497715	0.0925653	2.12579	5.16344	0.87519	2.10309	5.01793	0.88144	5.0387e-06	0.382811	0.00353438	0.290071	1.82674	4.91636	0.678749	1.81307	4.80051	0.684768
bladder cancer	transient ischaemic attack (tia)	1.08396e-07	1	0.000478742	0.573274	1.17866	8.42152	0.164964	1.17794	8.34992	0.166175	1.98617e-07	1	0.000654936	0.551569	1.25192	8.94662	0.175184	1.25088	8.86687	0.176466
bladder cancer	pulmonary embolism +/- dvt	7.86833e-06	0.23086	0.0045694	0.119229	2.16339	5.82349	0.803689	2.14463	5.68173	0.809514	9.16093e-06	0.182357	0.00500164	0.0992949	2.31879	6.24366	0.86116	2.29699	6.08479	0.867108
bladder cancer	deep venous thrombosis (dvt)	6.76418e-06	0.257119	0.00402644	0.206601	1.68853	3.58466	0.795374	1.6691	3.46901	0.80308	8.00085e-06	0.206857	0.00442067	0.126292	1.77548	3.77037	0.836075	1.75305	3.64264	0.843664
bladder cancer	asthma	4.08858e-08	1	-0.000285241	1	0.980562	1.45361	0.661457	0.982756	1.39353	0.693069	2.13208e-07	0.904193	-0.000649141	0.91873	0.95484	1.43485	0.635412	0.959692	1.38039	0.667208
bladder cancer	chronic obstructive airways disease/copd	1.85753e-05	0.0253586	0.00831054	0.0304317	4.54146	14.2552	1.44683	4.49862	13.9281	1.45301	2.05952e-05	0.0150338	0.00897248	0.0236061	5.02341	15.7773	1.59943	4.97354	15.4024	1.60599
bladder cancer	emphysema/chronic bronchitis	2.42023e-05	0.00939179	0.00851808	0.0124172	2.91686	6.19803	1.37271	2.86276	5.95551	1.3761	1.06078e-05	0.134889	0.0053392	0.0784076	2.24013	5.44267	0.922006	2.21451	5.28287	0.928289
bladder cancer	bronchiectasis	4.72521e-06	0.942552	-0.00217612	1	0	NA	0	0	NA	0	4.34651e-06	0.989711	-0.002087	1	0	NA	0	0	NA	0
bladder cancer	sleep apnoea	7.48948e-06	0.686598	-0.00274056	1	0	NA	0	0	NA	0	6.69075e-06	0.748209	-0.00259008	1	0	NA	0	0	NA	0
bladder cancer	pleurisy	5.73655e-06	0.83358	-0.002398	1	0	NA	0	0	NA	0	5.47423e-06	0.859777	-0.00234247	1	0	NA	0	0	NA	0
bladder cancer	spontaneous pneumothorax/recurrent pneumothorax	2.82877e-06	0.861116	0.00284925	0.32399	2.57349	18.4404	0.359149	2.56715	18.2499	0.361111	3.07406e-06	0.835167	0.00300066	0.311884	2.6964	19.3253	0.376221	2.68939	19.1194	0.378299
bladder cancer	liver/biliary/pancreas problem	2.92044e-06	1	-0.00171042	1	0	NA	0	0	NA	0	2.7793e-06	1	-0.00166855	1	0	NA	0	0	NA	0
bladder cancer	gastro-oesophageal reflux (gord) / gastric reflux	1.02268e-05	0.133716	0.00487098	0.122929	1.5777	2.70771	0.919274	1.54509	2.5722	0.928114	9.76705e-06	0.145042	0.00476734	0.10991	1.58775	2.77881	0.907207	1.55618	2.64297	0.916276
bladder cancer	oesophagitis/barretts oesophagus	7.45332e-06	0.689222	-0.00273393	1	0	NA	0	0	NA	0	6.92003e-06	0.729703	-0.00263416	1	0	NA	0	0	NA	0
bladder cancer	gastric/stomach ulcers	2.35063e-07	1	-0.000661476	1	0.797078	5.69063	0.111646	0.797897	5.65148	0.11265	9.7578e-08	1	-0.000431389	1	0.862338	6.15771	0.120764	0.862907	6.11191	0.121829
bladder cancer	gastritis/gastric erosions	5.24887e-06	0.883367	-0.00229368	1	0	NA	0	0	NA	0	4.76934e-06	0.93731	-0.00218627	1	0	NA	0	0	NA	0
bladder cancer	irritable bowel syndrome	3.71396e-09	1	8.63697e-05	0.821049	1.01347	2.45922	0.417665	1.0132	2.41501	0.425082	2.65197e-07	0.994453	-0.000714319	1	0.883883	2.37661	0.328724	0.885802	2.34314	0.334869
bladder cancer	hepatitis	2.14487e-06	1	-0.00146568	1	0	NA	0	0	NA	0	2.07533e-06	1	-0.00144171	1	0	NA	0	0	NA	0
bladder cancer	cholelithiasis/gall stones	9.24239e-06	0.164001	0.00475256	0.145854	1.78285	3.61078	0.880297	1.7576	3.47965	0.887779	1.12181e-05	0.115886	0.00530139	0.0808636	1.90253	3.85447	0.939068	1.87269	3.70665	0.94613
bladder cancer	cholecystitis	2.19897e-06	1	-0.00148406	1	0	NA	0	0	NA	0	NA	NA	NA	NA	NA	NA	NA	NA	NA	NA
bladder cancer	pancreatitis	3.82263e-06	1	-0.00195707	1	0	NA	0	0	NA	0	3.60678e-06	1	-0.00190096	1	0	NA	0	0	NA	0
bladder cancer	peritonitis	7.29062e-06	0.70121	-0.00270387	1	0	NA	0	0	NA	0	6.93766e-06	0.728308	-0.00263752	1	0	NA	0	0	NA	0
bladder cancer	urinary tract infection/kidney infection	8.1597e-08	1	0.000413768	0.581347	1.1527	8.23558	0.161339	1.15208	8.16619	0.162536	2.12131e-07	1	0.00067779	0.548775	1.26173	9.01693	0.176554	1.26065	8.93632	0.177841
bladder cancer	kidney stone/ureter stone/bladder stone	3.20142e-05	0.00161437	0.0102328	0.00465049	3.53754	7.52041	1.66403	3.46592	7.21374	1.66524	2.40219e-05	0.00907389	0.00867643	0.0130807	3.20844	7.23297	1.42322	3.15369	6.9683	1.42728
bladder cancer	bladder problem (not cancer)	9.90566e-08	1	-0.00043457	1	0.861403	6.15068	0.120639	0.861961	6.10606	0.121679	1.77716e-08	1	-0.000186571	1	0.937904	6.69832	0.131326	0.938161	6.64594	0.132434
bladder cancer	urinary frequency / incontinence	3.1145e-06	0.573765	0.00274761	0.25777	1.71805	5.37497	0.549157	1.70937	5.27462	0.55396	4.21753e-06	0.472071	0.00325915	0.215042	1.89471	5.92959	0.605428	1.88362	5.81224	0.610442
bladder cancer	testicular problems (not cancer)	4.18362e-06	1	-0.00204748	1	0	NA	0	0	NA	0	3.959e-06	1	-0.00199171	1	0	NA	0	0	NA	0
bladder cancer	diabetes	3.99701e-05	0.000849707	0.0102213	0.00215691	2.21937	3.50886	1.40376	2.12104	3.23205	1.39193	3.85875e-05	0.00105258	0.0100603	0.00185508	2.23389	3.5721	1.39702	2.13702	3.29382	1.38649
bladder cancer	type 2 diabetes	3.05399e-05	0.00194929	0.0102005	0.0057728	3.84258	8.66542	1.70395	3.77381	8.34549	1.70651	3.40124e-05	0.000796518	0.0110011	0.00375498	4.21126	9.50124	1.86657	4.13164	9.13661	1.86836
bladder cancer	thyroid problem (not cancer)	4.99605e-06	0.911136	-0.00223769	1	0	NA	0	0	NA	0	4.76934e-06	0.93731	-0.00218627	1	0	NA	0	0	NA	0
bladder cancer	hyperthyroidism/thyrotoxicosis	1.75025e-07	1	0.000606456	0.692673	1.15901	4.66844	0.287744	1.15773	4.61119	0.290672	3.15594e-07	1	0.000821752	0.681483	1.2212	4.91984	0.303126	1.21937	4.85625	0.306176
bladder cancer	hypothyroidism/myxoedema	2.44543e-05	0.0482363	-0.0061936	0.0273857	0.396227	0.96092	0.16338	0.408399	0.972886	0.171438	2.03008e-05	0.0723912	-0.00568662	0.0479767	0.425429	1.03199	0.175379	0.4373	1.04152	0.183608
bladder cancer	eye/eyelid problem	7.96398e-07	0.967654	0.00133454	0.659271	1.38222	5.5693	0.343048	1.37914	5.49482	0.346148	1.22025e-06	0.88812	0.00167706	0.386991	1.50055	6.04765	0.37232	1.49642	5.96197	0.375591
bladder cancer	meningitis	9.89952e-08	1	0.000456919	0.575982	1.16988	8.35861	0.163738	1.1692	8.28777	0.164944	1.73116e-07	1	0.000609781	0.557105	1.23275	8.80924	0.172508	1.23178	8.73116	0.173779
bladder cancer	peripheral neuropathy	2.81221e-06	1	-0.00167841	1	0	NA	0	0	NA	0	2.58569e-06	1	-0.00160934	1	0	NA	0	0	NA	0
bladder cancer	trapped nerve/compressed nerve	7.21831e-06	0.706637	-0.00269041	1	0	NA	0	0	NA	0	6.63784e-06	0.75258	-0.0025798	1	0	NA	0	0	NA	0
bladder cancer	multiple sclerosis	6.63994e-06	0.752402	-0.00258019	1	0	NA	0	0	NA	0	6.35569e-06	0.776568	-0.00252429	1	0	NA	0	0	NA	0
bladder cancer	parkinsons disease	3.13693e-06	1	-0.00177273	1	0	NA	0	0	NA	0	2.93773e-06	1	-0.00171548	1	0	NA	0	0	NA	0
bladder cancer	epilepsy	1.40407e-06	0.885682	-0.00154859	1	0.591017	4.21769	0.082818	0.592666	4.19605	0.0837104	1.16833e-06	0.926859	-0.00142087	1	0.616667	4.40127	0.086402	0.618251	4.37686	0.0873308
bladder cancer	migraine	3.11694e-05	0.0478114	-0.0063586	0.0248908	0.151144	1.07763	0.0211987	0.154566	1.09333	0.0218514	2.87102e-05	0.0581967	-0.00612652	0.0360343	0.159576	1.13788	0.0223789	0.163048	1.15322	0.0230526
bladder cancer	head injury	5.41142e-06	0.866245	-0.00232896	1	0	NA	0	0	NA	0	5.08651e-06	0.901037	-0.00225788	1	0	NA	0	0	NA	0
bladder cancer	spinal injury	2.45146e-06	1	-0.001567	1	0	NA	0	0	NA	0	2.32169e-06	1	-0.00152493	1	0	NA	0	0	NA	0
bladder cancer	retinal problem	2.68594e-06	1	-0.00164027	1	0	NA	0	0	NA	0	2.56809e-06	1	-0.00160385	1	0	NA	0	0	NA	0
bladder cancer	diabetic eye disease	8.88202e-06	0.595597	-0.00298498	0.631283	0	NA	0	0	NA	0	8.08445e-06	0.645448	-0.00284757	1	0	NA	0	0	NA	0
bladder cancer	glaucoma	5.41835e-07	0.926838	0.00107354	0.580041	1.20368	3.23696	0.447594	1.20039	3.17705	0.453549	9.14394e-07	0.842459	0.00140858	0.562218	1.27513	3.42993	0.474048	1.27058	3.36228	0.480142
bladder cancer	cataract	1.91627e-05	0.0290434	0.0069365	0.0294039	1.94663	3.40631	1.11245	1.89701	3.22371	1.1163	1.7179e-05	0.0407636	0.00655661	0.040152	1.9246	3.44247	1.07599	1.87875	3.26513	1.08103
bladder cancer	eye trauma	2.88437e-06	1	-0.00169982	1	0	NA	0	0	NA	0	2.7441e-06	1	-0.00165794	1	0	NA	0	0	NA	0
bladder cancer	retinal detachment	2.40948e-12	1	2.19545e-06	1	1.00075	7.14775	0.140115	1.00075	7.09129	0.14123	1.00296e-08	1	0.000142789	0.615288	1.0503	7.5027	0.14703	1.05009	7.44053	0.1482
bladder cancer	depression	1.14331e-06	0.71694	-0.00147807	0.77268	0.855405	1.56658	0.467079	0.861818	1.53652	0.483385	2.56734e-05	0.0428909	-0.00633465	0.0275125	0.388434	0.942219	0.160133	0.40107	0.955198	0.168401
bladder cancer	anxiety/panic attacks	1.11308e-06	0.804547	0.00156129	0.555311	1.30893	3.52038	0.48668	1.30395	3.45149	0.492621	1.70028e-06	0.709848	0.00195282	0.54099	1.39967	3.7654	0.520286	1.39307	3.68687	0.526364
bladder cancer	nervous breakdown	4.359e-06	0.710668	0.00376097	0.257971	3.38357	24.2855	0.471417	3.37396	24.0257	0.47381	5.2058e-06	0.63682	0.0042459	0.229066	3.88465	27.9079	0.540724	3.87273	27.5978	0.543449
bladder cancer	mania/bipolar disorder/manic depression	5.77267e-06	0.830073	-0.00240555	1	0	NA	0	0	NA	0	5.26274e-06	0.881887	-0.00229671	1	0	NA	0	0	NA	0
bladder cancer	bone disorder	2.50557e-06	1	-0.0015842	1	0	NA	0	0	NA	0	2.40969e-06	1	-0.00155357	1	0	NA	0	0	NA	0
bladder cancer	back problem	5.0775e-10	1	-3.18267e-05	1	0.99228	3.99588	0.246409	0.992342	3.95148	0.249208	2.78807e-08	1	0.00023841	0.714091	1.05977	4.26853	0.263117	1.05928	4.2177	0.266039
bladder cancer	joint disorder	5.8088e-06	0.826589	-0.00241308	1	0	NA	0	0	NA	0	5.43898e-06	0.863398	-0.0023349	1	0	NA	0	0	NA	0
bladder cancer	muscle/soft tissue problem	7.11184e-06	0.282948	0.0044251	0.139205	2.35478	7.37249	0.752118	2.33839	7.22108	0.757237	7.983e-06	0.241589	0.00474686	0.122996	2.49684	7.81934	0.797279	2.47828	7.6525	0.802598
bladder cancer	osteomyelitis	1.28779e-05	0.102769	0.00698921	0.0697345	4.70667	19.0556	1.16253	4.67678	18.7239	1.16815	1.341e-05	0.0910765	0.00720312	0.0651383	4.89745	19.8328	1.20936	4.86524	19.4777	1.21526
bladder cancer	osteoporosis	1.15022e-05	0.261005	-0.00405399	0.278677	0.272815	1.94562	0.0382541	0.275747	1.95099	0.0389732	9.81966e-06	0.308672	-0.00377519	0.271983	0.295357	2.10666	0.0414096	0.298269	2.1102	0.0421592
bladder cancer	spine arthritis/spondylitis	4.40013e-06	0.457152	0.0033391	0.208901	1.92354	6.01929	0.614691	1.91237	5.90247	0.619596	5.42201e-06	0.382085	0.00376734	0.178475	2.08517	6.52705	0.66614	2.07172	6.39404	0.671251
bladder cancer	prolapsed disc/slipped disc	9.31434e-07	0.846973	-0.00131108	1	0.770733	2.40858	0.246631	0.773507	2.38414	0.250956	4.88289e-07	0.949303	-0.000959181	1	0.826297	2.58277	0.264354	0.82845	2.55316	0.268816
bladder cancer	ankylosing spondylitis	1.37835e-06	1	0.00186242	0.414696	1.87796	13.4373	0.262459	1.87442	13.3062	0.264047	1.52652e-06	1	0.00197445	0.403364	1.94806	13.9409	0.272215	1.94414	13.8004	0.273882
bladder cancer	iron deficiency anaemia	1.16517e-05	0.45821	-0.00341997	0.650336	0	NA	0	0	NA	0	1.05213e-05	0.508597	-0.00324946	0.639536	0	NA	0	0	NA	0
bladder cancer	pernicious anaemia	5.55591e-06	0.851476	-0.00235989	1	0	NA	0	0	NA	0	5.157e-06	0.893295	-0.00227349	1	0	NA	0	0	NA	0
bladder cancer	gynaecological disorder (not cancer)	3.83872e-06	0.759038	0.00345816	0.278118	3.09574	22.2064	0.431569	3.08729	21.9713	0.433809	4.37955e-06	0.708797	0.00377288	0.257208	3.39515	24.3674	0.473052	3.38525	24.1002	0.475511
bladder cancer	ovarian cyst or cysts	7.23039e-07	0.932575	-0.00115145	1	0.756228	3.04426	0.187855	0.758194	3.01807	0.190472	4.08433e-07	1	-0.000874125	1	0.808612	3.25575	0.20083	0.810194	3.22477	0.203554
bladder cancer	polycystic ovaries/polycystic ovarian syndrome	3.4978e-06	1	-0.001872	1	0	NA	0	0	NA	0	3.21941e-06	1	-0.0017959	1	0	NA	0	0	NA	0
bladder cancer	uterine fibroids	1.12968e-05	0.228098	-0.00416386	0.185552	0.377453	1.51864	0.0938149	0.382474	1.52163	0.0961374	9.79515e-06	0.267269	-0.00390211	0.251652	0.399627	1.60811	0.0993106	0.404589	1.60942	0.101709
bladder cancer	uterine polyps	6.89296e-06	0.731847	-0.00262897	1	0	NA	0	0	NA	0	6.35569e-06	0.776568	-0.00252429	1	0	NA	0	0	NA	0
bladder cancer	vaginal prolapse/uterine prolapse	1.18255e-07	1	0.000496215	0.698797	1.12837	4.54482	0.280149	1.12734	4.48993	0.283054	2.74564e-07	1	0.000764628	0.684349	1.2044	4.85204	0.298963	1.20271	4.78978	0.302
bladder cancer	breast cysts	8.48405e-06	0.619763	-0.0029172	1	0	NA	0	0	NA	0	7.96092e-06	0.653694	-0.00282569	1	0	NA	0	0	NA	0
bladder cancer	sarcoidosis	9.97259e-06	0.18934	0.00582335	0.101849	3.75626	15.1869	0.929057	3.73403	14.9288	0.933963	1.06349e-05	0.165826	0.00608972	0.0933187	3.96016	16.016	0.979201	3.9357	15.7354	0.984387
bladder cancer	allergy/hypersensitivity/anaphylaxis	7.10247e-07	0.986038	0.00125598	0.662255	1.35633	5.46475	0.336634	1.35345	5.39228	0.339714	1.00586e-06	0.926422	0.0015115	0.405755	1.44226	5.81223	0.357886	1.43861	5.73117	0.361111
bladder cancer	polymyalgia rheumatica	4.30997e-06	0.994479	-0.0020782	1	0	NA	0	0	NA	0	4.02945e-06	1	-0.00200937	1	0	NA	0	0	NA	0
bladder cancer	systemic lupus erythematosis/sle	2.55968e-06	1	-0.00160123	1	0	NA	0	0	NA	0	2.40969e-06	1	-0.00155357	1	0	NA	0	0	NA	0
bladder cancer	sjogren's syndrome/sicca syndrome	2.36128e-06	1	-0.00153789	1	0	NA	0	0	NA	0	2.19851e-06	1	-0.0014839	1	0	NA	0	0	NA	0
bladder cancer	allergy or anaphylactic reaction to food	1.61406e-05	0.0455224	0.0075144	0.041482	4.00573	12.5657	1.27696	3.96937	12.2817	1.28288	1.71632e-05	0.0358118	0.00784876	0.0364031	4.22521	13.2582	1.34651	4.18522	12.9491	1.35269
bladder cancer	allergy or anaphylactic reaction to drug	1.18691e-05	0.449271	-0.00345182	0.652769	0	NA	0	0	NA	0	1.12458e-05	0.475524	-0.00335978	0.646066	0	NA	0	0	NA	0
bladder cancer	hayfever/allergic rhinitis	1.95937e-05	0.0287685	0.00680024	0.0297856	1.69255	2.64861	1.0816	1.63391	2.46183	1.08442	2.29756e-05	0.0165171	0.00742413	0.0177981	1.77526	2.7795	1.13385	1.70798	2.57227	1.1341
bladder cancer	enlarged prostate	4.97786e-05	4.68336e-05	0.0126991	0.000475484	3.5306	6.476	1.92482	3.41836	6.10448	1.9142	5.39651e-05	1.65713e-05	0.0134125	0.000285345	3.76028	6.90022	2.04917	3.63481	6.4894	2.03591
bladder cancer	pneumonia	1.49889e-06	0.790481	-0.00163061	1	0.674098	2.71332	0.167473	0.676726	2.69346	0.170026	1.01927e-06	0.870913	-0.0013573	1	0.719668	2.89727	0.178762	0.721985	2.87331	0.181415
bladder cancer	endometriosis	8.92544e-07	0.883215	0.0014008	0.499949	1.32086	4.1304	0.422395	1.31697	4.0619	0.426998	3.79213e-08	1	-0.000272463	1	0.935816	3.76859	0.232381	0.936346	3.72756	0.235206
bladder cancer	female infertility	2.39735e-06	1	-0.0015496	1	0	NA	0	0	NA	0	2.19851e-06	1	-0.0014839	1	0	NA	0	0	NA	0
bladder cancer	other renal/kidney problem	3.66838e-07	1	0.000903738	0.521475	1.36272	9.74026	0.190651	1.36125	9.65301	0.191962	5.28768e-07	1	0.00109825	0.498535	1.45561	10.4065	0.203604	1.45373	10.309	0.204998
bladder cancer	muscle or soft tissue injuries	2.7998e-07	1	0.000772389	0.683959	1.20665	4.86066	0.29955	1.20499	4.79973	0.302515	4.63563e-07	1	0.00100368	0.672869	1.27621	5.14184	0.316755	1.27392	5.0739	0.319849
bladder cancer	burns	2.1629e-06	1	-0.00147184	1	0	NA	0	0	NA	0	2.09293e-06	1	-0.00144781	1	0	NA	0	0	NA	0
bladder cancer	bronchitis	2.7998e-07	1	0.000772389	0.683959	1.20665	4.86066	0.29955	1.20499	4.79973	0.302515	4.88136e-07	1	0.00103116	0.671637	1.28471	5.17617	0.318862	1.28236	5.10757	0.321963
bladder cancer	nasal/sinus disorder	8.88202e-06	0.595597	-0.00298498	0.631283	0	NA	0	0	NA	0	8.38448e-06	0.626029	-0.00290003	1	0	NA	0	0	NA	0
bladder cancer	ear/vestibular disorder	5.22965e-07	1	0.00106906	0.669973	1.29651	5.22332	0.321816	1.29412	5.15546	0.324851	7.50674e-07	0.977309	0.00129332	0.660811	1.36861	5.51484	0.339644	1.36556	5.43959	0.342811
bladder cancer	chronic sinusitis	5.04384e-06	0.408321	0.00361225	0.189026	2.02528	6.33842	0.647126	2.01288	6.21344	0.652082	5.79089e-06	0.358034	0.0039155	0.168867	2.14361	6.71043	0.684764	2.12943	6.57262	0.689904
bladder cancer	nasal polyps	1.85532e-05	0.0269495	0.00782641	0.028533	3.55976	9.59578	1.32057	3.51847	9.33478	1.32618	1.99087e-05	0.0197198	0.00821257	0.0240047	3.76229	10.1449	1.39527	3.71663	9.85968	1.40099
bladder cancer	meniere's disease	4.95994e-06	0.915222	-0.00222958	1	0	NA	0	0	NA	0	4.61077e-06	0.956387	-0.00214958	1	0	NA	0	0	NA	0
bladder cancer	other neurological problem	4.95994e-06	0.915222	-0.00222958	1	0	NA	0	0	NA	0	4.59315e-06	0.958548	-0.00214546	1	0	NA	0	0	NA	0
bladder cancer	headaches (not migraine)	1.13688e-07	1	0.000486341	0.699358	1.12567	4.5339	0.279479	1.12465	4.47922	0.282381	2.43372e-07	1	0.000718489	0.686718	1.19099	4.79793	0.29564	1.18941	4.73673	0.298667
bladder cancer	hiv/aids	2.50557e-06	1	-0.0015842	1	0	NA	0	0	NA	0	2.35689e-06	1	-0.00153645	1	0	NA	0	0	NA	0
bladder cancer	tuberculosis (tb)	7.95376e-12	1	-3.98753e-06	1	0.998631	7.13255	0.139819	0.998636	7.07626	0.140932	1.09327e-08	1	0.000149133	0.61449	1.05259	7.51911	0.14735	1.05237	7.45674	0.148522
bladder cancer	malaria	2.84829e-06	1	-0.00168915	1	0	NA	0	0	NA	0	2.7793e-06	1	-0.00166855	1	0	NA	0	0	NA	0
bladder cancer	helicobacter pylori	1.74045e-06	0.988715	0.00213004	0.38806	2.04906	14.6667	0.286269	2.04483	14.521	0.28795	2.20016e-06	0.931895	0.00244572	0.358585	2.26734	16.2362	0.316629	2.26211	16.0678	0.318471
bladder cancer	clotting disorder/excessive bleeding	2.12684e-06	1	-0.00145951	1	0	NA	0	0	NA	0	NA	NA	NA	NA	NA	NA	NA	NA	NA	NA
bladder cancer	anaemia	3.78654e-06	1	-0.0019478	1	0	NA	0	0	NA	0	3.57157e-06	1	-0.00189165	1	0	NA	0	0	NA	0
bladder cancer	eczema/dermatitis	1.93559e-07	0.999671	0.000631195	0.826762	1.09357	2.46061	0.486019	1.09131	2.40782	0.49462	5.38437e-07	0.887033	0.00106342	0.653276	1.16261	2.61667	0.516554	1.15857	2.55569	0.525217
bladder cancer	psoriasis	1.40379e-05	0.0700793	0.00619786	0.047812	2.34808	5.28873	1.0425	2.31546	5.1141	1.04835	1.57181e-05	0.0508203	0.00663676	0.0382331	2.48587	5.60082	1.10333	2.44903	5.40812	1.10902
bladder cancer	malabsorption/coeliac disease	9.1534e-06	0.579863	-0.00303033	0.631908	0	NA	0	0	NA	0	8.41978e-06	0.623799	-0.00290614	1	0	NA	0	0	NA	0
bladder cancer	duodenal ulcer	7.12793e-06	0.713508	-0.00267348	1	0	NA	0	0	NA	0	6.76129e-06	0.74244	-0.00260372	1	0	NA	0	0	NA	0
bladder cancer	diverticular disease/diverticulitis	5.24724e-07	0.966993	0.00106143	0.526549	1.23507	3.86177	0.395002	1.23223	3.80013	0.399562	9.369e-07	0.874375	0.001437	0.4973	1.33037	4.16077	0.425376	1.32628	4.08978	0.430099
bladder cancer	colitis/not crohns or ulcerative colitis	8.90391e-07	1	0.0014581	0.457699	1.64271	11.7484	0.229692	1.64012	11.6373	0.231154	1.0728e-06	1	0.00161699	0.440417	1.73192	12.3888	0.242118	1.7289	12.2672	0.243666
bladder cancer	rectal or colon adenoma/polyps	1.92386e-07	1	0.000644163	0.552881	1.24732	8.9133	0.174548	1.24632	8.83587	0.175796	3.45781e-07	1	0.000875908	0.524807	1.34989	9.64862	0.188856	1.34844	9.56033	0.190192
bladder cancer	crohns disease	7.61841e-06	0.295202	0.00486274	0.140008	3.08405	12.457	0.763536	3.06724	12.251	0.767935	8.28851e-06	0.261189	0.00513931	0.127715	3.26767	13.2025	0.808763	3.24893	12.9769	0.813415
bladder cancer	ulcerative colitis	2.13568e-07	1	-0.000631491	1	0.805281	5.74929	0.112793	0.806066	5.70944	0.113801	1.34068e-07	1	-0.000503711	1	0.841241	6.00681	0.117814	0.841897	5.96284	0.118868
bladder cancer	rheumatoid arthritis	9.38199e-08	1	-0.000426032	1	0.901507	3.62986	0.223897	0.902302	3.59247	0.226626	1.78253e-08	1	-0.000187424	1	0.955388	3.84752	0.237235	0.955757	3.80494	0.240075
bladder cancer	osteoarthritis	2.72453e-06	0.52189	-0.00225964	0.505114	0.795483	1.42149	0.445163	0.805379	1.39929	0.463545	1.18253e-06	0.706191	-0.00150437	0.780884	0.85846	1.53462	0.480219	0.865478	1.50322	0.498297
bladder cancer	gout	2.62459e-05	0.00693716	0.00866696	0.00917248	2.64397	5.15301	1.3566	2.58431	4.91662	1.35839	2.06846e-05	0.0201039	0.007593	0.0190754	2.47529	5.01683	1.2213	2.42652	4.80479	1.22545
bladder cancer	other joint disorder	1.39488e-07	1	0.000545244	0.565046	1.20582	8.61601	0.168755	1.20499	8.54211	0.169981	2.35815e-07	1	0.0007163	0.544079	1.27844	9.13658	0.178885	1.27728	9.05452	0.180181
bladder cancer	atrial fibrillation	2.39221e-05	0.00927133	0.00865342	0.013245	3.19873	7.2097	1.41918	3.14554	6.95238	1.42317	2.60015e-05	0.00579684	0.00914323	0.0101866	3.39408	7.6526	1.50534	3.33472	7.36943	1.50899
bladder cancer	high cholesterol	3.6718e-05	0.0024016	0.00914417	0.00321599	1.6606	2.28843	1.20502	1.53807	1.9973	1.18443	4.32621e-05	0.00087642	0.0100054	0.00120931	1.75058	2.42124	1.26569	1.61101	2.09794	1.2371
bladder cancer	hiatus hernia	8.8741e-11	1	1.33266e-05	1	1.00207	2.43151	0.412968	1.00203	2.38835	0.420398	3.69173e-07	0.958145	-0.000840014	1	0.864925	2.32559	0.321679	0.867158	2.29378	0.327827
bladder cancer	sciatica	2.27413e-06	0.763625	-0.00193775	1	0.520004	3.71037	0.0728777	0.521939	3.69476	0.0737315	1.73501e-06	0.834629	-0.00170923	1	0.560426	3.99942	0.0785308	0.562243	3.9799	0.0794284
bladder cancer	psoriatic arthropathy	3.67826e-06	1	-0.00191973	1	0	NA	0	0	NA	0	3.4307e-06	1	-0.00185394	1	0	NA	0	0	NA	0
bladder cancer	cervical spondylosis	1.02936e-05	0.51961	-0.00321396	0.637816	0	NA	0	0	NA	0	9.49675e-06	0.560768	-0.00308682	0.633146	0	NA	0	0	NA	0
bladder cancer	rheumatic fever	5.24887e-06	0.883367	-0.00229368	1	0	NA	0	0	NA	0	4.9984e-06	0.910873	-0.00223822	1	0	NA	0	0	NA	0
bladder cancer	chronic fatigue syndrome	6.4876e-08	1	-0.000353234	1	0.885759	6.32491	0.124044	0.886219	6.27822	0.125097	2.7683e-10	1	-2.34988e-05	1	0.991956	7.08512	0.138879	0.99199	7.02803	0.140017
bladder cancer	irregular heart beat	1.183e-05	0.115436	0.00608752	0.0727576	3.16124	9.90678	1.00875	3.1351	9.69063	1.01426	1.30248e-05	0.0902976	0.00648743	0.0621353	3.38353	10.6069	1.07932	3.35398	10.3671	1.08508
bladder cancer	svt / supraventricular tachycardia	2.68594e-06	1	-0.00164027	1	0	NA	0	0	NA	0	2.58569e-06	1	-0.00160934	1	0	NA	0	0	NA	0
bladder cancer	varicose veins	4.0922e-06	0.453222	0.00314554	0.3048	1.71213	4.60667	0.636338	1.70065	4.50341	0.642226	4.82607e-06	0.397571	0.0034495	0.292888	1.80121	4.84752	0.669279	1.78796	4.7339	0.675301
bladder cancer	lymphoedema	3.6555e-06	0.776692	0.00335014	0.285721	2.99764	21.4984	0.417978	2.98959	21.2717	0.420166	3.98097e-06	0.745552	0.00354152	0.272398	3.17297	22.7626	0.442293	3.16399	22.515	0.444631
bladder cancer	pneumothorax	2.45146e-06	1	-0.001567	1	0	NA	0	0	NA	0	2.33929e-06	1	-0.0015307	1	0	NA	0	0	NA	0
bladder cancer	labyrinthitis	2.99261e-06	1	-0.00173144	1	0	NA	0	0	NA	0	2.79691e-06	1	-0.00167383	1	0	NA	0	0	NA	0
bladder cancer	vertigo	5.70042e-06	0.83711	-0.00239043	1	0	NA	0	0	NA	0	5.19225e-06	0.889465	-0.00228126	1	0	NA	0	0	NA	0
bladder cancer	appendicitis	9.02375e-07	0.79107	0.00138361	0.531957	1.1993	2.54512	0.565132	1.19368	2.47997	0.57455	1.38506e-06	0.705373	0.00172721	0.516774	1.25456	2.66315	0.591	1.2472	2.59053	0.600457
bladder cancer	anal fissure	3.15475e-06	0.826815	0.00304986	0.308055	2.73738	19.6214	0.381893	2.73037	19.4169	0.383941	3.51635e-06	0.790327	0.00326753	0.291684	2.92416	20.9672	0.407813	2.91621	20.7414	0.410016
bladder cancer	haemorrhoids / piles	1.89259e-08	1	0.000196091	0.716725	1.04891	4.22426	0.26045	1.04851	4.1755	0.263293	8.2968e-08	1	0.000414234	0.703515	1.10611	4.45544	0.274602	1.10523	4.40095	0.277562
bladder cancer	jaundice (unknown cause)	4.41829e-06	0.980462	-0.00210418	1	0	NA	0	0	NA	0	4.20559e-06	1	-0.00205286	1	0	NA	0	0	NA	0
bladder cancer	dyspepsia / indigestion	1.8797e-07	1	0.000636429	0.553829	1.24402	8.88971	0.174088	1.24304	8.81256	0.175335	2.98781e-07	1	0.000810958	0.532612	1.32037	9.43709	0.184737	1.31905	9.35137	0.186057
bladder cancer	abdominal hernia	3.21757e-06	0.820364	0.00308801	0.305118	2.76944	19.8525	0.38634	2.76231	19.6453	0.388406	3.61865e-06	0.780277	0.00332833	0.287279	2.97806	21.356	0.415285	2.96988	21.1254	0.417517
bladder cancer	umbilical hernia	4.63493e-06	0.953436	-0.00215521	1	0	NA	0	0	NA	0	4.38175e-06	0.985152	-0.00209545	1	0	NA	0	0	NA	0
bladder cancer	inguinal hernia	6.60909e-06	0.277661	0.00405896	0.203603	1.85812	4.5122	0.765174	1.84082	4.39108	0.771707	7.60034e-06	0.232725	0.00439541	0.120068	1.95296	4.74377	0.804013	1.93327	4.61078	0.810608
bladder cancer	cystitis	1.19862e-06	1	0.00172075	0.429395	1.79242	12.823	0.250547	1.78922	12.6991	0.25209	1.42936e-06	1	0.00190143	0.410721	1.90212	13.6109	0.265821	1.8984	13.4744	0.267462
bladder cancer	bph / benign prostatic hypertrophy	3.12539e-05	0.00128053	0.0107866	0.00551214	4.59699	11.1906	1.88839	4.52447	10.8197	1.89199	3.32557e-05	0.000726165	0.0112928	0.00430742	4.88271	11.8906	2.00502	4.80249	11.4838	2.00839
bladder cancer	erectile dysfunction / impotence	2.82877e-06	0.861116	0.00284925	0.32399	2.57349	18.4404	0.359149	2.56715	18.2499	0.361111	3.04336e-06	1	-0.00174607	1	0	NA	0	0	NA	0
bladder cancer	trigemminal neuralgia	2.32521e-06	1	-0.00152609	1	0	NA	0	0	NA	0	2.09293e-06	1	-0.00144781	1	0	NA	0	0	NA	0
bladder cancer	polio / poliomyelitis	6.47649e-05	1.3047e-09	0.0198917	9.6345e-05	11.6237	28.4741	4.74505	11.4095	27.4597	4.74068	6.66711e-05	4.17255e-10	0.0204723	7.67894e-05	12.2141	29.9348	4.98368	11.9824	28.8397	4.97852
bladder cancer	macular degeneration	3.06262e-06	0.836364	0.00299364	0.312438	2.69065	19.2846	0.37541	2.68383	19.0841	0.377433	3.4497e-06	0.796937	0.00322774	0.294605	2.8893	20.7158	0.40298	2.88149	20.493	0.405163
bladder cancer	dry eyes	4.59753e-08	1	0.000308671	0.594465	1.11187	7.94322	0.155638	1.11142	7.87731	0.156813	1.3857e-07	1	0.000543384	0.565282	1.20505	8.61087	0.168642	1.20421	8.53521	0.169898
bladder cancer	iritis	3.99178e-06	0.744546	0.00354779	0.271978	3.17895	22.8072	0.443094	3.17017	22.565	0.445378	4.2967e-06	0.71632	0.00372501	0.260271	3.34826	24.0286	0.466563	3.33856	23.7656	0.468997
bladder cancer	post-natal depression	4.43634e-06	0.978159	-0.00210848	1	0	NA	0	0	NA	0	4.09991e-06	1	-0.00202687	1	0	NA	0	0	NA	0
bladder cancer	disc problem	1.50877e-06	1	0.00196122	0.404688	1.93967	13.8806	0.271048	1.93588	13.7442	0.27267	1.7359e-06	0.989305	0.0021268	0.388373	2.0469	14.6512	0.285971	2.04258	14.502	0.287692
bladder cancer	disc degeneration	8.97247e-06	0.590287	-0.00300017	0.631454	0	NA	0	0	NA	0	8.33153e-06	0.629395	-0.00289084	1	0	NA	0	0	NA	0
bladder cancer	back pain	4.2869e-07	0.966534	-0.000900315	1	0.83602	2.6128	0.267502	0.838004	2.58313	0.27186	2.09327e-07	1	-0.000634237	1	0.88137	2.75508	0.281956	0.882841	2.72096	0.286446
bladder cancer	scoliosis	3.46171e-06	1	-0.00186231	1	0	NA	0	0	NA	0	3.32505e-06	1	-0.00182515	1	0	NA	0	0	NA	0
bladder cancer	joint pain	1.08821e-05	0.128185	0.00542125	0.0754843	2.2663	5.50543	0.932921	2.24077	5.34712	0.939022	1.24724e-05	0.0951373	0.00588422	0.0607674	2.42112	5.88334	0.99634	2.39175	5.70663	1.00243
bladder cancer	arthritis (nos)	7.87691e-06	0.208251	0.0043476	0.155982	1.69905	3.44087	0.83897	1.6765	3.31889	0.846868	9.70901e-06	0.151165	0.0048854	0.094325	1.81149	3.66981	0.894189	1.78467	3.5322	0.901715
bladder cancer	plantar fascitis	2.1629e-06	1	-0.00147184	1	0	NA	0	0	NA	0	NA	NA	NA	NA	NA	NA	NA	NA	NA	NA
bladder cancer	carpal tunnel syndrome	9.50695e-09	1	-0.000136836	1	0.954067	6.81363	0.133592	0.954252	6.76114	0.134681	7.56041e-09	1	0.000123838	0.617672	1.04348	7.4539	0.146078	1.0433	7.39232	0.147244
bladder cancer	fibromyalgia	7.99575e-06	0.651349	-0.00283184	1	0	NA	0	0	NA	0	6.63784e-06	0.75258	-0.0025798	1	0	NA	0	0	NA	0
bladder cancer	dupuytren's contracture	2.12841e-06	0.940442	0.00239782	0.362922	2.23306	15.9898	0.311858	2.22809	15.8284	0.313637	3.57157e-06	1	-0.00189165	1	0	NA	0	0	NA	0
bladder cancer	neck problem/injury	4.83354e-06	0.929769	-0.00220095	1	0	NA	0	0	NA	0	4.61077e-06	0.956387	-0.00214958	1	0	NA	0	0	NA	0
bladder cancer	acne/acne vulgaris	2.35927e-06	0.913321	0.0025504	0.349281	2.34381	16.7867	0.32725	2.33839	16.6158	0.329089	2.65704e-06	0.879791	0.00274149	0.332891	2.48867	17.829	0.347382	2.48252	17.6413	0.349345
bladder cancer	lichen planus	2.34325e-06	1	-0.001532	1	0	NA	0	0	NA	0	2.21611e-06	1	-0.00148983	1	0	NA	0	0	NA	0
bladder cancer	cervical intra-epithelial neoplasia (cin) / precancerous cells cervix	4.50855e-06	0.969042	-0.00212559	1	0	NA	0	0	NA	0	4.22321e-06	1	-0.00205716	1	0	NA	0	0	NA	0
bladder cancer	cervical polyps	2.14487e-06	1	-0.00146568	1	0	NA	0	0	NA	0	NA	NA	NA	NA	NA	NA	NA	NA	NA	NA
bladder cancer	menorrhagia (unknown cause)	3.0276e-07	1	0.000804281	0.682356	1.21602	4.89846	0.301872	1.21428	4.83681	0.304844	5.39539e-07	1	0.00108668	0.669203	1.30207	5.24623	0.323162	1.29957	5.17625	0.326277
bladder cancer	ectopic pregnancy	4.70715e-06	0.944712	-0.00217195	1	0	NA	0	0	NA	0	4.48745e-06	0.971692	-0.0021206	1	0	NA	0	0	NA	0
bladder cancer	miscarriage	1.31377e-05	0.401288	-0.00363214	0.413609	0	NA	0	0	NA	0	1.25895e-05	0.421187	-0.00355542	0.411706	0	NA	0	0	NA	0
bladder cancer	breast fibroadenoma	2.54164e-06	1	-0.00159557	1	0	NA	0	0	NA	0	2.44489e-06	1	-0.00156488	1	0	NA	0	0	NA	0
bladder cancer	raynaud's phenomenon/disease	5.95332e-06	0.812886	-0.00244295	1	0	NA	0	0	NA	0	5.59761e-06	0.847293	-0.00236875	1	0	NA	0	0	NA	0
bladder cancer	food intolerance	2.5236e-06	1	-0.0015899	1	0	NA	0	0	NA	0	2.33929e-06	1	-0.0015307	1	0	NA	0	0	NA	0
bladder cancer	urticaria	3.6963e-06	1	-0.00192443	1	0	NA	0	0	NA	0	3.48352e-06	1	-0.00186817	1	0	NA	0	0	NA	0
bladder cancer	infectious mononucleosis / glandular fever / epstein barr virus (ebv)	3.83016e-08	1	0.000281285	0.597893	1.10147	7.86872	0.154185	1.10106	7.80369	0.155354	8.21103e-08	1	0.0004151	0.581188	1.15323	8.23971	0.161406	1.1526	8.16856	0.162633
bladder cancer	measles / morbillivirus	4.67538e-07	0.982303	0.000999797	0.740621	1.22007	3.81479	0.390211	1.21741	3.75436	0.394764	7.78077e-07	0.907158	0.00130342	0.507247	1.29572	4.05224	0.414314	1.29206	3.9841	0.419019
bladder cancer	mumps / epidemic parotitis	1.11313e-06	0.937192	-0.00138893	1	0.623289	4.44829	0.0873345	0.624808	4.42391	0.0882444	8.85369e-07	0.983467	-0.00124698	1	0.653631	4.66543	0.0915742	0.655062	4.6378	0.0925236
bladder cancer	rubella / german measles	3.47437e-08	1	0.00026769	0.599597	1.09634	7.83199	0.153468	1.09595	7.7674	0.154635	8.21103e-08	1	0.0004151	0.581188	1.15323	8.23971	0.161406	1.1526	8.16856	0.162633
bladder cancer	chickenpox	2.46694e-08	1	0.000223745	0.765867	1.04558	3.26855	0.334474	1.04503	3.2221	0.338938	9.85748e-08	1	0.00045062	0.757146	1.09392	3.42033	0.349867	1.09276	3.36876	0.354468
bladder cancer	whooping cough / pertussis	6.8745e-06	0.337089	0.00455116	0.155289	2.88667	11.6564	0.714875	2.87146	11.4657	0.719124	7.42797e-06	0.305503	0.00478344	0.14375	3.03294	12.2501	0.750915	3.01614	12.043	0.755384
bladder cancer	shingles	4.76132e-06	0.938258	-0.00218443	1	0	NA	0	0	NA	0	4.38175e-06	0.985152	-0.00209545	1	0	NA	0	0	NA	0
bladder cancer	herpes simplex	2.45146e-06	1	-0.001567	1	0	NA	0	0	NA	0	2.2513e-06	1	-0.00150162	1	0	NA	0	0	NA	0
bladder cancer	hepatitis a	4.11056e-06	0.733453	0.00361701	0.267338	3.24436	23.2796	0.45215	3.23531	23.0318	0.454469	4.2967e-06	0.71632	0.00372501	0.260271	3.34826	24.0286	0.466563	3.33856	23.7656	0.468997
bladder cancer	tinnitus / tiniitis	2.79593e-06	0.672168	0.0026539	0.288116	1.88906	7.61706	0.468495	1.88189	7.50346	0.471984	3.28354e-06	0.619448	0.00291049	0.265691	2.00455	8.08466	0.49702	1.99625	7.9591	0.500687
bladder cancer	tonsiltis	4.23952e-06	0.485139	-0.00269411	0.498449	0.588432	1.83848	0.188336	0.593411	1.82864	0.192567	3.29622e-06	0.555967	-0.00239402	0.639177	0.623478	1.94836	0.199514	0.628146	1.93539	0.203869
bladder cancer	constipation	3.84068e-06	1	-0.00196169	1	0	NA	0	0	NA	0	3.53635e-06	1	-0.00188229	1	0	NA	0	0	NA	0
bladder cancer	thyroid goitre	5.48367e-06	0.858809	-0.00234448	1	0	NA	0	0	NA	0	5.26274e-06	0.881887	-0.00229671	1	0	NA	0	0	NA	0
bladder cancer	stress	6.44116e-06	0.769175	-0.00254122	1	0	NA	0	0	NA	0	6.00306e-06	0.808256	-0.00245316	1	0	NA	0	0	NA	0
bladder cancer	insomnia	8.56228e-07	1	0.001427	0.461137	1.62574	11.6265	0.227326	1.62321	11.5169	0.228779	1.30708e-06	1	0.00180707	0.420391	1.84414	13.1945	0.257748	1.84065	13.063	0.259357
bladder cancer	osteopenia	1.54411e-05	0.329304	-0.00393877	0.433458	0	NA	0	0	NA	0	1.43412e-05	0.361518	-0.00379552	0.421776	0	NA	0	0	NA	0
bladder cancer	tendonitis / tendinitis / tenosynovitis	3.44367e-06	1	-0.00185745	1	0	NA	0	0	NA	0	3.23702e-06	1	-0.00180081	1	0	NA	0	0	NA	0
bladder cancer	tennis elbow / lateral epicondylitis	3.08281e-06	1	-0.00175736	1	0	NA	0	0	NA	0	2.90253e-06	1	-0.00170516	1	0	NA	0	0	NA	0
bladder cancer	cellulitis	2.82877e-06	0.861116	0.00284925	0.32399	2.57349	18.4404	0.359149	2.56715	18.2499	0.361111	3.35197e-06	0.806721	0.00316914	0.298965	2.83854	20.3498	0.39594	2.83094	20.1314	0.398096
bladder cancer	fracture skull / head	3.51585e-06	1	-0.00187683	1	0	NA	0	0	NA	0	3.36027e-06	1	-0.0018348	1	0	NA	0	0	NA	0
bladder cancer	fracture jaw	4.57786e-06	0.691037	0.00388701	0.250074	3.50904	25.1925	0.488771	3.49892	24.922	0.491231	4.8196e-06	0.669797	0.00402562	0.241702	3.65073	26.2152	0.508403	3.63978	25.9256	0.511001
bladder cancer	fracture nose	7.95958e-06	0.653779	-0.00282542	1	0	NA	0	0	NA	0	7.66095e-06	0.67436	-0.00277184	1	0	NA	0	0	NA	0
bladder cancer	fracture face / orbit / eye socket	5.30784e-06	0.628307	0.00430386	0.225876	3.94818	28.3708	0.549443	3.93629	28.0627	0.552135	5.57204e-06	0.606551	0.00445403	0.217837	4.11534	29.5789	0.57257	4.10247	29.2486	0.57542
bladder cancer	fracture clavicle / collar bone	2.24979e-07	1	0.00069891	0.546191	1.27086	9.08201	0.177834	1.26977	9.00257	0.179095	3.2767e-07	1	0.000851373	0.527749	1.33867	9.5682	0.18729	1.33727	9.48088	0.18862
bladder cancer	fracture shoulder / scapula	3.11889e-06	1	-0.00176762	1	0	NA	0	0	NA	0	2.86732e-06	1	-0.00169478	1	0	NA	0	0	NA	0
bladder cancer	fracture upper arm / humerus / elbow	7.51335e-07	1	-0.00115383	1	0.674445	4.81389	0.0944924	0.675758	4.78516	0.0954302	5.39314e-07	1	-0.000985628	1	0.713871	5.09603	0.100002	0.715053	5.06315	0.100985
bladder cancer	fracture forearm / wrist	5.36281e-06	0.386062	0.00374338	0.180067	2.0757	6.4966	0.663196	2.06268	6.36757	0.668178	6.11684e-06	0.337974	0.00404407	0.160898	2.19541	6.87299	0.70127	2.18059	6.73093	0.706436
bladder cancer	fracture radius	2.88437e-06	1	-0.00169982	1	0	NA	0	0	NA	0	2.79691e-06	1	-0.00167383	1	0	NA	0	0	NA	0
bladder cancer	fracture ulna	2.19897e-06	1	-0.00148406	1	0	NA	0	0	NA	0	2.12812e-06	1	-0.00145994	1	0	NA	0	0	NA	0
bladder cancer	fracture wrist / colles fracture	4.14187e-06	0.478364	0.00322579	0.217636	1.88262	5.89098	0.601645	1.87195	5.77744	0.60653	4.77371e-06	0.42817	0.00349902	0.19707	1.9827	6.20557	0.63348	1.97052	6.08099	0.638538
bladder cancer	fracture hand	3.17302e-06	1	-0.00178291	1	0	NA	0	0	NA	0	3.00815e-06	1	-0.00173593	1	0	NA	0	0	NA	0
bladder cancer	fracture finger	6.2966e-06	0.781738	-0.0025125	1	0	NA	0	0	NA	0	5.98543e-06	0.809894	-0.00244955	1	0	NA	0	0	NA	0
bladder cancer	fracture rib	7.29054e-06	0.313105	0.00472608	0.146517	2.99626	12.1008	0.741895	2.98016	11.9016	0.746228	7.97849e-06	0.276511	0.00501175	0.133243	3.18203	12.8549	0.78766	3.16399	12.6361	0.792245
bladder cancer	fracture vertebra / crush fracture / vertebral collapse	3.84068e-06	1	-0.00196169	1	0	NA	0	0	NA	0	3.65961e-06	1	-0.00191485	1	0	NA	0	0	NA	0
bladder cancer	fracture pelvis	4.95256e-06	0.658331	0.00410151	0.237264	3.73034	26.7934	0.51936	3.71933	26.504	0.521936	5.3076e-06	0.628311	0.0043038	0.225874	3.94788	28.3658	0.549456	3.9357	28.0502	0.552215
bladder cancer	fracture neck of femur / hip	2.21838e-06	0.929744	0.00245781	0.3575	2.27608	16.2993	0.317838	2.27094	16.1342	0.31964	2.5296e-06	0.893955	0.00266041	0.33975	2.42635	17.3804	0.338725	2.42045	17.1981	0.340654
bladder cancer	fracture shaft of femur	1.37013e-05	0.0851455	0.00732034	0.0627617	5.00445	20.2699	1.23555	4.97216	19.9151	1.24139	1.41817e-05	0.0760317	0.00751429	0.0590376	5.18449	21.0037	1.27972	5.1499	20.6257	1.28585
bladder cancer	fracture patella / knee	3.44367e-06	1	-0.00185745	1	0	NA	0	0	NA	0	3.32505e-06	1	-0.00182515	1	0	NA	0	0	NA	0
bladder cancer	fracture lower leg / ankle	1.08826e-06	0.858081	-0.00140036	1	0.712286	2.86719	0.176951	0.714606	2.84438	0.179534	8.06918e-07	0.913858	-0.00121374	1	0.744946	2.99914	0.185035	0.747054	2.97319	0.187708
bladder cancer	fracture tibia	8.1597e-08	1	0.000413768	0.581347	1.1527	8.23558	0.161339	1.15208	8.16619	0.162536	1.3857e-07	1	0.000543384	0.565282	1.20505	8.61087	0.168642	1.20421	8.53521	0.169898
bladder cancer	fracture fibula	3.53943e-07	1	0.000886783	0.523501	1.35488	9.68412	0.189559	1.35345	9.59753	0.190865	4.59941e-07	1	0.00101923	0.507789	1.41719	10.1311	0.198246	1.41547	10.0369	0.199619
bladder cancer	fracture foot	2.66398e-06	0.879032	0.00274586	0.332528	2.49209	17.8542	0.347848	2.48608	17.6706	0.349766	3.04453e-06	0.838247	0.00298258	0.313305	2.68148	19.2178	0.374151	2.67454	19.0132	0.37622
bladder cancer	fracture metatarsal	2.21701e-06	1	-0.00149014	1	0	NA	0	0	NA	0	NA	NA	NA	NA	NA	NA	NA	NA	NA	NA
bladder cancer	fracture toe	4.00312e-06	1	-0.00200278	1	0	NA	0	0	NA	0	3.642e-06	1	-0.00191023	1	0	NA	0	0	NA	0
bladder cancer	septicaemia / sepsis	3.11889e-06	1	-0.00176762	1	0	NA	0	0	NA	0	2.99054e-06	1	-0.00173084	1	0	NA	0	0	NA	0
bladder cancer	rosacea	9.56958e-06	0.556824	-0.00309861	0.633485	0	NA	0	0	NA	0	9.0553e-06	0.585487	-0.00301406	0.631633	0	NA	0	0	NA	0
bladder cancer	abnormal smear (cervix)	8.30319e-06	0.631203	-0.00288588	1	0	NA	0	0	NA	0	7.89033e-06	0.658474	-0.00281311	1	0	NA	0	0	NA	0
bladder cancer	dysmenorrhoea / dysmenorrhea	3.46171e-06	1	-0.00186231	1	0	NA	0	0	NA	0	3.27223e-06	1	-0.00181058	1	0	NA	0	0	NA	0
bladder cancer	menopausal symptoms / menopause	9.98492e-07	1	0.00155361	0.447252	1.69583	12.1296	0.237094	1.69303	12.014	0.238584	1.26328e-06	1	0.00177253	0.423976	1.82329	13.0448	0.254845	1.81989	12.9152	0.256443
bladder cancer	benign breast lump	1.77834e-05	0.271388	-0.00422814	0.280038	0	NA	0	0	NA	0	1.68741e-05	0.292317	-0.00411834	0.274648	0	NA	0	0	NA	0
bladder cancer	allergy to house dust mite	3.42562e-06	1	-0.00185257	1	0	NA	0	0	NA	0	3.28984e-06	1	-0.00181545	1	0	NA	0	0	NA	0
bladder cancer	scarlet fever / scarlatina	1.64103e-05	0.0427633	0.00760267	0.0400739	4.0628	12.7456	1.29507	4.02575	12.457	1.30101	1.76174e-05	0.0321064	0.00799723	0.0343597	4.32521	13.5736	1.37822	4.28399	13.2562	1.38445
bladder cancer	undescended testicle	4.03099e-06	0.74087	0.00357067	0.270435	3.20046	22.9625	0.446072	3.19159	22.7185	0.448368	4.37955e-06	0.708797	0.00377288	0.257208	3.39515	24.3674	0.473052	3.38525	24.1002	0.475511
bladder cancer	Unknown	8.61136e-08	1	0.000419373	0.813381	1.06714	2.58956	0.439759	1.06578	2.54046	0.44712	3.22531e-07	0.967658	0.000819955	0.633011	1.13544	2.75603	0.467784	1.13264	2.69933	0.475257
ovarian cancer	uterine/endometrial cancer	3.27791e-05	0.00025612	0.0131497	0.00528975	8.86242	27.9571	2.8094	8.72202	26.9615	2.82157	3.43369e-05	0.000132191	0.0137205	0.00438195	9.49659	29.9752	3.00866	9.34021	28.8714	3.02166
ovarian cancer	cervical cancer	2.6999e-06	0.875123	0.00276843	0.330667	2.50993	17.9865	0.350248	2.50094	17.7137	0.3531	3.02925e-06	0.839876	0.00297311	0.314071	2.67396	19.1677	0.373027	2.66369	18.8652	0.376102
ovarian cancer	prostate cancer	1.06286e-05	0.503574	-0.00326737	0.640113	0	NA	0	0	NA	0	1.00855e-05	0.530041	-0.00318264	0.636059	0	NA	0	0	NA	0
ovarian cancer	testicular cancer	2.11208e-06	1	-0.00145435	1	0	NA	0	0	NA	0	2.02547e-06	1	-0.0014242	1	0	NA	0	0	NA	0
ovarian cancer	non-hodgkins lymphoma	2.62531e-06	1	-0.0016216	1	0	NA	0	0	NA	0	2.49969e-06	1	-0.0015823	1	0	NA	0	0	NA	0
ovarian cancer	malignant melanoma	1.25891e-06	0.881893	0.0017052	0.384131	1.51151	6.10348	0.374321	1.50542	5.97879	0.379055	1.56025e-06	0.833693	0.00191632	0.361136	1.58962	6.42075	0.393553	1.58239	6.28307	0.398525
ovarian cancer	non-melanoma skin cancer	1.58682e-06	1	-0.00126049	1	0	NA	0	0	NA	0	1.50401e-06	1	-0.00122714	1	0	NA	0	0	NA	0
ovarian cancer	basal cell carcinoma	7.67457e-07	1	-0.0011657	1	0.67156	4.80021	0.0939529	0.673515	4.75812	0.0953365	5.55387e-07	1	-0.000999677	1	0.710298	5.07814	0.099352	0.712076	5.02976	0.10081
ovarian cancer	squamous cell carcinoma	1.8311e-06	1	-0.0013541	1	0	NA	0	0	NA	0	1.72916e-06	1	-0.00131584	1	0	NA	0	0	NA	0
ovarian cancer	cin/pre-cancer cells cervix	4.05261e-07	1	0.000935587	0.675903	1.25576	5.0695	0.311063	1.25271	4.97391	0.315505	6.23187e-07	1	0.00117198	0.665475	1.32975	5.36977	0.329296	1.32571	5.26257	0.333962
ovarian cancer	rodent ulcer	1.01037e-06	1	0.00156374	0.446267	1.7019	12.1823	0.237758	1.69772	12.011	0.239967	1.28748e-06	1	0.0017915	0.42211	1.83514	13.1399	0.256299	1.83002	12.9461	0.258685
ovarian cancer	obesity-30BMI	2.89487e-05	0.00879909	0.00791702	0.00909108	1.56725	2.17431	1.12968	1.39167	1.74475	1.11004	3.43008e-05	0.00411441	0.00864932	0.00451023	1.63793	2.27754	1.17795	1.43442	1.79555	1.14592
ovarian cancer	hypertension	7.62243e-09	1	0.00012355	1	1.00764	1.43322	0.70843	1.00577	1.31271	0.770608	1.41732e-08	1	-0.000168205	1	0.989374	1.42283	0.687967	0.991851	1.31055	0.750654
ovarian cancer	heart/cardiac problem	4.10492e-06	1	-0.00202824	1	0	NA	0	0	NA	0	3.86397e-06	1	-0.00196775	1	0	NA	0	0	NA	0
ovarian cancer	essential hypertension	1.42735e-06	1	0.00189976	0.410974	1.90146	13.6146	0.265564	1.89609	13.4182	0.267932	1.70413e-06	0.993528	0.00210391	0.390675	2.03224	14.555	0.28375	2.02591	14.3357	0.286298
ovarian cancer	gestational hypertension/pre-eclampsia	3.52796e-07	1	0.000885204	0.52386	1.35436	9.68996	0.189298	1.35225	9.56227	0.191229	4.71451e-07	1	0.0010327	0.506379	1.42394	10.19	0.19898	1.42134	10.0494	0.201027
ovarian cancer	angina	1.36276e-05	0.21266	-0.00438158	0.195255	0.2488	1.77734	0.0348281	0.253271	1.7882	0.0358719	3.16772e-05	0.0937266	-0.00566242	0.0564973	0	NA	0	0	NA	0
ovarian cancer	heart attack/myocardial infarction	1.56741e-06	0.780856	-0.00166621	1	0.667941	2.69493	0.16555	0.671894	2.66621	0.169319	1.14038e-06	0.849285	-0.0014325	1	0.706364	2.85074	0.175025	0.709967	2.81663	0.178956
ovarian cancer	heart arrhythmia	4.76574e-06	0.937832	-0.00218566	1	0	NA	0	0	NA	0	4.54068e-06	0.965137	-0.00213337	1	0	NA	0	0	NA	0
ovarian cancer	heart valve problem/heart murmur	6.23533e-06	0.787285	-0.00250068	1	0	NA	0	0	NA	0	5.84754e-06	0.823018	-0.00242155	1	0	NA	0	0	NA	0
ovarian cancer	stroke	1.38277e-05	0.377837	-0.00372888	0.417036	0	NA	0	0	NA	0	1.27467e-05	0.415359	-0.0035797	0.411531	0	NA	0	0	NA	0
ovarian cancer	transient ischaemic attack (tia)	4.91263e-06	0.920723	-0.00221914	1	0	NA	0	0	NA	0	4.60006e-06	0.957806	-0.0021473	1	0	NA	0	0	NA	0
ovarian cancer	pulmonary embolism +/- dvt	1.61288e-05	0.0462008	0.00712103	0.0390846	3.22092	8.7038	1.19193	3.16804	8.36127	1.20036	1.79065e-05	0.0313821	0.00763296	0.0310733	3.47325	9.39006	1.28471	3.41256	9.00425	1.29334
ovarian cancer	deep venous thrombosis (dvt)	1.15427e-05	0.112133	0.00551	0.0673056	2.15349	4.87027	0.952212	2.1123	4.6401	0.961574	1.3084e-05	0.0844643	0.00593289	0.0545657	2.27827	5.155	1.00689	2.23122	4.8993	1.01613
ovarian cancer	asthma	1.36924e-06	0.662995	-0.00162522	0.71583	0.867253	1.43234	0.525103	0.880685	1.38251	0.561013	1.37909e-06	0.66418	-0.00162991	0.708615	0.863318	1.44676	0.515164	0.876735	1.39662	0.550372
ovarian cancer	chronic obstructive airways disease/copd	3.88472e-06	1	-0.00197301	1	0	NA	0	0	NA	0	3.49608e-06	1	-0.00187161	1	0	NA	0	0	NA	0
ovarian cancer	emphysema/chronic bronchitis	1.32772e-06	0.89888	-0.001509	1	0.598612	4.27835	0.0837556	0.601001	4.2454	0.0850807	8.84561e-07	0.984029	-0.0012467	1	0.653477	4.67155	0.0914112	0.655603	4.6305	0.0928225
ovarian cancer	bronchiectasis	3.04817e-06	0.837888	0.00298474	0.313147	2.68344	19.2345	0.374371	2.67342	18.9399	0.37736	3.53775e-06	0.788221	0.00328025	0.29076	2.93544	21.0494	0.40936	2.92356	20.7131	0.412648
ovarian cancer	sleep apnoea	9.85006e-07	1	0.00154179	0.448649	1.68952	12.0935	0.236033	1.68542	11.9238	0.238232	1.43084e-06	1	0.00190239	0.410721	1.90316	13.6282	0.265774	1.89762	13.4256	0.268216
ovarian cancer	pleurisy	1.21543e-05	0.12063	0.00669784	0.0765773	4.45737	18.0506	1.1007	4.41621	17.59	1.10875	1.28556e-05	0.103358	0.00697907	0.0699606	4.7004	19.0415	1.16029	4.65499	18.5382	1.16888
ovarian cancer	spontaneous pneumothorax/recurrent pneumothorax	2.2587e-06	1	-0.00150403	1	0	NA	0	0	NA	0	2.14401e-06	1	-0.00146532	1	0	NA	0	0	NA	0
ovarian cancer	liver/biliary/pancreas problem	1.97769e-06	1	-0.00140729	1	0	NA	0	0	NA	0	1.87138e-06	1	-0.00136892	1	0	NA	0	0	NA	0
ovarian cancer	gastro-oesophageal reflux (gord) / gastric reflux	5.04534e-07	0.883968	0.00102614	0.678246	1.14539	2.44271	0.537079	1.13934	2.35432	0.551363	1.36315e-06	0.709928	0.0017118	0.515862	1.25396	2.67568	0.58767	1.24306	2.5675	0.601825
ovarian cancer	oesophagitis/barretts oesophagus	5.0473e-06	0.905497	-0.0022494	1	0	NA	0	0	NA	0	4.65944e-06	0.95057	-0.00216113	1	0	NA	0	0	NA	0
ovarian cancer	gastric/stomach ulcers	1.09441e-07	1	0.000481093	0.573184	1.17972	8.43843	0.164929	1.17865	8.33264	0.16672	2.4326e-07	1	0.000727993	0.542857	1.28373	9.18489	0.179421	1.28199	9.06241	0.181353
ovarian cancer	gastritis/gastric erosions	3.55447e-06	1	-0.00188718	1	0	NA	0	0	NA	0	3.21132e-06	1	-0.00179367	1	0	NA	0	0	NA	0
ovarian cancer	irritable bowel syndrome	1.32894e-05	0.0809322	0.00590069	0.0519105	2.14488	4.57653	1.00524	2.09718	4.33586	1.01437	1.64435e-05	0.0450861	0.00669389	0.0340493	2.36478	5.04864	1.10767	2.30617	4.76601	1.11591
ovarian cancer	hepatitis	1.45248e-06	1	-0.00120593	1	0	NA	0	0	NA	0	1.39737e-06	1	-0.00118281	1	0	NA	0	0	NA	0
ovarian cancer	cholelithiasis/gall stones	1.59013e-05	0.0498951	0.0065618	0.0365702	2.32598	4.96337	1.09002	2.27073	4.6951	1.09821	1.83212e-05	0.0314565	0.00714656	0.0266047	2.49755	5.33243	1.16978	2.43324	5.02894	1.17732
ovarian cancer	cholecystitis	1.48912e-06	1	-0.00122105	1	0	NA	0	0	NA	0	NA	NA	NA	NA	NA	NA	NA	NA	NA	NA
ovarian cancer	pancreatitis	4.24829e-06	0.720704	0.00369716	0.262054	3.32074	23.8237	0.462872	3.30693	23.4489	0.466367	4.63393e-06	0.686005	0.00391952	0.248054	3.54106	25.4129	0.493415	3.52547	24.998	0.497197
ovarian cancer	peritonitis	4.93712e-06	0.917923	-0.00222467	1	0	NA	0	0	NA	0	4.67131e-06	0.949134	-0.00216389	1	0	NA	0	0	NA	0
ovarian cancer	urinary tract infection/kidney infection	1.01893e-06	1	0.00157109	0.445471	1.70606	12.2122	0.238339	1.70186	12.0404	0.240551	1.37835e-06	1	0.00186226	0.414814	1.8783	13.4497	0.26231	1.87291	13.2503	0.264732
[truncated: 28,877 more rows]
