# Supplementary material for: Comorbidities in the diseasome are more apparent than real: What Bayesian filtering reveals about the comorbidities of depression
Source: PLoS Comput Biol. 2017 Jun 23;13(6):e1005487. doi: 10.1371/journal.pcbi.1005487 (PMC5507322; doi:10.1371/journal.pcbi.1005487)
Supplement: S3 Dataset — (XLSX) [file pcbi.1005487.s009.xlsx]

## Sheet: Sheet1
Disease	Beta Estimate FULL	P-value FULL	Beta Estimate NAF	P-value NAF
(Intercept)	-3.0051	0	-2.5605	0
anxiety/panic attacks	1.756	6.00833e-163	1.82661	9.98052e-161
age	-0.291933	7.69544e-54	NA	NA
sex	-0.443164	1.62214e-42	-0.46644	2.04461e-52
obesity-30BMI	0.336069	1.09805e-26	0.701263	4.03158e-117
post-natal depression	1.48305	2.49128e-21	1.49195	2.4559e-19
nervous breakdown	1.76911	8.48164e-18	1.7749	8.52005e-15
stress	1.18508	2.83397e-16	1.15327	8.06347e-14
insomnia	1.22412	6.09638e-15	1.00586	2.08001e-07
gastro-oesophageal reflux (gord) / gastric reflux	0.44848	1.0099e-14	-0.165601	0.0480275
fibromyalgia	0.907272	2.74913e-12	NA	NA
irritable bowel syndrome	0.487602	8.0177e-12	NA	NA
emphysema/chronic bronchitis	0.623538	1.78184e-09	0.323089	0.0203478
chronic fatigue syndrome	0.790453	1.93218e-09	NA	NA
high cholesterol	0.247999	3.58037e-09	-0.647219	5.75808e-24
hypothyroidism/myxoedema	0.301661	1.55655e-08	-0.380584	2.216e-07
prolapsed disc/slipped disc	0.466639	7.04636e-08	NA	NA
osteoarthritis	0.254863	4.27327e-07	-0.443324	5.39201e-10
migraine	0.340901	4.75901e-07	0.194989	0.0104343
sleep apnoea	0.758748	1.03073e-06	NA	NA
eczema/dermatitis	0.322008	3.49908e-05	NA	NA
hypertension	0.137788	4.15837e-05	-0.663374	1.71647e-56
gastritis/gastric erosions	0.740179	4.59885e-05	0.582963	0.0139253
spine arthritis/spondylitis	0.501328	5.14637e-05	0.431918	0.00572648
back problem	0.449748	0.000153968	NA	NA
asthma	0.14103	0.000367761	-0.204722	1.16708e-05
hiatus hernia	0.282475	0.000369173	-0.246579	0.0359379
stroke	0.399291	0.000632907	NA	NA
cystitis	0.63661	0.000975102	0.571593	0.00851373
fracture toe	0.696375	0.00131234	NA	NA
urinary frequency / incontinence	0.372506	0.00245437	NA	NA
urinary tract infection/kidney infection	0.503034	0.00262256	NA	NA
erectile dysfunction / impotence	0.781246	0.0027483	NA	NA
fracture hand	0.749212	0.00382665	0.676791	0.0242282
gastric/stomach ulcers	0.433317	0.00412425	NA	NA
diabetic eye disease	0.488614	0.0044186	NA	NA
angina	0.245243	0.00454716	NA	NA
iron deficiency anaemia	0.377635	0.00491868	-0.455461	0.0344789
bronchiectasis	0.601103	0.00547218	NA	NA
infectious mononucleosis / glandular fever / epstein barr virus (ebv)	0.480489	0.00575656	0.447992	0.0194386
oesophagitis/barretts oesophagus	0.482308	0.00776468	NA	NA
polycystic ovaries/polycystic ovarian syndrome	0.568965	0.00796146	NA	NA
endometriosis	0.277243	0.00939302	NA	NA
psoriasis	0.292728	0.0106092	NA	NA
enlarged prostate	0.314174	0.0113582	-0.873503	9.02073e-05
ectopic pregnancy	0.506747	0.0139027	0.520881	0.0217335
muscle or soft tissue injuries	0.340502	0.0143846	NA	NA
chickenpox	-0.455547	0.0174905	NA	NA
fracture wrist / colles fracture	0.338047	0.0202908	NA	NA
rectal or colon adenoma/polyps	0.443586	0.0207634	NA	NA
pneumonia	0.2549	0.0210722	NA	NA
sciatica	0.284189	0.0233174	NA	NA
disc degeneration	0.361935	0.0246456	NA	NA
bladder problem (not cancer)	0.345146	0.028103	NA	NA
cervical intra-epithelial neoplasia (cin) / precancerous cells cervix	0.47421	0.028194	NA	NA
dupuytren's contracture	0.571114	0.0283181	NA	NA
fracture jaw	0.664784	0.0342878	0.738832	0.0311279
ovarian cyst or cysts	0.216714	0.0386372	NA	NA
clotting disorder/excessive bleeding	0.615651	0.0470225	NA	NA
osteoporosis	0.200683	0.047301	-0.958806	2.09117e-07
Unknown	0.172168	0.0481658	NA	NA
breast cancer	NA	NA	-0.887049	4.226e-12
cataract	NA	NA	-1.04811	4.4111e-12
tonsiltis	NA	NA	-0.637968	2.03267e-06
arthritis (nos)	NA	NA	-0.519539	3.16014e-05
basal cell carcinoma	NA	NA	-1.02316	3.36698e-05
diabetes	NA	NA	-0.430566	4.65952e-05
osteopenia	NA	NA	-1.08923	6.64237e-05
cholelithiasis/gall stones	NA	NA	-0.477256	0.000190819
glaucoma	NA	NA	-0.679793	0.000286138
malignant melanoma	NA	NA	-0.797198	0.000349004
fracture upper arm / humerus / elbow	NA	NA	-1.0804	0.000479163
deep venous thrombosis (dvt)	NA	NA	-0.467391	0.000658834
atrial fibrillation	NA	NA	-0.993182	0.000699
hayfever/allergic rhinitis	NA	NA	-0.211943	0.00201563
uterine fibroids	NA	NA	-0.30961	0.003396
rodent ulcer	NA	NA	-1.31731	0.00392371
prostate cancer	NA	NA	-0.80498	0.00435748
vertigo	NA	NA	-1.25677	0.00608381
diverticular disease/diverticulitis	NA	NA	-0.503558	0.00774066
allergy or anaphylactic reaction to drug	NA	NA	0.431097	0.00780239
irregular heart beat	NA	NA	-0.955074	0.00849882
colon cancer/sigmoid cancer	NA	NA	-1.86249	0.00897426
mania/bipolar disorder/manic depression	NA	NA	-0.983746	0.00964645
malabsorption/coeliac disease	NA	NA	-0.876942	0.00981758
ulcerative colitis	NA	NA	-0.686556	0.0120639
joint pain	NA	NA	-0.442761	0.0127317
inguinal hernia	NA	NA	-0.487463	0.0149199
eye/eyelid problem	NA	NA	-0.589216	0.0214216
trapped nerve/compressed nerve	NA	NA	-0.838806	0.0218654
breast fibroadenoma	NA	NA	0.643014	0.0231467
polymyalgia rheumatica	NA	NA	-1.60496	0.0244829
helicobacter pylori	NA	NA	-1.31577	0.0264901
thyroid problem (not cancer)	NA	NA	-0.920202	0.0272249
cervical cancer	NA	NA	-0.760615	0.0357469
bph / benign prostatic hypertrophy	NA	NA	-0.798506	0.0376648
essential hypertension	NA	NA	-0.696235	0.0418318
labyrinthitis	NA	NA	-1.44741	0.0427457
heart attack/myocardial infarction	NA	NA	-0.316666	0.0441359
menopausal symptoms / menopause	NA	NA	-0.732383	0.0443223
hyperthyroidism/thyrotoxicosis	NA	NA	-0.413915	0.0466222
transient ischaemic attack (tia)	NA	NA	-0.82501	0.0480087
