# Supplementary material for: Comorbidities in the diseasome are more apparent than real: What Bayesian filtering reveals about the comorbidities of depression
Source: PLoS Comput Biol. 2017 Jun 23;13(6):e1005487. doi: 10.1371/journal.pcbi.1005487 (PMC5507322; doi:10.1371/journal.pcbi.1005487)
Supplement: S4 Dataset — (XLSX) [file pcbi.1005487.s010.xlsx]

## Sheet: Sheet1
Disease1(D1)	Disease2(D2)	D1 parent of D2 FULL	D2 parent of D1 FULL	D1 parent of D2 NAF	D2 parent of D1 NAF	D1 ancestor of D2 FULL	D1 descendant of D2 FULL	D1 independent of D2 FULL	D1 confounded with D2 FULL	D1 ancestor of D2 NAF	D1 descendant of D2 NAF	D1 independent of D2 NAF	D1 confounded with D2 NAF
sex	age	0.414744	6.04667e-05	0.303289	0.109584	0.150325	0.432952	0	0.00191873	0.39444	0.122958	0	0.0697289
sex	breast cancer	0.999331	0	0.999648	9.92e-05	0.000271733	7.93333e-06	0	0.000389733	0.000168267	7.49333e-05	0	9.8e-06
sex	colon cancer/sigmoid cancer	6.66667e-07	0	0	0	0.564972	0.000147467	0	0.434881	0.697828	0.0668231	0	0.235349
sex	bladder cancer	0.964047	0.0354995	0.956048	0.0436263	5.8e-06	0.000245267	0	0.0002022	0.000309467	6.66667e-07	0	1.52e-05
sex	ovarian cancer	0.941608	0.0577225	0.937695	0.0619527	0.000443067	0.0001712	0	5.51333e-05	0.000222333	0.000114667	0	1.52e-05
sex	uterine/endometrial cancer	0.967988	0.0313431	0.987856	0.0117917	0.0002772	0.000331733	0	6.04667e-05	0.000259933	6.26e-05	0	2.94e-05
sex	cervical cancer	0.988789	0.0105469	0.995646	0.0041486	0.000271733	6.66667e-07	0	0.000391933	0.0001696	1.52e-05	0	2.05333e-05
sex	prostate cancer	0.981923	0.0174071	0.939725	0.0599227	0.000448533	6.84e-05	0	0.000152467	0.000324667	2.75333e-05	0	0
sex	testicular cancer	0.960457	0.0388741	0.971833	0.0278145	0.000271733	0.0001524	0	0.000245267	0.000304133	4.74e-05	0	6.66667e-07
sex	non-hodgkins lymphoma	9.92e-05	0	0	9.8e-06	0.000450133	0.000220533	0.999329	2.66667e-07	0.0002002	2.66667e-07	0.999648	4.27333e-05
sex	malignant melanoma	5.13333e-06	0	0	0	0.565138	4.99333e-05	0	0.434807	0.697796	4.80667e-05	0	0.302156
sex	non-melanoma skin cancer	9.92e-05	0	0	2.66667e-07	0.000453667	0.000118333	0.999331	9.74e-05	0.0001626	1.58667e-05	0.999648	7.42667e-05
sex	basal cell carcinoma	2.87333e-05	0	0	0	0.565148	0.00749913	0	0.427353	0.697767	4.74e-05	0	0.302157
sex	squamous cell carcinoma	5.06667e-06	0	3.85333e-05	1.00667e-05	0.564967	0.00766807	0	0.42736	0.697752	1.52e-05	0	0.302184
sex	cin/pre-cancer cells cervix	0.999331	5.06667e-06	0.999648	1.52e-05	0.000267	1.33333e-05	0	0.000384	0.000137733	0.000125	0	7.42667e-05
sex	rodent ulcer	0.000114	0	0	0	0.564967	0.000123133	0	0.43491	0.697666	0	0	0.302219
sex	obesity-30BMI	0.07304	0	0	0	0.565048	0.359725	0	0.0021866	0.953089	0.0469009	0	1.04667e-05
sex	hypertension	0.55014	0.44919	0.854824	0.144937	0.000271667	0.000102933	0	0.0002948	0.000190467	0	0	4.80667e-05
sex	heart/cardiac problem	0.0002666	0	2.87333e-05	0	0.675827	0.00135267	0.200226	0.122328	0.784201	0.0145079	0.121646	0.0796157
sex	essential hypertension	2.87333e-05	0	0	0	0.550444	0.204179	6.58667e-05	0.245311	0.86458	0.0856922	0	0.0496994
sex	gestational hypertension/pre-eclampsia	0.972205	0.0271303	0.999658	0	0.0002666	5.76e-05	0	0.000340067	0.000252	7.49333e-05	0	1.52e-05
sex	angina	0.490159	0.353414	0.69747	0.302157	0.0747432	0.0815255	0	0.000158133	0.000347667	2.52667e-05	0	0
sex	heart attack/myocardial infarction	0.61556	0.38377	0.87185	0.127922	0.000453267	8.2e-06	0	0.000207933	0.000212267	0	0	1.58667e-05
sex	heart arrhythmia	0.000126067	0	0	9.8e-06	0.413191	1.3e-05	0.300734	0.286062	0.460035	0.0002962	0.390372	0.149161
sex	stroke	0.04331	4e-07	0.136808	0.000114	0.825837	0.047014	0	0.083839	0.680643	0.182425	0	1.02667e-05
sex	transient ischaemic attack (tia)	0.0002666	0	0	0	0.550322	0.034638	0	0.414774	0.864602	0.0809065	0	0.0544917
sex	pulmonary embolism +/- dvt	5.13333e-06	0	0	0	0.638394	5.76e-05	0	0.361544	0.953103	5.74667e-05	0	0.046839
sex	deep venous thrombosis (dvt)	5.13333e-06	0	0	0	0.638393	0.0075968	0	0.354005	0.953074	9.98667e-05	0	0.0468267
sex	asthma	0.744934	0	0.738802	0	0.173122	0.000170867	0	0.0817736	0.261063	0.0001082	0	2.68667e-05
sex	chronic obstructive airways disease/copd	7.42667e-05	0	0	2.66667e-07	0.782907	0.0731566	0	0.143937	0.914137	0	0	0.0857883
sex	emphysema/chronic bronchitis	0	0	0	0	0.748838	0.0729751	0	0.178187	0.707431	0.154211	0	0.138358
sex	bronchiectasis	0	0	0	0	0.81116	0.0075568	0	0.181283	0.79588	0.154253	0	0.0498673
sex	sleep apnoea	0.999331	0	0.955482	0.0441655	0.000453267	0.0001108	0	0.000105333	0.0001658	0.000114	0	7.24e-05
sex	pleurisy	0.0002666	0	2.87333e-05	9.8e-06	0.999341	0.000236933	0	0.0001554	0.999867	4.72667e-05	0	4.74e-05
sex	spontaneous pneumothorax/recurrent pneumothorax	0.942099	0.0556305	0.968066	0.0315918	0.00186773	0.000171133	0	0.000231267	0.0002896	6.66667e-07	0	5.18667e-05
sex	gastro-oesophageal reflux (gord) / gastric reflux	2.66667e-07	0	0	0	0.918503	0.0002078	0	0.0812893	0.953172	0.00746987	0	0.0393575
sex	oesophagitis/barretts oesophagus	0.0325327	0	0	9.92e-05	0.896585	0.0814664	0	0.0219484	0.915805	4.74e-05	0.00549733	0.0460187
sex	gastric/stomach ulcers	2.66667e-07	4.96667e-05	0	0	0.965815	0.000170867	0	0.0339645	0.9999	8.43333e-05	0	1.58667e-05
sex	irritable bowel syndrome	0.999428	0	0.999648	0	0.000271733	0.0001104	0	0.000189867	0.0002618	8.97333e-05	0	6.66667e-07
sex	hepatitis	1.00667e-05	0	0	0	0.247298	0.000215733	0.709783	0.042704	0.321038	0.00117567	0.674905	0.00287087
sex	cholelithiasis/gall stones	0.918049	0.0812813	0.999648	0	0.000272133	6.55333e-05	0	0.000331733	0.000351267	2.66667e-07	0	6.66667e-07
sex	cholecystitis	0	0	0	0	0.0036058	0.00202333	0.994189	0.0001818	0	0	0	0
sex	pancreatitis	0.0002666	0	0	0	0.917347	0.077125	0.000707533	0.00455407	0.999907	0	9.19333e-05	6.66667e-07
sex	peritonitis	0	0	0	0	0.999774	0.000147333	0	7.9e-05	0.999999	6.66667e-07	0	0
sex	urinary tract infection/kidney infection	0.00740867	0	2.9e-05	2.68667e-05	0.872429	0.000517	0.00586693	0.113778	0.915614	1.61333e-05	0.0155661	0.0687474
sex	kidney stone/ureter stone/bladder stone	0.999331	0	0.999762	0	0.000272133	0.0001104	0	0.000286867	0.000148067	4.20667e-05	0	4.80667e-05
sex	bladder problem (not cancer)	6.66667e-07	0	0	0	0.999336	4.99333e-05	0	0.000614	0.989427	7.26667e-05	0	0.0104993
sex	urinary frequency / incontinence	0.999331	0	0.99847	0.0011778	0.0002772	6.84e-05	0	0.0003238	0.0003228	6.66667e-07	0	2.87333e-05
sex	testicular problems (not cancer)	0.992257	0.00734893	0.987516	0.0121314	5.13333e-06	0.000273867	0	0.000115467	0.000262067	7.49333e-05	0	1.52e-05
sex	diabetes	0.752954	0.246377	0.872481	0.127166	0.000271733	0.000215467	0	0.0001822	0.000277267	2.75333e-05	0	4.74e-05
sex	type 2 diabetes	2e-07	9.74e-05	0	0	0.547388	0.304088	0	0.148426	0.867331	0.000476	0	0.132193
sex	thyroid problem (not cancer)	0.994124	0.0052146	0.95382	0.0459275	0.000271733	4.96667e-05	0	0.0003398	0.0001778	2.75333e-05	0	4.74e-05
sex	hyperthyroidism/thyrotoxicosis	0.999331	6.04667e-05	0.999648	0.000114	0.0004484	5.52e-05	0	0.000105333	0.000136133	3.94667e-05	0	6.26e-05
sex	hypothyroidism/myxoedema	0.719216	0.28012	0.975524	0.0241237	0.0002666	5.76e-05	0	0.000340067	0.000324667	2.68667e-05	0	6.66667e-07
sex	eye/eyelid problem	5.06667e-06	0	0	1.52e-05	0.978404	0.000215733	0	0.0213751	0.988889	0.000483	0	0.0106132
sex	trapped nerve/compressed nerve	1.00667e-05	0	0	0	0.951437	0.0260015	0.000318733	0.0222426	0.960942	0.0381413	0.0001386	0.000768267
sex	multiple sclerosis	0.865169	0.134162	0.999507	0.0001508	0.000453667	0.000157867	0	5.78667e-05	0.000252267	8.94667e-05	0	6.66667e-07
sex	migraine	0.924353	0.0749775	0.999762	0	0.000272067	7.35333e-05	0	0.0003238	0.000190133	0	0	4.80667e-05
sex	retinal problem	5.13333e-06	0	0	0	0.794544	0.000118333	0	0.205333	0.951433	0.00942553	0	0.0391411
sex	diabetic eye disease	0.000416933	0	1.52e-05	1.00667e-05	0.766149	0.0776864	0	0.155748	0.882298	4.63333e-05	0	0.11763
sex	glaucoma	2.87333e-05	0	0	0	0.794562	8.2e-06	0	0.20543	0.953149	1.52e-05	0	0.0468067
sex	cataract	0.0002666	0	0	0	0.794282	0.000110133	0	0.205341	0.951497	0.00962067	0	0.0388827
sex	eye trauma	0.68516	0.0151763	0.337732	0.0501047	0.233869	0.000274133	0	0.0655205	0.6001	0.00764293	0	0.00442133
sex	retinal detachment	0.943105	2.66667e-07	0.866851	0	0.0432037	0	0.00292173	0.0107695	0.121581	0.000129867	0	0.0114376
sex	depression	0.999331	0	0.999648	6.66667e-07	0.0002768	0.000384667	0	7.93333e-06	0.0002656	4.74e-05	0	3.85333e-05
sex	mania/bipolar disorder/manic depression	0	0	0	0	0.988162	0.000118333	0.0114401	0.000279333	0.863386	2.68667e-05	0.0644027	0.072184
sex	bone disorder	5.13333e-06	4.96667e-05	0	9.8e-06	0.0110269	8.6e-06	0.988747	0.000162933	0.0134141	2.94e-05	0.986484	6.28667e-05
sex	back problem	0	0	0	0	0.999779	5.47333e-05	0	0.000166067	0.999925	2.68667e-05	0	4.80667e-05
sex	joint disorder	2.66667e-07	0	0	0	0.970042	0.000236933	0.0295605	0.000160733	0.587928	4.15333e-05	0.411247	0.000783267
sex	muscle/soft tissue problem	4.74e-05	0	0	0.000114	0.998582	0.000207533	0.0010202	0.000190133	0.996878	2.75333e-05	0.0029332	0
sex	osteomyelitis	0	0	0	0	0.0004482	0.0001156	0.999331	0.0001056	0.0002674	8.5e-05	0.999648	0
sex	osteoporosis	0.999331	5.13333e-06	0.99907	0.0006062	0.0002666	0.000215867	0	0.0001818	0.0002602	6.32667e-05	0	0
sex	prolapsed disc/slipped disc	0	0	0	0	0.967305	0.000215467	0	0.0324796	0.999823	0.0001766	0	6.66667e-07
sex	ankylosing spondylitis	0.161589	0.0123778	0.174917	0.0270867	0.000470333	0.000289067	0.825163	0.000111067	0.000288933	0	0.797645	6.32667e-05
sex	iron deficiency anaemia	0.999597	0	0.90904	0.0906074	0	6.3e-05	0	0.0003398	0.000304133	4.74e-05	0	6.66667e-07
sex	gynaecological disorder (not cancer)	0.969548	0.029783	0.976752	0.022995	0.000271733	0.000166467	0	0.0002312	0.0001512	8.59333e-05	0	1.58667e-05
sex	ovarian cyst or cysts	0.999331	0.000176467	0.999648	0	0.0002666	7.06667e-05	0	0.000155667	0.000309467	6.66667e-07	0	4.20667e-05
sex	polycystic ovaries/polycystic ovarian syndrome	0.91771	0.0816207	0.999747	0	0.000271733	0.000118067	0	0.0002796	0.000252333	0	0	6.66667e-07
sex	uterine fibroids	0.999597	7.93333e-06	0.999648	2.87333e-05	0.0001076	0.0001108	0	0.000176467	0.000228667	9.41333e-05	0	6.66667e-07
sex	uterine polyps	0.968534	0.0308048	0.999648	0	0.000271667	5.53333e-06	0	0.000384267	0.000309467	1.58667e-05	0	2.68667e-05
sex	vaginal prolapse/uterine prolapse	0.999331	9.74e-05	0.989148	0.0104993	0.0004482	5.03333e-05	0	7.34667e-05	0.000279133	9.8e-06	0	6.32667e-05
sex	breast cysts	0.999331	7.93333e-06	0.966811	0.0329361	0.000267	6.07333e-05	0	0.000333733	0.000252267	0	0	6.66667e-07
sex	sarcoidosis	0	0	0	0	0.001311	0.0001206	0.996865	0.00170367	0.0180255	5.22e-05	0.981907	1.58667e-05
sex	allergy/hypersensitivity/anaphylaxis	0.00154127	0	0	0	0.981068	6.80667e-05	0	0.0173227	0.99995	4.74e-05	0	3e-06
sex	polymyalgia rheumatica	0.0002666	0	0	0.000114	0.564882	0.0001042	0	0.434748	0.69763	0.100042	0	0.202214
sex	systemic lupus erythematosis/sle	0.929769	0.0695613	0.81316	0.178711	0.000453667	5.78667e-05	0	0.000157867	0.00812887	0	0	6.66667e-07
sex	sjogren's syndrome/sicca syndrome	0.81101	0.188326	0.764696	0.235066	0.000369133	4.99333e-05	0	0.000245267	0.000222333	1.58667e-05	0	0
sex	allergy or anaphylactic reaction to food	9.92e-05	0	0	0	0.859075	0.0750355	0	0.0658891	0.999838	4.74e-05	0	1.58667e-05
sex	allergy or anaphylactic reaction to drug	0.00332013	0	0.0163559	0	0.92131	0.0752039	0	0.0001662	0.983492	9.95333e-05	0	5.23333e-05
sex	enlarged prostate	0.999331	0	0.940256	0.0594395	0.0002666	6.84e-05	0	0.0003344	0.000304133	0	0	6.66667e-07
sex	pneumonia	5.06667e-06	5.13333e-06	0	0.000127933	0.98931	0.0002948	0	0.0103847	0.999766	3.14e-05	0	7.50667e-05
sex	endometriosis	0.999597	4e-07	0.999861	0	0.000186667	5.78667e-05	0	0.000157867	4.7e-05	4.74e-05	0	4.46e-05
sex	female infertility	0.937416	0.0619152	0.919722	0.0799733	0.000271667	0.000215733	0	0.0001816	0.000165133	1.58667e-05	0	0.0001238
sex	muscle or soft tissue injuries	0.999331	4e-07	0.999648	0	0.0001816	0.000382067	0	0.000105333	0.000195467	2.75333e-05	0	0.0001292
sex	bronchitis	1.00667e-05	0	0	0	0.999787	0.000212867	0	4e-07	0.999943	3.20667e-05	0	1.52e-05
sex	nasal/sinus disorder	0	0	0	0	0.998179	7.39333e-05	0.0015942	0.0001524	0.986779	0	0.0120245	0.00119667
sex	ear/vestibular disorder	5.13333e-06	0	2.68667e-05	4.80667e-05	0.837234	6.82667e-05	0.137853	0.0248398	0.581675	2.87333e-05	0.383201	0.0350201
sex	chronic sinusitis	0	0	0	0	0.981909	0.0001152	0	0.0179759	0.849739	2.59333e-05	0	0.150235
sex	nasal polyps	0.999428	0	0.999663	0	0.0004486	6.29333e-05	0	6.04667e-05	0.000336333	0	0	6.66667e-07
sex	meniere's disease	0	0	0	0	0.503502	0.000191267	0.438506	0.0578007	0.189774	0.0112661	0.782487	0.0164736
sex	hiv/aids	0.904628	0.0949691	0.923703	0.0759607	5.53333e-06	0.0002126	0	0.000184667	0.0001626	6.66667e-07	0	0.000173467
sex	tuberculosis (tb)	0.0002666	5.06667e-06	0.000114	0	0.5647	0.000226133	0	0.434802	0.697682	0.0572297	0	0.244975
sex	malaria	3.85333e-05	0	0	0	0.471933	0.0380879	0.480934	0.0090454	0.53601	0.0011636	0.446003	0.0167845
sex	helicobacter pylori	0	0	0	0	0.965003	0.000115467	0	0.0348813	0.99991	4.20667e-05	0	4.80667e-05
sex	anaemia	0	0	0	0	0.975073	6.58667e-05	0.0247007	0.000160067	0.9933	9.82667e-05	0.00544327	0.0011582
sex	psoriasis	3.91333e-05	0	4.93333e-06	0	0.816509	6.44e-05	0.167379	0.0160084	0.953154	0	0.0418504	0.00499107
sex	malabsorption/coeliac disease	0.048026	5.4e-06	0.0199839	0	0.951576	0.000215467	0	0.000176867	0.979953	4.74e-05	0	1.58667e-05
sex	duodenal ulcer	0.997547	0.00183333	0.999648	4.74e-05	0.000271733	0.0001658	0	0.0001822	0.000284	9.8e-06	0	1.07333e-05
sex	diverticular disease/diverticulitis	2.66667e-07	0	0	0	0.901582	0.0815236	0	0.0168942	0.96909	0	0	0.0309093
sex	colitis/not crohns or ulcerative colitis	0.0002666	0	2.66667e-07	0	0.00452613	0.000118467	0.994991	9.76667e-05	0.00233993	2.94e-05	0.997556	7.42667e-05
sex	rectal or colon adenoma/polyps	0.000176467	2.66667e-07	0	0	0.572462	0.000118467	0	0.427242	0.697828	0	0	0.302172
sex	rheumatoid arthritis	0.899864	0.0997334	0.89973	0.0999183	5.06667e-06	0.0002948	0	0.000102933	0.000288667	6.26e-05	0	6.66667e-07
sex	osteoarthritis	0.835566	0.163764	0.960775	0.0388995	0.000453267	0.000147733	0	6.84e-05	0.000262067	6.26e-05	0	6.66667e-07
sex	gout	0.994898	0.00443233	0.999676	1.33333e-07	0.000271733	0.000207933	0	0.000189733	0.000233333	0	0	9.01333e-05
sex	atrial fibrillation	0.999331	0	0.942379	0.0572686	0.0004482	0.0001528	0	6.84e-05	0.000336333	1.58667e-05	0	0
sex	high cholesterol	0.533447	0.465884	0.867007	0.132641	5.06667e-06	0.000239467	0	0.000424867	0.000288667	6.26e-05	0	6.66667e-07
sex	sciatica	9.92e-05	0	0	2.68667e-05	0.928156	0.0667746	0	0.0050694	0.998519	0.00116147	0	0.0001932
sex	psoriatic arthropathy	5.06667e-06	0	0	1.00667e-05	0.0119947	8.35333e-05	0.987593	0.000323533	0.0147671	2.68667e-05	0.985133	6.26e-05
sex	rheumatic fever	6.04667e-05	0	0	0	0.726036	8.6e-06	0.0160815	0.257814	0.8161	0.100005	0.00773573	0.0761589
sex	chronic fatigue syndrome	0.124592	0	0.84739	0	0.875289	6.88e-05	0	4.99333e-05	0.152594	6.66667e-07	0	1.52e-05
sex	irregular heart beat	0.000267	0	0	9.8e-06	0.564705	6.07333e-05	0	0.434967	0.697819	1.52e-05	0	0.302156
sex	svt / supraventricular tachycardia	4.74e-05	0	0	1.00667e-05	0.000453667	0.000207533	0.999331	8.2e-06	0.000155067	0.000114667	0.999648	2.5e-05
sex	varicose veins	0.0062192	0.0002666	0.000752267	9.92e-05	0.993239	9.74e-05	0	0.000177467	0.998944	0.0001766	0	2.75333e-05
sex	lymphoedema	0.00883107	6.04667e-05	0.0702701	0.0291727	0.990776	0.000234333	0	9.78e-05	0.900465	4.80667e-05	0	4.39333e-05
sex	pneumothorax	0.000815333	0	0	0	0.934133	0.0163357	5.29333e-05	0.0494781	0.791053	0.0572593	0.00831307	0.14256
sex	labyrinthitis	0	0	0	0	0.471861	0.0147074	0.454331	0.0591004	0.223787	0.0385603	0.734987	0.00266513
sex	vertigo	0.173474	0.0147885	0.004222	0	0.315477	0.00703853	0.437418	0.0518039	0.237246	0.0385542	0.716463	0.0035146
sex	anal fissure	1.00667e-05	0	0	6.66667e-07	0.999784	0.000215733	0	4e-07	0.940061	4.74e-05	0.0598812	0
sex	haemorrhoids / piles	0.966769	0	0.996925	0	0.0330055	6.84e-05	0	0.000157533	0.0030592	0	0	1.58667e-05
sex	jaundice (unknown cause)	1.00667e-05	0	0	0	0.933648	0.041551	2.66667e-07	0.0248005	0.953375	0.000103667	0.0065398	0.039972
sex	abdominal hernia	0.907202	0.0921286	0.891632	0.108157	0.000508667	2.66667e-07	0	0.000160067	0.0001756	9.8e-06	0	2.59333e-05
sex	umbilical hernia	9.92e-05	0	0	0	0.999779	1.33333e-05	0	0.000207933	0.999853	0	0	4.80667e-05
sex	inguinal hernia	0.999331	0	0.999648	0	0.000271667	0.000105733	0	0.000292	0.000277267	2.68667e-05	0	4.80667e-05
sex	cystitis	0.994578	0.0049296	0.985335	0.0143417	0.0002768	0.000158267	0	5.78667e-05	0.000233333	6.26e-05	0	2.75333e-05
sex	bph / benign prostatic hypertrophy	0.999011	0.000319667	0.94241	0.0572376	0.0002768	0.000342267	0	5.03333e-05	0.000295933	2.75333e-05	0	2.87333e-05
sex	erectile dysfunction / impotence	0.985459	0.0143147	0.943472	0.0562044	1.02e-05	8.33333e-06	0	0.0002078	0.0002602	4.74e-05	0	1.58667e-05
sex	trigemminal neuralgia	0	0	0	0	0.43736	0.1024	0.442602	0.0176385	0.107549	1.07333e-05	0.892441	0
sex	dry eyes	0.98455	0.0033496	0.765724	0.0956282	0.0059608	0.000236933	0	0.0059026	0.135376	2.5e-05	0	0.0032466
sex	iritis	0.0002132	0	0	0	0.153363	0.000585933	0.833682	0.0123685	0.17019	0.0257673	0.802465	0.001364
sex	post-natal depression	0.997608	0.0019894	0.998398	0.001349	0.000182	0.000215467	0	5.33333e-06	9.09333e-05	4.80667e-05	0	0.000114
sex	disc degeneration	0.0002666	0	9.92e-05	0	0.921902	0.0314377	0	0.0463937	0.990175	0.00959447	0	0.0001316
sex	back pain	0	0	0	0	0.960291	0.0392289	0	0.000479933	0.99989	8.5e-05	0	2.5e-05
sex	scoliosis	0.931027	0.0576238	0.933936	0.0656777	0.00817873	0.00292473	0	0.000245533	0.000359	0	6.66667e-07	2.68667e-05
sex	joint pain	0.0002666	0.000176467	0	0	0.960024	0.0390714	0	0.000461333	0.999794	0.000190133	0	1.58667e-05
sex	arthritis (nos)	0.0250222	0	0	0	0.885808	0.0888752	0	0.000294533	0.961097	0.0389025	0	6.66667e-07
sex	plantar fascitis	0	0	0	0	0.22591	0.179606	0.527362	0.0671225	0	0	0	0
sex	carpal tunnel syndrome	0.999331	0	0.5684	0.0197417	0.000271733	0.0003922	0	5.46667e-06	0.372946	0.0389114	0	6.66667e-07
sex	fibromyalgia	0.999331	0	0.999658	0	0.0002768	0.000245533	0	0.000147067	0.000223267	7.68e-05	0	4.20667e-05
sex	dupuytren's contracture	0.95789	0.0414404	0.904667	0.0949615	0.000267	0.0001152	0	0.0002872	0.000252533	7.49333e-05	0	4.39333e-05
sex	neck problem/injury	2.87333e-05	0	0	0	0.950786	0.0198387	0.0266754	0.0026996	0.983125	1.58667e-05	0.0167829	4.74e-05
sex	lichen planus	0.000267	5.13333e-06	0	0	0.000181533	0.000215467	0.999331	2.66667e-07	0.000342533	2.5e-05	0.999557	7.49333e-05
sex	cervical intra-epithelial neoplasia (cin) / precancerous cells cervix	0.98582	0.0135189	0.986783	0.0129127	0.000271733	0.000147333	0	0.000242	0.000279533	1.00667e-05	0	1.52e-05
sex	cervical polyps	0.945679	0.0539233	0	0	5.46667e-06	6.04667e-05	0	0.000331733	0	0	0	0
sex	menorrhagia (unknown cause)	0.999331	0	0.998566	0.0011808	0.000453667	0.000110133	0	0.0001056	0.000210267	4.27333e-05	0	0
sex	ectopic pregnancy	0.991285	0.0080452	0.983919	0.0157283	0.0002666	0.000220867	0	0.000181933	0.000313	9.8e-06	0	2.94e-05
sex	miscarriage	0.999331	0	0.999648	0	0.000186667	0.000385333	0	9.74e-05	0.000336333	0	0	1.58667e-05
sex	breast fibroadenoma	0.888778	0.110558	0.919721	0.0799263	5.06667e-06	0.0002866	0	0.0003726	0.000326533	1.58667e-05	0	9.8e-06
sex	raynaud's phenomenon/disease	0.994248	0.0050822	0.958	0.0331585	0.0002768	0.000118467	0	0.000274133	0.000336067	0.00850567	0	0
sex	food intolerance	2.66667e-07	0	0	0	0.384145	0.0092194	0.596259	0.0103769	0.464306	6.26e-05	0.535517	0.000114667
sex	urticaria	0	0	0	0	0.0510715	5.78667e-05	0.948548	0.000322333	0.127042	0.000109	0.872807	4.20667e-05
sex	measles / morbillivirus	0	0	0	0	0.943138	5.03333e-05	0	0.0568117	0.91739	0.0398393	0.0073954	0.0353752
sex	rubella / german measles	0.000127933	0	0	0	0.938212	0.0217213	0	0.0400669	0.942565	0.00122293	0.0101459	0.0459384
sex	shingles	2.68667e-05	0	0	0	0.859751	0.0367133	0.00398733	0.099548	0.94794	0.0386971	0.00741793	0.0059184
sex	herpes simplex	0	0	0	0	0.0111994	0.000231267	0.98762	0.000949533	0.0173057	0.00208493	0.980573	3.66667e-05
sex	hepatitis a	0.000114	0	0	2.68667e-05	0.488808	0.0381169	0.464236	0.00883953	0.557408	0.00115053	0.423868	0.017432
sex	tinnitus / tiniitis	5.92667e-05	0.000173267	0.112949	0.003708	0.677122	5.72667e-05	0.240152	0.0824371	0.278447	0.0384643	0.566415	1.65333e-05
sex	constipation	0.927221	0.0630491	0.958849	0.0407992	0.0055156	6.58e-05	0.00391433	0.000234467	0.0002602	4.74e-05	0	4.46e-05
sex	thyroid goitre	0.986393	0.0134786	0.996358	0.0033164	1.02e-05	6.04667e-05	0	5.78667e-05	0.000309467	0	0	1.58667e-05
sex	stress	4e-07	0	0	0	0.999607	0.000245133	0	0.000147067	0.922176	0.0721992	0.0055484	7.61333e-05
sex	insomnia	0.00166053	0	0.970973	0.010256	0.997947	0.000384	0	8.6e-06	0.014093	8.94667e-05	0.004588	6.66667e-07
sex	osteopenia	0.999331	0	0.999648	0	0.000369533	7.34667e-05	0	0.0002264	0.000288667	4.74e-05	0	1.58667e-05
sex	tendonitis / tendinitis / tenosynovitis	0	0	0	0	0.0039734	0.0001652	0.9958	6.11333e-05	0.00676673	1.00667e-05	0.99318	4.27333e-05
sex	fracture skull / head	1.08e-05	0	6.66667e-07	0	0.956542	0.000234733	0	0.0432126	0.85572	0.0720425	0	0.0722364
sex	fracture jaw	0.00876793	0	0	0	0.947791	0.000215733	0	0.0432249	0.855763	0.0194484	0	0.124789
sex	fracture nose	0.954427	0.0449035	0.797294	0.202354	0.0004486	0.000212867	0	7.93333e-06	0.000123133	0.000229067	0	0
sex	fracture face / orbit / eye socket	0.00427267	1.51333e-05	0.140794	0.0162776	0.952272	0.000336867	0	0.0431039	0.698648	0.0047494	0	0.139531
sex	fracture clavicle / collar bone	0.932539	0.0464361	0.794104	0.200867	0.0204161	6.84e-05	0	0.000540733	0.00489233	0.000109667	0	2.68667e-05
sex	fracture shoulder / scapula	0	0	0	0	0.956559	0.00980027	0	0.0336408	0.855009	4.76667e-05	0	0.144943
sex	fracture upper arm / humerus / elbow	0.000176467	4e-07	0	0	0.956564	0.0431907	0	6.84e-05	0.854981	0.0332519	0	0.111767
sex	fracture radius	5.13333e-06	4.96667e-05	0	0	0.956735	6.86667e-05	0	0.0431412	0.855045	2.68667e-05	0	0.144928
sex	fracture wrist / colles fracture	0	0	0	0	0.956559	0.0431672	0	0.000273867	0.855024	0.0974655	0	0.0475103
sex	fracture finger	0.684149	0.0749775	0.385941	0.0303804	0.197427	0.0430988	0	0.0003474	0.412987	0.170645	0	4.77333e-05
sex	fracture rib	0.465246	0.0654109	0.368163	0.199851	0.469122	6.26667e-05	0	0.000158133	0.431948	1.08e-05	0	2.64667e-05
sex	fracture vertebra / crush fracture / vertebral collapse	2.66667e-07	0	0	0	0.985632	0.000112	0	0.0142557	0.914915	0.02455	0	0.0605345
sex	fracture pelvis	2.66667e-07	0	5.74667e-05	2.66667e-07	0.956621	0.0359171	3.33333e-07	0.00746113	0.818181	0.0164667	0	0.165295
sex	fracture neck of femur / hip	0.0002666	0	0	1.00667e-05	0.999341	9.76667e-05	0	0.000294933	0.999289	0.0001238	0	0.000577467
sex	fracture patella / knee	9.92e-05	0	0	1.54667e-05	0.956736	0.000207533	0	0.0430567	0.829057	0.0523312	0	0.118497
sex	fracture lower leg / ankle	0.442129	0.0430434	0.394553	0.0386118	0.514532	0.000234067	0	6.11333e-05	0.405554	0.132913	0	0.0283675
sex	fracture tibia	0.241523	0	0.294343	0.0331591	0.75808	0.000118067	0	0.000279333	0.573642	0.0988568	0	0
sex	fracture fibula	0.430451	0	0.573337	0.0988091	0.569328	5.48e-05	0	0.000166467	0.294694	0.0331598	0	0
sex	fracture foot	5.13333e-06	0	1.00667e-05	9.92e-05	0.956559	0.000177133	0	0.0432589	0.82639	0.0259051	1.10667e-05	0.147585
sex	fracture metatarsal	0	0	0	0	0.980941	0.0002948	0.000543933	0.0182207	0	0	0	0
sex	fracture toe	0	0	0	0	0.956292	0.0434281	0	0.000279667	0.818207	0.0988631	0	0.0829297
sex	septicaemia / sepsis	2.68667e-05	0	0	0	0.966382	0.0001076	0.0329277	0.000582467	0.993361	0	0.00651767	9.48e-05
sex	rosacea	0	0	0	0	0.0988468	6.28667e-05	0.81432	0.08677	0.203449	0.0055674	0.725425	0.0655595
sex	abnormal smear (cervix)	0.999324	6.70667e-05	0.999777	0	0.000369133	6.29333e-05	0	0.000176867	0.0001462	4.80667e-05	0	2.87333e-05
sex	dysmenorrhoea / dysmenorrhea	0.995835	0.0035562	0.99622	0.0034292	0.000369533	7.93333e-06	0	0.000231467	0.000336067	1.52e-05	0	0
sex	menopausal symptoms / menopause	0.985823	0.0135077	0.974041	0.0256067	0.000271667	0.000158267	0	0.000239467	0.000174667	0.000162067	0	1.52e-05
sex	benign breast lump	0.999331	0	0.999648	0	0.000271733	0.0001156	0	0.000282067	0.0002798	9.8e-06	0	6.26e-05
sex	allergy to house dust mite	0.0002132	0	0	0	0.999203	0.0001104	0	0.0006864	0.999687	6.66667e-07	0	9.91333e-05
sex	scarlet fever / scarlatina	5.46667e-06	0	0	2.66667e-07	0.773255	0.00932293	0	0.217416	0.89912	1.33333e-07	0.0073954	0.0934843
sex	undescended testicle	0.945233	0.0542738	0.963129	0.0366335	0.0002772	0	0	0.000215733	0.000189467	4.74e-05	0	6.66667e-07
sex	Unknown	0	0	0	0	0.999608	0.000234067	0	0.000158133	0.999928	2.68667e-05	0	4.46e-05
age	breast cancer	0.929596	0.0697344	0.859485	0.140162	0.000287	0.000371933	0	1.04667e-05	0.000124067	0.000212933	0	1.52e-05
age	skin cancer	0.999001	0.000329667	0.999648	0	0.000226533	1.81333e-05	0	0.000424733	0.0002132	2.78e-05	0	0.0001112
age	large bowel cancer/colorectal cancer	0.999331	0	0.999648	0	0.000226133	0.000105333	0	0.000337933	0.000249867	6.28667e-05	0	3.94667e-05
age	colon cancer/sigmoid cancer	0.999336	0	0.932825	0.0668383	0.000226133	0.000364	0	7.42e-05	0.0002132	2.87333e-05	0	9.48e-05
age	bladder cancer	0.31836	0.049456	0.0165895	0.0361755	0.314253	0.0358523	0	0.282079	0.225831	0.0387767	0	0.682627
age	prostate cancer	0.853788	0.145543	0.837322	0.162326	0.0002316	0.000110467	0	0.000327333	0.0002132	3.76e-05	0	0.0001014
age	testicular cancer	0	0	0	0	0.433012	0.0389847	0	0.528003	0.232782	0.0278906	0	0.739327
age	non-hodgkins lymphoma	0	0	0	0	0.000228067	0.000434667	0.999329	8.2e-06	0.000114	3.88e-05	0.999648	0.0001994
age	malignant melanoma	0.99938	9.74e-05	0.999648	0	0.000237333	8.2e-06	0	0.0002768	0.000140867	8.68667e-05	0	0.000124467
age	non-melanoma skin cancer	0	0	0	0	0.0002316	0.000335267	0.999331	0.000102533	0.0002132	9.95333e-05	0.999648	3.94667e-05
age	basal cell carcinoma	0.992066	0.00744153	0.999648	0	0.0001156	0.000371933	0	5.4e-06	0.000114	0.0001756	0	6.26e-05
age	squamous cell carcinoma	0	0	0	0	0.992126	0.00753893	0	0.000334667	0.999762	0.000189867	0	4.83333e-05
age	rodent ulcer	0.999331	0	0.999648	0	0.000287	1.3e-05	0	0.0003694	0.000140867	2.52667e-05	0	0.000186067
age	obesity-30BMI	0.591653	0.177176	0.0469892	0	0.187264	0.0434949	0	0.000412267	0.750863	0.096645	0	0.105503
age	hypertension	0.576712	0.422619	0.483279	0.516369	0.000291667	0.000102533	0	0.0002748	0.0002132	2.66667e-07	0	0.000138733
age	heart/cardiac problem	2.66667e-07	0	0	0	0.722271	0.00139473	0.200226	0.0761075	0.590731	0.0145465	0.121646	0.273076
age	essential hypertension	1.00667e-05	9.74e-05	0	0.0177885	0.588125	0.205106	0	0.206661	0.518779	0.0689278	0	0.394505
age	gestational hypertension/pre-eclampsia	4e-07	0	0	9.8e-06	0.844395	0.0281025	0	0.127502	0.537571	0.00129453	0	0.461125
age	angina	0.531647	0.467683	0.534563	0.465085	0.000226133	0.000377467	0	6.58e-05	0.000150667	5.42667e-05	0	0.000147267
age	heart attack/myocardial infarction	0.581424	0.297128	0.38519	0.465382	0.0779617	0.0430516	0	0.000434667	0.149315	3.88e-05	0	7.30667e-05
age	heart arrhythmia	0.647609	0	0.493053	0	0.0512745	0.0002796	0.300734	0.0001028	0.114726	0.0004342	0.390372	0.00141493
age	stroke	0.0961117	0	0	0.0156535	0.834011	0.090324	0	0.0756653	0.501446	0.208801	0	0.177988
age	transient ischaemic attack (tia)	0.178198	0	0.174804	0.0101241	0.398802	0.0274073	0	0.395593	0.450823	0.0707976	0	0.293451
age	pulmonary embolism +/- dvt	4.96667e-05	0	6.66667e-07	1.00667e-05	0.999568	7.93333e-06	0	0.000374467	0.999861	0.0001128	0	1.54667e-05
age	deep venous thrombosis (dvt)	0.99938	0	0.999648	0	0.0002424	0.0003722	0	5.13333e-06	0.000140867	0.000127933	0	8.34e-05
age	asthma	0.376076	0	0.277261	0	0.620696	0.0032224	0	5.46667e-06	0.722584	0.0001176	0	3.76e-05
age	chronic obstructive airways disease/copd	0.250445	0	0.338476	9.8e-06	0.67347	0.0732019	0	0.00288267	0.661354	2.66667e-07	0	0.000160333
age	emphysema/chronic bronchitis	0.886636	0	0.899735	0	0.0372787	0.0759766	0	0.000108333	0.100122	8.92667e-05	0	5.42667e-05
age	bronchiectasis	0.379669	0.00744153	0.49787	0	0.609722	0.002798	0	0.0003694	0.50196	0.000130933	0	3.94667e-05
age	pleurisy	0.000176467	0	0	0	0.996601	0.000424467	0	0.00279807	0.999857	9.54667e-05	0	4.80667e-05
age	spontaneous pneumothorax/recurrent pneumothorax	0	0	0	0	0.465034	0.0576618	0	0.477304	0.322598	0.0316563	0	0.645745
age	liver/biliary/pancreas problem	0.000114	0	0	0	0.0797841	0	0.918117	0.00209933	0.0263665	0.000156933	0.973318	4.46e-05
age	gastro-oesophageal reflux (gord) / gastric reflux	0.237819	4.96667e-05	0.500452	4.14667e-05	0.761688	9.76667e-05	0	0.0003452	0.499405	5.4e-05	0	4.80667e-05
age	hepatitis	9.92e-05	0	0	0	0.246096	0.0004216	0.709783	0.0436999	0.307574	0.00117567	0.674905	0.0162463
age	cholelithiasis/gall stones	0.843305	0.0819908	0.987402	0	0.0742617	0.000102467	0	0.000340133	0.011721	0.000120933	0	0.000756
age	pancreatitis	0	0	0	0	0.917632	0.0780991	0	0.004269	0.999111	0.000120667	0	0.000767933
age	peritonitis	4.96667e-05	7.93333e-06	2.52667e-05	2.66667e-07	0.999568	0.0001028	0	0.000271667	0.999772	0	0	0.000201933
age	urinary tract infection/kidney infection	0	0	0	0	0.765994	0.000280067	0.00586693	0.227859	0.783196	5.30667e-05	0.0134559	0.203295
age	kidney stone/ureter stone/bladder stone	6.66667e-07	0	0	0	0.999561	0.000166067	0	0.000272467	0.99957	0.0001182	0	0.000310733
age	urinary frequency / incontinence	0.779881	0.0997334	0.999648	0	0.0839921	0.0110719	0	0.0253217	0.0001238	2.9e-05	0	0.0001994
age	testicular problems (not cancer)	0.000176467	0	0	7.61333e-05	0.432836	0.00771293	0	0.559275	0.232765	0.0121845	0	0.754974
age	diabetes	0.0224263	0.215504	0.475841	0.0005532	0.580932	0.102254	0	0.0788839	0.0585022	0.366285	0	0.0988192
age	hypothyroidism/myxoedema	0.890853	0.00920227	0.959064	0.0405838	0.000287	0.0992837	0	0.000374467	0.0002284	6.56667e-05	0	5.81333e-05
age	meningitis	0.000176467	7.93333e-06	0	0	0.339975	0.000130733	0.651305	0.00840513	0.370791	0.0145277	0.614508	0.000173667
age	peripheral neuropathy	0	0	0	0	0.0745982	0.0434924	0.855926	0.0259833	0.35569	0.0046578	0.616292	0.0233606
age	multiple sclerosis	0	0	0	0	0.433017	0.134526	0	0.432457	0.232755	0.000240267	0	0.767005
age	parkinsons disease	0.999316	6.39333e-05	0.967233	4.74e-05	0.000181933	0.000110467	0	0.000327333	0.000140867	0.000124467	0.0324144	3.94667e-05
age	migraine	5.06667e-06	0	0	1.98667e-05	0.922472	0.0750511	0	0.002472	0.999861	9.16e-05	0	2.75333e-05
age	spinal injury	5.06667e-06	0	0	0	0.803117	0.00168473	0.158639	0.0365547	0.82036	3.88e-05	0.179127	0.0004742
age	retinal problem	0.000176467	0	0.000114	0	0.977728	0.0002748	0	0.021821	0.990064	0.0094258	0	0.0003964
age	diabetic eye disease	0.000176467	0	0	2.68667e-05	0.654398	0.0997029	0	0.245723	0.63817	0.00439207	0	0.357411
age	glaucoma	0.999336	0	0.999648	4.74e-05	0.000287	0.0002748	0	0.000102533	0.000249867	2.55333e-05	0	2.94e-05
age	cataract	0.977678	0.0217503	0.990054	0.0095938	0.000226533	0.000327067	0	1.84e-05	0.000213867	2.71333e-05	0	0.0001112
age	eye trauma	0	0	0	0	0.692736	0.0369345	0	0.270329	0.87137	0.0577764	0	0.0708537
age	anxiety/panic attacks	2.66667e-07	0	0	0	0.999552	1.3e-05	0	0.000434733	0.886404	0.0723833	0.00262607	0.0385871
age	back problem	5.4e-06	0	6.66667e-07	0	0.999547	1.3e-05	0	0.000434467	0.999761	0.000141267	0	9.76e-05
age	joint disorder	0	0	0	0	0.96975	0	0.0295605	0.0006898	0.585583	6.65333e-05	0.411247	0.00310387
age	osteoporosis	0.949801	0.0495298	0.970173	0.0294745	0.000226133	0.000170933	0	0.000271933	0.000249867	9.22667e-05	0	1.00667e-05
age	spine arthritis/spondylitis	6.04667e-05	0.000176467	0.000114	0	0.987352	1.33333e-05	0	0.0123972	0.960783	0.000132467	0	0.0389701
age	prolapsed disc/slipped disc	0.000176467	0	2.68667e-05	0	0.966864	0.000382133	0	0.0325771	0.999647	0.000186667	0	0.000139733
age	ankylosing spondylitis	0	0	0	0	0.0335759	0.0130309	0.825163	0.12823	0.0348104	0.0271631	0.797645	0.140382
age	iron deficiency anaemia	0.899516	0.0998149	0.998954	0.0006624	0.000287	0.000279933	0	0.000102467	0.0002132	5.74667e-05	0	0.000113333
age	pernicious anaemia	4.96667e-05	6.04667e-05	0	0	0.891029	0.108567	0	0.0002934	0.959319	0.0074602	0	0.0332205
age	polycystic ovaries/polycystic ovarian syndrome	0.300115	0.0814659	0.00128427	0	0.528013	6.27333e-05	0	0.0903435	0.931731	0.0001404	0	0.0668446
age	uterine fibroids	0.0007128	4.96667e-05	0.0114807	6.66667e-08	0.9076	0.0339811	0	0.0576567	0.987332	0.0002148	0	0.000972933
age	uterine polyps	2.66667e-07	4e-07	0.000124067	0	0.441939	0.0311413	0	0.526918	0.232653	0.0001182	0	0.767105
age	vaginal prolapse/uterine prolapse	0.72529	0.274041	0.957954	0.0416943	0.000237333	0.000419067	0	1.3e-05	0.0002132	7.24e-05	0	6.66e-05
age	sarcoidosis	2.68667e-05	0	0	0	0.0016636	0.000434933	0.996865	0.00103673	0.0002754	0.000166867	0.981907	0.0176244
age	allergy/hypersensitivity/anaphylaxis	0	0	0	0	0.996833	0.000285	0	0.0028824	0.999895	4.74e-05	0	5.72667e-05
age	polymyalgia rheumatica	0.999276	5.42667e-05	0.899658	0.0999897	0.000237333	9.76667e-05	0	0.0003344	9.92e-05	0.000195267	0	5.77333e-05
age	sjogren's syndrome/sicca syndrome	0.000226133	2.66667e-07	0	0.000114	0.432791	0.196693	0	0.37029	0.232651	0.271296	0	0.495939
age	allergy or anaphylactic reaction to drug	0.000176467	0	0.000114	0	0.924414	0.0753497	0	5.98667e-05	0.999677	9.98e-05	0	0.000109
age	hayfever/allergic rhinitis	0.414264	0	0.547366	0	0.510326	0.0754018	0	8.2e-06	0.452396	0.000157067	0	8.08667e-05
age	enlarged prostate	0.899758	0.099578	0.799844	0.199804	0.000226533	0.000340133	0	9.76667e-05	0.000140867	0.000175333	0	3.6e-05
age	pneumonia	0.0578183	2.66667e-07	1.33333e-07	9.92e-05	0.925484	0.00322247	0	0.0134755	0.99973	9.68e-05	0	7.36e-05
age	endometriosis	0	0	0	0	0.915413	0.000421867	0	0.0841654	0.987495	0.0001836	0	0.0123217
age	other renal/kidney problem	0	0	0	0	0.669325	0.0243814	0	0.306293	0.541824	0.0222717	0	0.435904
age	muscle or soft tissue injuries	0	0	0	0	0.929433	0.000369467	0	0.0701976	0.969681	7.14667e-05	0	0.0302471
age	burns	0	0	0	0	0.317788	0.000110733	0.593864	0.0882375	0.26154	0.0046852	0.517769	0.216006
age	bronchitis	0	0	0	0	0.996722	0.000429533	0	0.002848	0.999866	4.75333e-05	0	8.62e-05
age	nasal/sinus disorder	0	0	0	0	0.997962	0.000340133	0.0015942	0.000103667	0.986656	3.53333e-05	0.0120245	0.00128447
age	ear/vestibular disorder	0	0	0	0	0.798668	0.000170533	0.137853	0.0633088	0.51396	8.62e-05	0.383201	0.102752
age	chronic sinusitis	0	0	0	0	0.999031	6.55333e-05	0	0.000903667	0.999885	5.4e-05	0	6.10667e-05
age	nasal polyps	4.96667e-05	0	0.000114	0	0.996783	0.0002796	0	0.0028878	0.999799	0	0	8.71333e-05
age	meniere's disease	6.04667e-05	0	0	0	0.463932	1.95333e-05	0.438506	0.0974821	0.136327	0.0113369	0.782487	0.0698495
age	headaches (not migraine)	0.230271	0	0.683814	4.74e-05	0.729697	0.000817133	0	0.0392146	0.316084	4.46e-05	0	1.03333e-05
age	hiv/aids	0	0	0	0	0.432952	0.0954066	0	0.471642	0.232656	0.0760706	0	0.691273
age	tuberculosis (tb)	0.998917	0	0.942419	0.0572297	0.000700333	0.0003742	0	8.2e-06	0.000140867	2.01333e-05	0	0.000190533
age	malaria	0.000114	0	0	0	0.466019	0.0380879	0.480934	0.0149591	0.523804	0.00129153	0.446003	0.0287868
age	helicobacter pylori	0	0	0	0	0.999618	0.000369333	0	1.30667e-05	0.999861	4.20667e-05	0	9.69333e-05
age	clotting disorder/excessive bleeding	0	0	0	0	0.983929	0.000374467	0.0146893	0.00100727	0	0	0	0
age	eczema/dermatitis	9.8e-06	0	0	0	0.99677	0.0028956	0	0.000334067	0.999861	7.49333e-05	0	5.42667e-05
age	psoriasis	0	0	0	0	0.829383	0.000378733	0.167379	0.00285907	0.952943	3.88e-05	0.0418504	0.00516787
age	malabsorption/coeliac disease	0.000242	0	0	0	0.999381	0.000377333	0	0	0.999888	7.26667e-05	0	3.94667e-05
age	duodenal ulcer	4.96667e-05	0	0	0	0.96984	0.00189407	0	0.0282164	0.929479	0.0628543	0	0.00766647
age	diverticular disease/diverticulitis	0.999507	0.0002666	0.999648	4.74e-05	5.00667e-05	0.0001158	0	6.04667e-05	0.000140867	2.66667e-07	0	0.000163667
age	colitis/not crohns or ulcerative colitis	1.00667e-05	0	0	6.66667e-07	0.000702333	0.0004328	0.994991	0.00387373	0.000451133	4.42e-05	0.997556	0.0019378
age	rectal or colon adenoma/polyps	0.869627	0	0.99961	0	0.129935	7.38e-05	0	0.000364	0.000288733	2.87333e-05	0	7.29333e-05
age	crohns disease	0.000176467	0.0002666	0	2.68667e-05	0.0040196	1.3e-05	0.99534	0.000184733	0.0138793	8.64667e-05	0.985892	0.000115067
age	ulcerative colitis	0	0	0	0	0.0002316	0.000279933	0.999331	0.000158	0.000164133	0.000175333	0.999634	2.62e-05
age	rheumatoid arthritis	0.000140867	0	0	0	0.432957	0.108206	0	0.458838	0.232651	0.0999907	0	0.667217
age	osteoarthritis	0.899326	0.100005	0.960747	0.0389011	0.000236933	9.76667e-05	0	0.0003344	0.000249867	7.29333e-05	0	2.94e-05
age	gout	0.00104813	4.56667e-05	0	1.33333e-07	0.950203	0.0298769	0	0.0188259	0.836763	0.0568737	0	0.106363
age	other joint disorder	0.000176467	0	0	4.74e-05	0.999379	0.000433067	0	1.1e-05	0.99868	0.001221	0	5.14e-05
age	atrial fibrillation	0.956348	0.0430434	0.998463	0.000810733	0.000226133	0.000377267	0	5.53333e-06	0.0002704	0.000390333	0	6.59333e-05
age	high cholesterol	0.503856	0.495475	0.527268	0.472396	0.000292067	0.000279933	0	9.74e-05	0.0002132	8.64667e-05	0	3.73333e-05
age	hiatus hernia	0.915624	0.0812864	0.898097	0.101669	0.00265147	0.000157867	0	0.000279933	2.68667e-05	0.000162333	0	4.39333e-05
age	psoriatic arthropathy	4e-07	6.04667e-05	9.92e-05	0	0.0119127	0.000120067	0.987593	0.000313267	0.0146171	5.21333e-05	0.985133	9.82667e-05
age	cervical spondylosis	9.66667e-06	0.0002666	0	0.009693	0.987634	1.82e-05	0	0.012071	0.951284	8.49333e-05	0	0.0389379
age	rheumatic fever	0.584688	0	0.413201	0.0999897	0.398465	0.0003726	0.0160815	0.000393133	0.47503	1.54667e-05	0.00773573	0.00402793
age	chronic fatigue syndrome	1.00667e-05	0	0	0	0.953519	0.000171333	0	0.0463099	0.998651	9.33333e-07	0	0.00133807
age	irregular heart beat	0.999331	0.0002666	0.999762	0	0.0002312	2.66667e-07	0	0.000170933	0.000136133	2.52667e-05	0	7.68e-05
age	svt / supraventricular tachycardia	0.000176467	0	0	0	0.000110533	0.000369133	0.999331	1.32667e-05	2.68667e-05	0.000134533	0.999648	0.0001908
age	varicose veins	0.852963	0	0.900069	0.000114	0.146655	0.000364	0	1.84e-05	0.0995884	0.000190533	0	3.78667e-05
age	pneumothorax	2.87333e-05	0	0	0	0.639092	0.0164181	5.29333e-05	0.344437	0.442417	0.0572589	0.00831307	0.491982
age	vertigo	0	0	0	0	0.400958	0.0221067	0.437418	0.139518	0.18206	0.0385829	0.716463	0.0628941
age	appendicitis	4e-07	0	0	0	0.999562	0.000369133	0	6.84e-05	0.999763	5.97333e-05	0	0.000177533
age	anal fissure	0	0	0	0	0.999557	0.0001056	0	0.000337267	0.939881	0.0001576	0.0598812	8.06667e-05
age	haemorrhoids / piles	0.0697398	6.04667e-05	0.137291	0	0.929817	1.30667e-05	0	0.000369333	0.86251	9.92e-05	0	0.000100533
age	dyspepsia / indigestion	4e-07	0	0	0	0.00172327	1.84e-05	0.997473	0.000784933	0.0002132	0.000128267	0.999648	1.07333e-05
age	abdominal hernia	0	0	0	0	0.433012	0.0922342	0	0.474754	0.232782	0.108192	0	0.659026
age	umbilical hernia	0	0	0	0	0.999618	0.000377067	0	5.33333e-06	0.991653	9.8e-06	0	0.008337
age	inguinal hernia	0.919245	0	0.999622	0	0.0803724	0.000377067	0	5.33333e-06	0.0002168	8.46e-05	0	7.70667e-05
age	bph / benign prostatic hypertrophy	0.76815	0.231357	0.828836	0.170812	5.51333e-05	0.000371933	0	6.58667e-05	0.0002132	0.000113067	0	2.59333e-05
age	erectile dysfunction / impotence	0	0	0	0	0.465325	0.087712	0	0.446963	0.233639	0.0697261	0	0.696635
age	trigemminal neuralgia	4.96667e-05	0	0	6.26e-05	0.221177	0.10229	0.442602	0.233882	0.0243082	4.95333e-05	0.892441	0.0831389
age	polio / poliomyelitis	0.999277	5.42667e-05	0.999648	0	0.0002312	0.0001056	0	0.0003322	0.000114	0.0001438	0	9.44e-05
age	macular degeneration	0.00103913	0	0.186291	0	0.976865	0.000284733	0	0.0218115	0.803773	0.00938473	0	0.000551467
age	dry eyes	0.260143	0	0.748204	9.8e-06	0.714387	0.0130204	0	0.0124498	0.115153	0.00683053	0	0.129802
age	post-natal depression	0	0	0	0	0.76041	0.0685429	0	0.171047	0.400174	0.0014254	0	0.598401
age	disc degeneration	0	0	0	0	0.927816	0.0316439	0	0.0405399	0.989315	0.0097944	0	0.0008902
age	scoliosis	5.5e-05	0	0	0	0.442048	0.0607706	0	0.497126	0.23338	0.0657029	6.66667e-07	0.700916
age	arthritis (nos)	0.974303	0.0250273	0.960765	0.0388827	0.000291667	0.000364267	0	1.34667e-05	0.000140867	2.01333e-05	0	0.0001912
age	plantar fascitis	0	0	0	0	0.280677	0.176668	0.530189	0.0124654	0	0	0	0
age	carpal tunnel syndrome	0.000226133	0	0	0	0.955587	0.0060498	0	0.0381375	0.887517	0.0768803	0	0.0356024
age	fibromyalgia	0	0	0	0	0.952944	0.0251931	0	0.0218624	0.999852	8.72667e-05	0	6.04667e-05
age	neck problem/injury	0.000126067	0	0	2.66667e-07	0.950553	0.0201053	0.0266754	0.002666	0.982988	4.39333e-05	0.0167829	5.87333e-05
age	acne/acne vulgaris	0.999041	0.000436733	0.842543	0.157219	0.000181533	0.000279933	0	6.04667e-05	9.92e-05	3.88e-05	0	0.0001002
age	lichen planus	0	0	0	0	0.000226533	0.000170933	0.999331	0.000271933	0.000303467	0.000111467	0.999557	2.75333e-05
age	cervical intra-epithelial neoplasia (cin) / precancerous cells cervix	0	0	0	0	0.432963	0.0136213	0	0.553415	0.233427	0.0129383	0	0.753635
age	miscarriage	0	0	0	0	0.485642	0.000496267	0	0.513862	0.297498	0.000348533	0	0.702153
age	breast fibroadenoma	4.74e-05	0	0	0	0.432902	0.11094	0	0.456159	0.232666	0.0799803	0	0.687306
age	raynaud's phenomenon/disease	0.000176467	5.13333e-06	0	9.92e-05	0.43273	0.00509013	0	0.561998	0.232683	0.0417083	0	0.72551
age	food intolerance	0	0	0	0	0.383869	0.009486	0.596259	0.0103867	0.464267	6.28667e-05	0.535517	0.000153467
age	urticaria	0.000114	0	0	9.92e-05	0.0508551	0.000421867	0.948548	0.000174667	0.126841	3.69333e-05	0.872807	0.0001014
age	infectious mononucleosis / glandular fever / epstein barr virus (ebv)	0	0	0	0	0.922333	0.0433179	0	0.0343491	0.967617	0.00139887	0.0017542	0.02923
age	measles / morbillivirus	6.04667e-05	0	0.0388827	0	0.890118	0.000267267	0	0.109554	0.878421	0.0398393	0.0073954	0.0354612
age	mumps / epidemic parotitis	0	0	0	0	0.881787	0.0218239	0	0.0963894	0.947939	0.00125113	0.0073954	0.0434145
age	chickenpox	2.66667e-07	0	0	0	0.799922	0.140103	0	0.0599743	0.933346	0.0398494	0.0073954	0.0194094
age	whooping cough / pertussis	0.00161333	5.13333e-06	0.00287933	0	0.888523	0.0003644	0	0.109494	0.944962	0.0386475	0.00739567	0.00611527
age	shingles	0.000176467	5.06667e-06	0	0	0.799832	0.0367537	0.00398733	0.159246	0.946629	0.0387545	0.00741793	0.00719887
age	herpes simplex	0.000176467	0	0	0	0.000595533	5.13333e-06	0.98762	0.0116031	0.0164593	0.0021506	0.980573	0.0008174
age	tonsiltis	0	0	0	0	0.999556	0.000340533	0	0.000103533	0.998764	0.00120673	0	2.9e-05
age	constipation	0	0	0	0	0.429037	0.0633815	0.00391433	0.503667	0.232792	0.0409009	0	0.726307
age	thyroid goitre	0	0	0	0	0.474101	0.0135754	0	0.512324	0.270904	0.0291332	0	0.699963
age	insomnia	5.06667e-06	0	0.000114	0	0.931486	0.000364	0	0.0681445	0.245615	0.0103457	0.004588	0.739337
age	osteopenia	0.980623	0.0187074	0.944113	0.055535	0.000226533	0.0003452	0	9.76667e-05	0.000240067	0.0001014	0	1.07333e-05
age	tendonitis / tendinitis / tenosynovitis	0	0	0	0	0.00243067	0.000115533	0.9958	0.00165353	0.0002132	5.42667e-05	0.99318	0.00655207
age	tennis elbow / lateral epicondylitis	4.96667e-05	5.06667e-06	0.000114	0	0.0239254	0.000279667	0.963066	0.0126742	0.00574193	1.52e-05	0.99399	0.000139133
age	cellulitis	9.92e-05	0	0	0	0.788787	0.0993547	0	0.111858	0.811249	0.0001924	0	0.188459
age	fracture skull / head	0	0	0	0	0.825913	0.0135202	0	0.160567	0.681416	0.0720627	0	0.246521
age	fracture jaw	0	0	0	0	0.822859	0.000160333	0	0.17698	0.654429	0.0194578	0	0.326113
age	fracture face / orbit / eye socket	2.68667e-05	0	0	0	0.825964	0.000125467	0	0.17391	0.645003	0.0210523	0	0.333918
age	fracture clavicle / collar bone	0	0	0	0	0.605043	0.104524	0	0.290433	0.359025	0.202131	0	0.438844
age	fracture upper arm / humerus / elbow	0	0	0	0	0.833097	0.0928678	0	0.0740349	0.704538	0.0343654	0	0.261096
age	fracture forearm / wrist	4e-07	0.0002666	0	0	0.803029	0.0926091	0	0.104095	0.704613	0.0292788	0	0.266109
age	fracture radius	5.06667e-06	0	0	0	0.833155	6.86667e-05	0	0.166771	0.704455	2.71333e-05	0	0.295518
age	fracture wrist / colles fracture	0	0	0	0	0.833155	0.101186	0	0.0656587	0.704478	0.127029	0	0.168492
age	fracture finger	0.000176867	0	0	2.68667e-05	0.590027	0.132606	0	0.27719	0.490244	0.201099	0	0.30863
age	fracture rib	0.000114	0	0	2.87333e-05	0.636946	0.123195	0	0.23986	0.450473	0.200985	0	0.348399
age	fracture vertebra / crush fracture / vertebral collapse	0	0	0	0	0.910479	0.0398191	0	0.0497021	0.842476	0.0295642	0	0.12796
age	fracture pelvis	5.00667e-05	7.93333e-06	0	2.66667e-07	0.819643	0.0734732	3.33333e-07	0.106825	0.634745	0.0164819	0	0.348772
age	fracture fibula	0.000109	0	0	0	0.822824	0.0495709	0	0.127606	0.528155	0.131999	0	0.339736
age	fracture foot	0.000176467	5.13333e-06	0	0	0.832978	2.66667e-07	0	0.16684	0.620434	0.0260195	1.10667e-05	0.353535
age	fracture metatarsal	0	0	0	0	0.802886	0.00146647	0.000543933	0.195103	0	0	0	0
age	septicaemia / sepsis	0	0	0	0	0.962527	0.00316707	0.0301428	0.00416307	0.993312	1.54667e-05	0.00651767	0.000154933
age	abnormal smear (cervix)	0.000114	0	0	2.87333e-05	0.432952	1.98667e-05	0	0.567029	0.232668	4.74e-05	0	0.767142
age	dysmenorrhoea / dysmenorrhea	0	0	0	0	0.669746	0.122044	0	0.20821	0.753396	0.0400103	0	0.206593
age	menopausal symptoms / menopause	2.68667e-05	0	0	0	0.432951	0.0136055	0	0.553443	0.232641	0.0258219	0	0.74151
age	benign breast lump	0.000176867	5.06667e-06	0	0	0.994935	0.000157867	0	0.00472507	0.999888	7.24e-05	0	3.97333e-05
age	scarlet fever / scarlatina	0.315439	0.000506133	0.181674	1.33333e-07	0.531229	0.00908853	0	0.143737	0.765244	0.0001282	0.0073954	0.0455583
age	undescended testicle	0.000114	0	0	0	0.433012	0.0545404	0	0.512447	0.232579	0.0368056	0	0.730502
age	Unknown	4e-07	0	0	2.52667e-05	0.99937	0.0005484	0	8.09333e-05	0.999776	5.56e-05	0	0.000142933
breast cancer	skin cancer	9.74e-05	6.04667e-05	9.92e-05	0	0.0700089	0.000516333	0	0.929317	0.140276	0.000114	0	0.859511
breast cancer	colon cancer/sigmoid cancer	5.06667e-06	0	0	0	0.0697423	9.78e-05	0	0.930155	0.140489	0.0668383	0	0.792673
breast cancer	kidney/renal cell cancer	6.04667e-05	0	0	0	0.00437913	0.0077712	0.870837	0.116952	0.017641	0.000155733	0.740618	0.241585
breast cancer	bladder cancer	7.93333e-06	0	0	0	0.0260118	0.0849368	0	0.889043	0.0002982	0.0436654	0	0.956036
breast cancer	ovarian cancer	1.00667e-05	0	0	0.000114	0.0001844	0.0580919	0	0.941724	0.0002022	0.0619527	0	0.937721
breast cancer	cervical cancer	0	0	0	0	0.00671487	0.0105475	0	0.982738	0.0054694	0.0137757	0	0.980755
breast cancer	testicular cancer	0	0	0	0	0.000274533	0.0390316	0	0.960694	0.000266	0.0278906	0	0.971843
breast cancer	non-melanoma skin cancer	0.000114	0	0	2.66667e-07	0.0001848	0.000327333	0.999331	0.000157267	0.0001858	2.52667e-05	0.999648	2.68667e-05
breast cancer	basal cell carcinoma	7.93333e-06	9.74e-05	0	0	0.0699215	0.00744153	0	0.922532	0.140461	0	0	0.859539
breast cancer	squamous cell carcinoma	0.000114	0	0	0	0.0697426	0.0075886	0	0.922669	0.140347	5.4e-05	0	0.859485
breast cancer	cin/pre-cancer cells cervix	6.66667e-07	0	0	2.66667e-07	8.33333e-06	0.000277067	0	0.999715	0.000212	0.000139267	0	0.999648
breast cancer	rodent ulcer	9.8e-06	0	0	0	0.0699239	5.06667e-06	0	0.930071	0.140365	1.52e-05	0	0.85961
breast cancer	obesity-30BMI	2.66667e-07	0	0	4.74e-05	0.0697423	0.407839	0	0.522418	0.146129	0.104456	0	0.749367
breast cancer	hypertension	0	0	0	0	0.0697423	0.571821	0	0.358437	0.140376	0.572299	0	0.287326
breast cancer	heart/cardiac problem	7.42667e-05	0	0	0	0.0505389	0.00134987	0.200226	0.747885	0.103607	0.0145477	0.121646	0.760125
breast cancer	essential hypertension	9.74e-05	7.93333e-06	0	1.52e-05	0.0697344	0.205168	0	0.724992	0.140489	0.0871281	0	0.772368
breast cancer	gestational hypertension/pre-eclampsia	9.8e-06	0	0	4.39333e-05	0.0649017	0.0277305	0	0.907368	0.140262	0.0012184	0	0.858465
breast cancer	angina	5.06667e-06	7.93333e-06	0	0	0.0697344	0.557857	0	0.372395	0.140461	0.696362	0	0.163177
breast cancer	heart attack/myocardial infarction	5.06667e-06	0	0	0	0.0697423	0.528646	0	0.401606	0.140347	0.522106	0	0.337547
breast cancer	heart valve problem/heart murmur	1.3e-05	2.66667e-07	0.000114	2.66667e-07	0.0654272	5.48e-05	0.00793173	0.926573	0.141537	0.00156547	0.0046036	0.85218
breast cancer	stroke	5.06667e-06	0	2.66667e-07	0	0.0697475	0.090324	0	0.839924	0.140337	0.320537	0	0.539126
breast cancer	pulmonary embolism +/- dvt	0	0	0	0	0.0699192	4.96667e-05	0	0.930031	0.146165	1.00667e-05	0	0.853824
breast cancer	chronic obstructive airways disease/copd	0	0	0	0	0.0697423	0.0731041	0	0.857154	0.146241	2.66667e-07	0	0.853758
breast cancer	sleep apnoea	9.74e-05	0	9.8e-06	0	0.0701854	0.0431542	0	0.886563	0.146232	0.156439	0	0.697319
breast cancer	spontaneous pneumothorax/recurrent pneumothorax	9.33333e-07	0	0	9.8e-06	0.0001848	0.057659	0	0.942156	0.0262321	0.0316171	0	0.94214
breast cancer	liver/biliary/pancreas problem	4e-07	0	9.8e-06	9.92e-05	7.93333e-06	0.000286867	0.918117	0.0815883	0.00209793	5.74667e-05	0.973318	0.0244177
breast cancer	gastro-oesophageal reflux (gord) / gastric reflux	0	0	0	0	0.0699243	0.0002078	0	0.929868	0.142801	0.0074802	0	0.849719
breast cancer	gastric/stomach ulcers	0.0001816	0.000274533	2.68667e-05	0	0.0697344	0.000162933	0	0.929647	0.1463	5.4e-05	0	0.853619
breast cancer	hepatitis	5.13333e-06	4.96667e-05	2.87333e-05	0	0.0203589	0.0003722	0.709783	0.269431	0.0515074	0.00117567	0.674905	0.272383
breast cancer	cholelithiasis/gall stones	0.000114	0	0	0	0.0697427	0.0826204	0	0.847637	0.142772	9.22e-05	0	0.857021
breast cancer	cholecystitis	0	0	0	0	1.85333e-05	0.001978	0.994174	0.00382967	0	0	0	0
breast cancer	pancreatitis	7.93333e-06	0	4.74e-05	1.00667e-05	0.0697395	0.0778246	0	0.852428	0.142854	9.19333e-05	0	0.856996
breast cancer	peritonitis	7.93333e-06	0	9.92e-05	1.00667e-05	0.0699109	0.000152467	0	0.929929	0.142717	0	0	0.857174
breast cancer	urinary tract infection/kidney infection	4.74e-05	0	0	2.66667e-07	0.0396031	0.0004486	0.00586693	0.954081	0.140427	2.59333e-05	0.0134559	0.846043
breast cancer	bladder problem (not cancer)	2.87333e-05	0	0	0	0.0280531	0.000272	0	0.971675	0.116606	2.52667e-05	0	0.88334
breast cancer	urinary frequency / incontinence	4e-07	0	0	0	0.0697474	0.1107	0	0.819552	0.140461	0.00120653	0	0.858333
breast cancer	diabetes	5.13333e-06	6.04667e-05	9.92e-05	0	0.0697348	0.321382	0	0.608818	0.14022	0.422578	0	0.437103
breast cancer	hypothyroidism/myxoedema	4e-07	0	0	2.68667e-05	0.0606375	0.284345	0	0.655017	0.143864	0.0572857	0	0.798823
breast cancer	eye/eyelid problem	0	0	0	0	0.0697395	0.000482333	0	0.929778	0.146241	0.000508267	0	0.853251
breast cancer	peripheral neuropathy	5.06667e-06	0	0	0	0.0174503	0.0433871	0.855926	0.0832315	0.033505	0.00450113	0.616292	0.345702
breast cancer	trapped nerve/compressed nerve	6.66667e-07	0	0	0	0.0697478	0.0260067	0.000318733	0.903927	0.146212	0.0382647	0.000138	0.815385
breast cancer	multiple sclerosis	5.13333e-06	0	0	0	0.0001848	0.134259	0	0.865551	0.000300067	0.000202933	0	0.999497
breast cancer	epilepsy	0	0	0	0	0.0697423	0.0002082	0	0.930049	0.143874	0	1.1e-05	0.856115
breast cancer	head injury	0.000176467	0	0	0	0.0697427	0.0002666	0	0.929814	0.14393	0	0.000164667	0.855905
breast cancer	glaucoma	0.000176867	0	0	0	0.0698397	0.000266867	0	0.929716	0.146355	2.52667e-05	0	0.853619
breast cancer	cataract	0	0	0	0	0.0697427	0.0220299	0	0.908227	0.146371	0.0095938	0	0.844036
breast cancer	eye trauma	0	0	0	0	0.0261143	0.0369269	0	0.936959	0.127018	0.0577477	0	0.815234
breast cancer	retinal detachment	0	0	0	0	0.0697529	0.00662087	0	0.923626	0.146212	0.0001292	0	0.853659
breast cancer	depression	0.00586607	0	0	4.74e-05	0.0697423	0.0684057	0	0.861852	0.140299	2.87333e-05	0	0.853758
breast cancer	anxiety/panic attacks	0	0	0	0	0.0699188	5.06667e-06	0	0.930076	0.146165	0.0723074	0.00262607	0.778901
breast cancer	nervous breakdown	0	0	0	0	0.0699188	0.00154647	0	0.928535	0.146326	0.0721985	0.027735	0.75374
breast cancer	mania/bipolar disorder/manic depression	0.000176467	0	0	0	0.0697479	0.000327333	0.0114401	0.918308	0.146235	0	0.0644027	0.789362
breast cancer	bone disorder	0.0002132	0	0	2.66667e-07	0.000818067	6.66667e-07	0.988747	0.0104345	0.00212993	5.44e-05	0.986484	0.0111184
breast cancer	back problem	4e-07	0	9.92e-05	0	0.0699188	5.06667e-06	0	0.930076	0.14623	3.69333e-05	0	0.853634
breast cancer	joint disorder	0	0	0	0	0.0691876	0.0002372	0.0295605	0.901015	0.066699	4.15333e-05	0.411247	0.522013
breast cancer	osteoporosis	0	0	0	0	0.0697423	0.0496928	0	0.880565	0.140412	0.0295665	0	0.830021
breast cancer	spine arthritis/spondylitis	8.33333e-06	0	0	0	0.0697344	0.000231533	0	0.930026	0.146241	3.32667e-05	0	0.853726
breast cancer	prolapsed disc/slipped disc	4.74e-05	0	0	0	0.0699192	0.0004296	0	0.929651	0.146165	0.000139267	0	0.853648
breast cancer	iron deficiency anaemia	1.52e-05	0	0	0	0.0697423	0.100087	0	0.830171	0.140442	0.0912698	0	0.768273
breast cancer	pernicious anaemia	0	0	0	0	0.0605401	0.108841	0	0.830619	0.143906	0.00743173	0	0.848662
breast cancer	polycystic ovaries/polycystic ovarian syndrome	0.0001144	0	0	0	0.0697423	0.0818503	0	0.848407	0.142787	0.000101867	0	0.856997
breast cancer	uterine polyps	0	0	0	0	7.93333e-06	0.0308672	0	0.969125	0.000157333	1.52e-05	0	0.999827
breast cancer	breast cysts	0	0	0	0	0.00551	0.00618533	0	0.988305	0.005669	0.0328719	0	0.961459
breast cancer	sarcoidosis	0.0001614	0	0	1.00667e-05	7.93333e-06	0.0001206	0.996865	0.00300673	0.000136533	6.74e-05	0.981907	0.0177181
breast cancer	allergy/hypersensitivity/anaphylaxis	0	0	0	0	0.0697423	0.000277067	0	0.929981	0.146308	6.26e-05	0	0.853629
breast cancer	polymyalgia rheumatica	2.87333e-05	0	0	9.8e-06	0.0699188	0.0001042	0	0.929977	0.14031	0.100119	0	0.759533
breast cancer	systemic lupus erythematosis/sle	7.93333e-06	4.96667e-05	0	0	0.000181933	0.0698335	0	0.929927	0.000165267	0.208312	0	0.791523
breast cancer	sjogren's syndrome/sicca syndrome	0	0	0	0	1.34e-05	0.196476	0	0.80351	0.000212	0.264605	0	0.735183
breast cancer	allergy or anaphylactic reaction to food	9.92e-05	0	0	0	0.0697525	0.0752445	0	0.855003	0.146066	9.13333e-05	0	0.853743
breast cancer	allergy or anaphylactic reaction to drug	5.13333e-06	9.74e-05	4.74e-05	0	0.0697474	0.0752039	0	0.854946	0.146281	5.21333e-05	0	0.853619
breast cancer	pneumonia	7.93333e-06	0	0	0	0.0697344	0.00334353	0	0.926914	0.146104	6.01333e-05	0	0.853836
breast cancer	other renal/kidney problem	0	0	0	0	0.0699188	0.0243735	0	0.905708	0.140871	0.0222142	0	0.836914
breast cancer	muscle or soft tissue injuries	7.93333e-06	0	0	0	0.0699109	0.000374867	0	0.929706	0.145459	0.000156067	0	0.854384
breast cancer	burns	1.3e-05	0	9.92e-05	6.66667e-07	0.025804	0.0001032	0.593864	0.380216	0.0290213	0.0046374	0.517769	0.448473
breast cancer	bronchitis	0	0	0	0	0.0699188	0.000212867	0	0.929868	0.146355	5.66667e-05	0	0.853588
breast cancer	ear/vestibular disorder	0	0	0	0	0.0553655	7.34e-05	0.137853	0.806708	0.086527	2.87333e-05	0.383201	0.530243
breast cancer	chronic sinusitis	7.93333e-06	0	7.61333e-05	0	0.0697348	0.000120333	0	0.930137	0.145156	2.52667e-05	0	0.854742
breast cancer	nasal polyps	0	0	0	0	0.0699192	0.0003216	0	0.929759	0.146257	0	0	0.853743
breast cancer	meniere's disease	0	0	0	0	0.0447428	0.000188067	0.438506	0.516563	0.0302757	0.0112661	0.782487	0.175972
breast cancer	other neurological problem	7.93333e-06	0	0	0	0.00734667	0.0005038	0.911822	0.0803193	0.0560551	0.000166133	0.773529	0.17025
breast cancer	headaches (not migraine)	2.68667e-05	0	0	9.13333e-05	0.0697423	0.000550533	0	0.929707	0.146252	6.66667e-07	0	0.853629
breast cancer	hiv/aids	9.92e-05	0	0	0.000114	8.33333e-06	0.0953989	0	0.904593	0.000103	0.0759613	0	0.923723
breast cancer	helicobacter pylori	0	0	0	0	0.0699192	0.000271933	0	0.929809	0.146215	0.0001292	0	0.853656
breast cancer	clotting disorder/excessive bleeding	0	0	0	0	0.0699188	0.00745827	0.0076182	0.915005	0	0	0	0
breast cancer	anaemia	2.68667e-05	0	0	0	0.0148045	6.58667e-05	0.0247007	0.960429	0.0969226	5.08667e-05	0.00544327	0.897556
breast cancer	psoriasis	0	0	0	0	0.0517492	0.000166933	0.167379	0.780705	0.139037	1.00667e-05	0.0418504	0.819102
breast cancer	malabsorption/coeliac disease	0	0	0	0	0.0697423	0.000656	0	0.929602	0.141091	1.52e-05	0	0.858893
breast cancer	diverticular disease/diverticulitis	0	0	0	0	0.0697427	0.0817953	0	0.848462	0.146241	0	0	0.853758
breast cancer	colitis/not crohns or ulcerative colitis	0	0	0	0	0.000176467	0.0003354	0.994991	0.004497	0.000297933	4.39333e-05	0.997556	0.002102
breast cancer	rectal or colon adenoma/polyps	0	0	0	0	0.0699188	0.000115933	0	0.929965	0.140347	1.00667e-05	0	0.859643
breast cancer	crohns disease	9.74e-05	0	0	0	0.0009826	0.000503533	0.99534	0.00307687	0.0034158	1.00667e-05	0.985892	0.0106818
breast cancer	ulcerative colitis	0	0	0	0	1.3e-05	0.000332467	0.999331	0.000324067	0.000212933	1.00667e-05	0.999634	0.000142667
breast cancer	hiatus hernia	0	0	0	0	0.0697423	0.0816157	0	0.848642	0.0834548	0.0389967	0	0.877548
breast cancer	sciatica	9.74e-05	0	0	6.66667e-07	0.0697478	0.0667749	0	0.86338	0.146252	0.00118767	0	0.85256
breast cancer	psoriatic arthropathy	3.85333e-05	0	0	0	0.000601733	7.56e-05	0.987593	0.0117295	0.000568867	5.21333e-05	0.985133	0.0142071
breast cancer	cervical spondylosis	4.74e-05	0	0	2.68667e-05	0.0698452	6.96e-05	0	0.930085	0.146182	0.00960447	0	0.84414
breast cancer	chronic fatigue syndrome	0.0002666	0	0	0	0.0699188	6.6e-05	0	0.929749	0.146241	6.66667e-07	0	0.853759
breast cancer	irregular heart beat	0	0	0	0	0.0697474	0.000327333	0	0.929925	0.140366	2.5e-05	0	0.859609
breast cancer	svt / supraventricular tachycardia	1.3e-05	0	0	0	0.000176867	0.000369133	0.999331	0.0001104	0.000212267	0.000139933	0.999648	0
breast cancer	varicose veins	0	0	0	0	0.0699243	0.000364	0	0.929712	0.142702	0.0001292	0	0.857169
breast cancer	lymphoedema	0.994815	0.00451507	0.900329	0.0994327	0.000105333	0.000493	0	7.10667e-05	0.000135867	7.61333e-05	0	2.59333e-05
breast cancer	pneumothorax	4e-07	9.74e-05	0	2.68667e-05	0.0511426	0.0164921	5.29333e-05	0.932214	0.0018788	0.0573458	0.00831307	0.932435
breast cancer	vertigo	5.06667e-06	0	0	0	0.0141599	0.0220988	0.437418	0.526318	0.0393412	0.0385542	0.716463	0.205642
breast cancer	anal fissure	0.0001466	0	0	0	0.0699239	0.000158133	0	0.929918	0.133041	1.07333e-05	0.0598812	0.806921
breast cancer	haemorrhoids / piles	9.94667e-05	0	0	0	0.0699192	6.56e-05	0	0.930015	0.142702	0	0	0.857199
breast cancer	dyspepsia / indigestion	2.66667e-07	0	0	0	0.0001844	5.8e-06	0.997473	0.0023368	0.000109667	5.21333e-05	0.999648	0.000190133
breast cancer	abdominal hernia	4e-07	0	0	1.00667e-05	7.93333e-06	0.0922263	0	0.907765	0.000203133	0.108296	0	0.891491
breast cancer	umbilical hernia	2.66667e-07	0	0	0	0.0699188	5.4e-06	0	0.930076	0.146241	1.00667e-05	0	0.853748
breast cancer	cystitis	7.42667e-05	0	0	0	0.000274533	0.00508813	0	0.994637	0.000223667	0.0143669	0	0.985335
breast cancer	bph / benign prostatic hypertrophy	0	0	0	0	0.00921573	0.171255	0	0.81953	0.09959	0.187261	0	0.713149
breast cancer	erectile dysfunction / impotence	0.000114	0	0	0	0.00464927	0.0876118	0	0.907739	0.0001842	0.0696939	0	0.930008
breast cancer	trigemminal neuralgia	0	0	0	0	0.0002818	0.102332	0.442602	0.454785	0.000212	1.07333e-05	0.892441	0.107337
breast cancer	polio / poliomyelitis	0	0	0	0	0.0697423	5.45333e-05	0	0.930203	0.140247	0.000109267	0	0.859644
breast cancer	iritis	0	0	0	0	0.000451	0.000528333	0.833682	0.165338	0.0001842	0.0258207	0.802465	0.17153
breast cancer	back pain	0	0	0	0	0.069732	0.0392289	0	0.891039	0.146204	1.07333e-05	0	0.853785
breast cancer	scoliosis	0	0	0	0	7.93333e-06	0.0605537	0	0.939438	0.000203133	0.0657917	6.66667e-07	0.934005
breast cancer	arthritis (nos)	0	0	0	0	0.0699188	0.114169	0	0.815912	0.146345	0.0389079	0	0.814747
breast cancer	plantar fascitis	0	0	0	0	0.0131288	0.179559	0.527348	0.279964	0	0	0	0
breast cancer	fibromyalgia	7.93333e-06	0.000176467	0	2.87333e-05	0.0697344	0.0250885	0	0.904993	0.146327	1.11333e-05	0	0.853633
breast cancer	dupuytren's contracture	0	0	0	0	0.0008276	0.042127	0	0.957045	0.000271333	0.0950345	0	0.904694
breast cancer	neck problem/injury	0	0	0	0	0.0697897	0.0198387	0.0266754	0.883696	0.13716	4.39333e-05	0.0167829	0.846013
breast cancer	cervical polyps	0	0	0	0	1.34e-05	0.0539838	0	0.946003	0	0	0	0
breast cancer	menorrhagia (unknown cause)	0.000176467	0	0	6.66667e-07	0.015731	0.14266	0	0.841433	0.10193	0.001934	0	0.896136
breast cancer	ectopic pregnancy	0	0	0	0	0.00188267	0.00846427	0	0.989653	0.0001744	0.015871	0	0.983955
breast cancer	miscarriage	0.000176467	0	0	0	0.0140405	0.0004886	0	0.985294	0.0192167	0.000348533	0	0.980435
breast cancer	breast fibroadenoma	0	0	0	0	7.93333e-06	0.111116	0	0.888876	0.000288133	0.0799417	0	0.91977
breast cancer	raynaud's phenomenon/disease	7.93333e-06	6.04667e-05	9.8e-06	6.66667e-07	5.06667e-06	0.00513227	0	0.994794	0.000173467	0.0416925	0	0.958124
breast cancer	food intolerance	2.68667e-05	0	0	0	0.0378784	0.00947807	0.596259	0.356385	0.0699151	0.000129467	0.535517	0.394412
breast cancer	measles / morbillivirus	0	0	0	0	0.0675531	5.03333e-05	0	0.932396	0.142182	0.0398393	0.0073954	0.810583
breast cancer	mumps / epidemic parotitis	9.8e-06	0	0	0	0.0675535	0.0218162	0	0.91063	0.142763	0.00125113	0.0073954	0.848581
breast cancer	rubella / german measles	9.74e-05	0	9.8e-06	0	0.0674419	0.0217185	0	0.910742	0.14045	0.00122293	0.0101459	0.848171
breast cancer	whooping cough / pertussis	0	0	0	0	0.0675531	0.0004192	0	0.932028	0.142791	0.0386469	0.00739567	0.811167
breast cancer	shingles	0.000114	0	0	0	0.0652068	0.0369719	0.00398733	0.893834	0.14203	0.0386973	0.00741793	0.811741
breast cancer	herpes simplex	0	0	0	0	6.88e-05	0.000231267	0.98762	0.0120801	0.00990553	0.0020656	0.980573	0.0074562
breast cancer	hepatitis a	9.8e-06	0	0	0	0.0271865	0.0381219	0.464236	0.470456	0.0885295	0.00120453	0.423868	0.486388
breast cancer	tonsiltis	6.66667e-07	0	0	0	0.0699239	0.0003326	0	0.929743	0.142914	0.00120607	0	0.855879
breast cancer	constipation	0.0002666	0	0	0	7.93333e-06	0.0631149	0.00391433	0.932696	0.0001842	0.0408245	0	0.958991
breast cancer	thyroid goitre	2.68667e-05	0	0	0	0.00139633	0.0138057	0	0.984798	0.0114808	0.0290492	0	0.959443
breast cancer	stress	0	0	0	0	0.0697427	0.0005038	0	0.929754	0.146326	0.072238	0.0055484	0.775887
breast cancer	insomnia	6.66667e-07	0	0	7.42667e-05	0.0697427	0.000384	0	0.929873	0.000251733	0.0102712	0.004588	0.984814
breast cancer	tendonitis / tendinitis / tenosynovitis	7.93333e-06	0	0	0	0.000176867	0.000157267	0.9958	0.00385767	0.000297933	2.52667e-05	0.99318	0.00649633
breast cancer	tennis elbow / lateral epicondylitis	0	0	0	0	0.000190733	0.0002768	0.963066	0.0364665	0.000326933	1.52e-05	0.99399	0.00566813
breast cancer	cellulitis	0	0	0	0	0.134102	0.104088	0	0.76181	0.205394	0.000155467	0	0.794451
breast cancer	fracture skull / head	9.8e-06	0	0	0	0.0532279	0.0136891	0	0.933083	0.078867	0.0720681	0	0.849055
breast cancer	fracture jaw	0.000176467	0	0	0	0.0502073	0.000147333	0	0.949469	0.0519559	0.0194578	0	0.928586
breast cancer	fracture upper arm / humerus / elbow	0	0	0	0	0.0604584	0.0926563	0	0.846885	0.101865	0.034318	0	0.863816
breast cancer	fracture forearm / wrist	0	0	0	0	0.0511481	0.0927779	0	0.856074	0.102126	0.0292311	0	0.868642
breast cancer	fracture wrist / colles fracture	0.0001466	0	0	0	0.0604533	0.100875	0	0.838671	0.101957	0.126883	0	0.771014
breast cancer	fracture finger	6.66667e-07	0	0	0	0.0513191	0.13234	0	0.816341	0.0343502	0.201099	0	0.76455
breast cancer	fracture vertebra / crush fracture / vertebral collapse	0	0	0	0	0.0686791	0.0398687	0	0.891452	0.124272	0.0294881	0	0.84624
breast cancer	fracture pelvis	0	0	0	0	0.0605511	0.0732066	3.33333e-07	0.866242	0.0696245	0.0164923	0	0.913883
breast cancer	fracture patella / knee	0	0	0	0	0.0514639	0.000479467	0	0.948057	0.102031	0.0523467	0	0.845623
breast cancer	fracture lower leg / ankle	6.04667e-05	0	0	0	0.0511426	0.10113	0	0.847666	0.0018784	0.201	0	0.797122
breast cancer	fracture tibia	4.74e-05	0	0	0	0.0604533	0.0495705	0	0.889976	0.0651765	0.13198	0	0.802796
breast cancer	fracture fibula	0	0	0	0	0.0606353	0.0496126	0	0.889752	0.0650807	0.13197	0	0.802949
breast cancer	fracture metatarsal	0	0	0	0	0.0596247	0.00168467	0.000543933	0.938147	0	0	0	0
breast cancer	septicaemia / sepsis	0	0	0	0	0.0699188	0.00315913	0.0301428	0.896779	0.146355	1.52e-05	0.00651767	0.847112
breast cancer	dysmenorrhoea / dysmenorrhea	0	0	0	0	0.0157255	0.122037	0	0.862238	0.0532573	0.0041456	0	0.942597
breast cancer	benign breast lump	0.0002666	0	2.66667e-07	0	0.0697475	0.0001156	0	0.92987	0.142791	0.000139	0	0.85707
breast cancer	allergy to house dust mite	4.74e-05	0	0	6.66667e-07	0.0697427	5.4e-06	0	0.930252	0.146155	0.000142733	0	0.853654
breast cancer	scarlet fever / scarlatina	0	0	0	0	0.0673817	0.0093204	0	0.923298	0.140476	4e-07	0.0073954	0.852128
breast cancer	undescended testicle	4.74e-05	0	0	0.000114	8.33333e-06	0.0545404	0	0.945451	0.000165267	0.0366587	0	0.963015
breast cancer	Unknown	0	0	0	0	0.0697475	0.0002264	0	0.930026	0.146235	5.4e-05	0	0.853711
skin cancer	sex	5.06667e-06	0	2.75333e-05	0	0.0006296	0.564962	0	0.434404	0	0.697769	0	0.302204
skin cancer	large bowel cancer/colorectal cancer	7.93333e-06	0	2.66667e-07	0	0.000566	9.78e-05	0	0.999328	0.000250533	6.26e-05	0	0.999687
skin cancer	kidney/renal cell cancer	4.74e-05	0	0	0	0.000333533	0.0080378	0.870837	0.120791	0.000141533	0.000254667	0.740618	0.258938
skin cancer	bladder cancer	0	0	0	0	0.0003898	0.0853087	0	0.914301	0.0002982	0.0749467	0	0.924755
skin cancer	ovarian cancer	0	0	0	0	0.000566	0.0580868	0	0.941347	7.49333e-05	0.0621949	0	0.93773
skin cancer	uterine/endometrial cancer	0	0	0	0	0.000408267	0.0317071	0	0.967885	0.0002606	0.0119442	0	0.987795
skin cancer	prostate cancer	0.000242067	0	0	0	0.000384667	0.145648	0	0.853725	0.000114	0.162362	0	0.837524
skin cancer	testicular cancer	0	0	0	0	0.000579667	0.0389768	0	0.960444	0.000241	0.0278906	0	0.971868
skin cancer	non-hodgkins lymphoma	4e-07	0	0	0	0.0001898	0.0004792	0.999329	1.53333e-06	0.000114667	0.000138	0.999648	9.95333e-05
skin cancer	malignant melanoma	5.13333e-06	0	0	0	0.0005796	2.66667e-07	0	0.999415	2.68667e-05	0.00029	0	0.999683
skin cancer	basal cell carcinoma	2.66667e-07	0	0	0	0.0005166	0.00780553	0	0.991678	0.000151333	0.000175333	0	0.999673
skin cancer	cin/pre-cancer cells cervix	5.13333e-06	0	0	0.0001238	0.0005558	0.000279867	0	0.999159	6.66667e-07	0.000153467	0	0.999722
skin cancer	obesity-30BMI	0	0	0	0	0.000573933	0.220556	0	0.77887	0.000114933	0.096645	0	0.90324
skin cancer	hypertension	4.96667e-05	0	0	0	0.000524267	0.422982	0	0.576443	0.000240733	0.516379	0	0.48338
skin cancer	heart/cardiac problem	0	0	0	0	0.000490667	0.00170873	0.200226	0.797574	0.000100133	0.0146507	0.121646	0.863603
skin cancer	essential hypertension	0	0	0	0	0.000511267	0.205106	0	0.794383	0.000241	0.0867165	0	0.913042
skin cancer	gestational hypertension/pre-eclampsia	0	0	0	0	0.0005192	0.0280843	0	0.971396	0	0.00140827	0	0.998592
skin cancer	heart attack/myocardial infarction	0	0	0	0	0.000516333	0.340446	0	0.659038	0.000127	0.465421	0	0.534452
skin cancer	heart arrhythmia	0	0	0	0	0.000436933	0.000272067	0.300734	0.698557	2.68667e-05	0.000547533	0.390372	0.609053
skin cancer	heart valve problem/heart murmur	0	0	0	0	0.0005768	0.000316267	0.00793173	0.991175	0.000250533	0.00159447	0.0046036	0.993551
skin cancer	stroke	9.92e-05	0	0	0	0.000573933	0.0903244	0	0.909102	2.75333e-05	0.224454	0	0.775419
skin cancer	transient ischaemic attack (tia)	0	0	0	0	0.000568867	0.0273975	0	0.972034	0.000240733	0.0809217	0	0.918837
skin cancer	pulmonary embolism +/- dvt	0	0	0	0	0.000516333	5.76e-05	0	0.999426	9.98667e-05	8.62e-05	0	0.999814
skin cancer	deep venous thrombosis (dvt)	5.06667e-06	0	0	0	0.000511267	0.000364267	0	0.999119	0.000150933	0.000143133	0	0.999706
skin cancer	asthma	4.96667e-05	7.93333e-06	6.66667e-07	9.8e-06	0.000511267	0.00321447	0	0.996217	0.0002132	0.0001078	0	0.999668
skin cancer	chronic obstructive airways disease/copd	0	0	0	0	0.000342733	0.0731837	0	0.926473	0.000126733	2.66667e-07	0	0.999873
skin cancer	bronchiectasis	5.13333e-06	0	0	1.52e-05	0.000514467	0.0105427	0	0.988938	0.000114667	0.000115733	0	0.999754
skin cancer	pleurisy	0	0	0	0	0.000397733	0.000503533	0	0.999099	0.000240733	9.54667e-05	0	0.999664
skin cancer	spontaneous pneumothorax/recurrent pneumothorax	0	0	0	0	0.000511267	0.0579284	0	0.94156	9.92e-05	0.0316556	0	0.968245
skin cancer	liver/biliary/pancreas problem	6.66667e-07	0	0	0	1.81333e-05	0.000376733	0.918117	0.0814886	0.000150667	0.000156933	0.973318	0.0263738
skin cancer	gastro-oesophageal reflux (gord) / gastric reflux	0	0	0	0	0.000524667	0.000207533	0	0.999268	0.000240733	4.68667e-05	0	0.999712
skin cancer	oesophagitis/barretts oesophagus	4.96667e-05	0	0	0.000142733	0.0005768	0.081646	0	0.917728	6.66667e-07	0.0354744	0	0.964382
skin cancer	gastritis/gastric erosions	2.66667e-07	0	0	0.000114	0.000590133	0.00658027	0.0208957	0.971934	0	2.59333e-05	0.000720667	0.999139
skin cancer	hepatitis	0.000176467	0	0	2.68667e-05	1.67333e-05	0.0004216	0.709783	0.289602	0.000223267	0.001164	0.674905	0.323681
skin cancer	cholelithiasis/gall stones	0.000176467	0.0002666	2.68667e-05	0	0.0003434	0.0820933	0	0.91712	0.000114667	0.000136133	0	0.999722
skin cancer	cholecystitis	5.13333e-06	0	0	0	0.000181533	0.00197813	0.994174	0.0036614	0	0	0	0
skin cancer	pancreatitis	5.48e-05	0	0	0	0.0005112	0.078094	0	0.92134	0.0001418	0.000120667	0	0.999737
skin cancer	peritonitis	0.000114	0	0	0	0.000584733	0.000413933	0	0.999001	7.49333e-05	2.66667e-07	0	0.999811
skin cancer	urinary tract infection/kidney infection	5.13333e-06	0	0	0	0.000560867	0.000274933	0.00586693	0.993292	0.000109	5.24e-05	0.0134559	0.986383
skin cancer	kidney stone/ureter stone/bladder stone	5.13333e-06	0	0	0	0.0005112	0.0004744	0	0.999009	0.000213867	8.94667e-05	0	0.999697
skin cancer	bladder problem (not cancer)	1.02e-05	9.76667e-05	0	0	0.0005666	0.0002666	0	0.999059	0.000241	0.0001014	0	0.999658
skin cancer	urinary frequency / incontinence	6.66667e-07	0	0	0	0.000566	0.1107	0	0.888734	0.000150667	0.000127933	0	0.999721
skin cancer	testicular problems (not cancer)	6.04667e-05	0	0	6.66667e-07	0.000566267	0.007705	0	0.991668	0.000109	0.0122597	0	0.987631
skin cancer	diabetes	0.000114	0	0	0	0.000516333	0.317758	0	0.681726	0	0.366781	0	0.633105
skin cancer	type 2 diabetes	7.93333e-06	0	0	0	0.000511533	0.304416	0	0.695065	0.000213867	2.91333e-05	0	0.999757
skin cancer	thyroid problem (not cancer)	4.96667e-05	0	0	9.92e-05	0.000524267	0.00521433	0	0.994212	0.000114	0.0459553	0	0.953832
skin cancer	hyperthyroidism/thyrotoxicosis	7.93333e-06	0	0	0	0.000577067	0.000431867	0	0.998983	2.75333e-05	0.0333774	0	0.966595
skin cancer	hypothyroidism/myxoedema	0	0	0	0	0.000511267	0.108528	0	0.890961	0.000162067	0.0406495	0	0.959188
skin cancer	peripheral neuropathy	0	0	0	0	0.000303667	0.043395	0.855926	0.100375	0.000124733	0.0046104	0.616292	0.378973
skin cancer	trapped nerve/compressed nerve	0	0	0	0	0.000585	0.0259225	0.000318733	0.973174	8.40667e-05	0.0383929	0.000138	0.961385
skin cancer	parkinsons disease	5.13333e-06	4.96667e-05	0	0	0.0005116	0.000435867	0	0.998998	2.75333e-05	0.000134267	0.0324144	0.967424
skin cancer	epilepsy	0	0	0	0	0.000516333	0.000155667	0	0.999328	0.000134533	7.61333e-05	1.1e-05	0.999778
skin cancer	migraine	0.000176467	0	0	4.74e-05	0.000340133	0.0750459	0	0.924438	0.000240733	5.42667e-05	0	0.999658
skin cancer	head injury	0.000176467	0	0	0	0.000408533	0.000364	0	0.999051	0.000114933	4.74e-05	0.000164667	0.999673
skin cancer	spinal injury	2.66667e-07	6.04667e-05	0	0	0.000429133	0.00168473	0.158639	0.839186	0.000240733	3.85333e-05	0.179127	0.820593
skin cancer	retinal problem	6.66667e-07	0	0	0	0.000516333	0.0002748	0	0.999209	0.0001238	0.00953507	0	0.99034
skin cancer	diabetic eye disease	0.000176733	0	0	0	0.0003924	0.0996059	0	0.899825	0.000114667	0.00439207	0	0.995493
skin cancer	glaucoma	7.93333e-06	0	0	0	0.000516333	0.000266867	0	0.999209	0.0002508	2.52667e-05	0	0.999724
skin cancer	eye trauma	5.06667e-06	0	0	0	0.000511267	0.0369266	0	0.962557	0.000260867	0.0577764	0	0.941963
skin cancer	retinal detachment	2.66667e-07	0	0	0	0.0006344	0.00671827	0	0.992647	3.66667e-05	0.000157933	0	0.999805
skin cancer	depression	0.000176467	9.74e-05	6.66667e-07	0	0.0003478	0.0681319	0	0.931246	0.000126333	9.13333e-05	0	0.999782
skin cancer	anxiety/panic attacks	9.92e-05	0	0	2.87333e-05	0.000519467	5.06667e-06	0	0.999475	2.78e-05	0.0723646	0.00262607	0.924854
skin cancer	nervous breakdown	5.06667e-06	0	0	0	0.0005192	0.00154107	0	0.997935	0.000213867	0.0722749	0.027735	0.899776
skin cancer	bone disorder	7.93333e-06	0	1.00667e-05	6.66667e-07	0.0001816	6.66667e-07	0.988747	0.011063	0.000140867	0.0001532	0.986484	0.0132114
skin cancer	back problem	0	0	0	0	0.000519867	5.06667e-06	0	0.999475	0.000114667	0.000151333	0	0.999734
skin cancer	muscle/soft tissue problem	0	0	0	0	0.000524267	0.000364	0.0010202	0.998092	0.000109667	0.000140867	0.0029332	0.996816
skin cancer	osteoporosis	5.06667e-06	0	0	0	0.000511267	0.0496881	0	0.949796	0.000140867	0.0295668	0	0.970292
skin cancer	prolapsed disc/slipped disc	2.68667e-05	0	0	0	0.0005166	0.000482067	0	0.999001	1.07333e-05	0.000285867	0	0.999676
skin cancer	ankylosing spondylitis	2.68667e-05	0	0	0	0.0001946	0.0130309	0.825163	0.161612	0.000114667	0.0272149	0.797645	0.174999
skin cancer	gynaecological disorder (not cancer)	5.06667e-06	0	0	0	0.000511267	0.0302158	0	0.969268	0.000141533	0.0231902	0	0.976668
skin cancer	uterine polyps	5.13333e-06	0	0	0	0.000569067	0.0311287	0	0.968297	0.000109667	4.39333e-05	0	0.999846
skin cancer	vaginal prolapse/uterine prolapse	0	0	0	0	0.000524267	0.274455	0	0.72502	0.000141533	0.0417193	0	0.958139
skin cancer	breast cysts	0	0	0	0	0.000516333	0.00629067	0	0.993193	6.66667e-07	0.0330353	0	0.966964
skin cancer	sarcoidosis	5.13333e-06	0	0	0	0.0001844	0.0004744	0.996865	0.00247133	0.000141533	0.0001956	0.981907	0.0177564
skin cancer	systemic lupus erythematosis/sle	0	0	0	0	0.000516333	0.069836	0	0.929648	3.73333e-05	0.214689	0	0.785274
skin cancer	sjogren's syndrome/sicca syndrome	5.13333e-06	0	0	2.66667e-07	0.00058	0.196471	0	0.802944	0.000145933	0.27141	0	0.728444
skin cancer	allergy or anaphylactic reaction to drug	6.04667e-05	4.96667e-05	0	0	0.0003478	0.0753418	0	0.9242	0.000213867	9.95333e-05	0	0.999687
skin cancer	hayfever/allergic rhinitis	2.68667e-05	0	0	0.000109	0.000584733	0.0753916	0	0.924024	2.66667e-07	5.81333e-05	0	0.999806
skin cancer	enlarged prostate	0	0	0	0	0.000516333	0.0999	0	0.899584	0.000141533	0.199979	0	0.799879
skin cancer	pneumonia	0	0	0	0	0.000339867	0.00344347	0	0.996217	0.000114933	0.000159333	0	0.999726
skin cancer	female infertility	0	0	0	0	0.000516333	0.0621671	0	0.937316	3.76e-05	0.0802115	0	0.919751
skin cancer	muscle or soft tissue injuries	0	0	0	0	0.0005192	0.000369467	0	0.999111	0	0.0001848	0	0.999815
skin cancer	chronic sinusitis	6.66667e-07	0	0	0	0.0005192	0.0001152	0	0.999366	0.000250133	5.4e-05	0	0.999695
skin cancer	nasal polyps	1.52e-05	0	0	2.87333e-05	0.000511267	0.000321333	0	0.999167	0.000250533	0	0	0.999706
skin cancer	meniere's disease	0	0	0	0	0.000322867	0.000191267	0.438506	0.56098	0.000223933	0.0113101	0.782487	0.205979
skin cancer	headaches (not migraine)	1.30667e-05	2.66667e-07	0	0	0.000560867	0.000811733	0	0.998614	0.000250133	9.13333e-05	0	0.999659
skin cancer	hiv/aids	0.000114	0	0	0	0.000342733	0.0953987	0	0.904259	0	0.0760895	0	0.923797
skin cancer	helicobacter pylori	0	0	0	0	0.000579667	0.000413933	0	0.999006	0.000109933	0.000156067	0	0.999734
skin cancer	anaemia	5.06667e-06	0	9.8e-06	6.66667e-07	0.000568867	0.000327333	0.0247007	0.974398	2.68667e-05	9.76e-05	0.00544327	0.994422
skin cancer	eczema/dermatitis	0.000176467	5.06667e-06	0.000114	1.52e-05	0.000384467	0.002883	0	0.996551	9.94667e-05	4.80667e-05	0	0.999723
skin cancer	psoriasis	2.66667e-07	0	0	0	0.000511067	0.0004284	0.167379	0.831681	0.000141533	0.000138	0.0418504	0.95787
skin cancer	malabsorption/coeliac disease	6.04667e-05	2.66667e-07	0	0	0.000519133	0.000413667	0	0.999006	0.000126733	6.26e-05	0	0.999811
skin cancer	diverticular disease/diverticulitis	0	0	0	0	0.0003924	0.0005038	0	0.999104	2.78e-05	4.74e-05	0	0.999925
skin cancer	colitis/not crohns or ulcerative colitis	0.000176467	4e-07	0.000140867	0	1.02e-05	0.000335	0.994991	0.0044868	0.000109667	4.42e-05	0.997556	0.00214913
skin cancer	crohns disease	9.8e-06	0	0	0	1.84e-05	0.000327067	0.99534	0.00431493	2.75333e-05	5.74667e-05	0.985892	0.0140129
skin cancer	rheumatoid arthritis	0	0	0	0	0.000339867	0.108261	0	0.891399	0.0002508	0.0999809	0	0.899768
skin cancer	osteoarthritis	6.04667e-05	0	0.000114	0	0.000524267	0.100419	0	0.898996	3.73333e-05	0.0389738	0	0.960875
skin cancer	gout	0.000176467	0	0	0	0.000342733	0.0299225	0	0.969558	0.000114667	0.0568739	0	0.943012
skin cancer	other joint disorder	0.000114667	0	0	2.68667e-05	0.000339867	0.0006016	0	0.999058	9.92e-05	0.00120393	0	0.998555
skin cancer	high cholesterol	0	0	0	0	0.000334733	0.495804	0	0.503861	0.000250533	0.472482	0	0.527268
skin cancer	hiatus hernia	5.06667e-06	0.000176467	0	0	0.000343	0.0814392	0	0.918036	0.000136533	0.101783	0	0.89808
skin cancer	psoriatic arthropathy	0	0	0	0	0.000186667	0.000447533	0.987593	0.0117727	0.000124733	5.21333e-05	0.985133	0.0146898
skin cancer	cervical spondylosis	0	0	0	0	0.000577067	0.0003214	0	0.999101	0.000114667	0.00979687	0	0.990089
skin cancer	rheumatic fever	5.13333e-06	4e-07	0	0	0.000571667	0.000364	0.0160815	0.982977	0.000141533	0.100104	0.00773573	0.892018
skin cancer	irregular heart beat	0	0	0	0	0.000524267	0.000364267	0	0.999112	0.000126733	2.5e-05	0	0.999848
skin cancer	svt / supraventricular tachycardia	5.13333e-06	0	0	6.66667e-07	0.000189467	0.000364	0.999331	0.0001108	2.71333e-05	0.000149067	0.999648	0.000175333
skin cancer	varicose veins	0	0	0	0	0.000584733	0.000364	0	0.999051	3.76e-05	0.0002758	0	0.999687
skin cancer	labyrinthitis	0	0	0	0	0.0002072	0.014974	0.454331	0.530488	0.000126067	0.0385991	0.734987	0.226288
skin cancer	vertigo	0	0	0	0	0.000214867	0.0220937	0.437418	0.540274	8.52667e-05	0.0386821	0.716463	0.24477
skin cancer	appendicitis	0	0	0	0	0.0005742	0.000364	0	0.999062	2.75333e-05	0.000301	0	0.999672
skin cancer	anal fissure	0	0	0	0	0.000516333	0.000424733	0	0.999059	0.000140867	0.0001576	0.0598812	0.93982
skin cancer	haemorrhoids / piles	5.13333e-06	6.04667e-05	0	0	0.0005116	0.000274533	0	0.999148	3.76e-05	9.92e-05	0	0.999863
skin cancer	jaundice (unknown cause)	0	0	0	0	0.000516333	0.04176	2.66667e-07	0.957723	0.000114	0.000122867	0.0065398	0.993223
skin cancer	dyspepsia / indigestion	5.13333e-06	0	6.66667e-07	1.00667e-05	0.0002996	6.66667e-07	0.997473	0.0022216	2.66667e-07	0.0001182	0.999648	0.000223
skin cancer	abdominal hernia	0	0	0	0	0.000629333	0.0924929	0	0.906878	0.000127	0.108306	0	0.891567
skin cancer	inguinal hernia	0	0	0	0	0.0005768	0.0003644	0	0.999059	0.000213867	3.69333e-05	0	0.999749
skin cancer	bph / benign prostatic hypertrophy	1.00667e-05	0	0	0	0.000340133	0.231729	0	0.767931	0.000114667	0.170877	0	0.828998
skin cancer	erectile dysfunction / impotence	0	0	0	0	0.0005166	0.087712	0	0.911771	0.0001516	0.0697413	0	0.930107
skin cancer	trigemminal neuralgia	5.13333e-06	0	0	0	0.0004742	0.102339	0.442602	0.454579	2.68667e-05	3.97333e-05	0.892441	0.107493
skin cancer	polio / poliomyelitis	7.93333e-06	0	0	0	0.000516333	0.000151933	0	0.999324	2.68667e-05	0.000138	0	0.999835
skin cancer	macular degeneration	6.66667e-07	0	0	0	0.000511267	0.000272067	0	0.999217	1.00667e-05	0.00933733	0	0.990652
skin cancer	dry eyes	7.93333e-06	0.000236933	0	1.03333e-05	0.0003348	0.0128575	0	0.986563	0.000288133	0.00683	0	0.992872
skin cancer	post-natal depression	5.06667e-06	0	0	0	0.000511267	0.0686033	0	0.93088	0.000136533	0.0015546	0	0.998309
skin cancer	disc problem	0	0	0	0	0.000200467	0.0362376	0.554878	0.408684	0.000213867	0.000880467	0.829151	0.169755
skin cancer	disc degeneration	0	0	0	0	0.000511267	0.0316993	0	0.967789	2.75333e-05	0.00973693	0	0.990236
skin cancer	scoliosis	2.66667e-07	4.96667e-05	0	0.000114	0.000584733	0.0607655	0	0.9386	4.80667e-05	0.0656875	6.66667e-07	0.93415
skin cancer	joint pain	0.000176467	0.0002666	0	0	0.0003478	0.0391688	0	0.96004	2.75333e-05	0.000205333	0	0.999767
skin cancer	fibromyalgia	0.000176467	0	0	0	0.000339867	0.0254601	0	0.974024	0.000124067	8.72667e-05	0	0.999789
skin cancer	neck problem/injury	0	0	0	0	0.000568867	0.0201053	0.0266754	0.95265	3.73333e-05	4.42e-05	0.0167829	0.983136
skin cancer	acne/acne vulgaris	5.13333e-06	0	0	0	0.000181533	0.000423733	0.000329667	0.99906	0.000261267	0.157248	0	0.842491
skin cancer	lichen planus	0	0	0	0	0.000186667	0.000482067	0.999331	6.66667e-07	0.000114667	3.53333e-05	0.999557	0.000292467
skin cancer	cervical intra-epithelial neoplasia (cin) / precancerous cells cervix	0.000176467	0	0	2.66667e-07	0.000400333	0.0136658	0	0.985757	0.000250533	0.0129381	0	0.986811
skin cancer	cervical polyps	0	0	0	0	0.000519133	0.0542453	0	0.945236	0	0	0	0
skin cancer	menorrhagia (unknown cause)	0	0	0	0	0.000516733	0.182454	0	0.817029	0	0.0378985	0	0.962102
skin cancer	ectopic pregnancy	0	0	0	0	0.000516333	0.00845913	0	0.991024	2.75333e-05	0.0158808	0	0.984092
skin cancer	raynaud's phenomenon/disease	1.00667e-05	0	0	0	0.0005166	0.0054068	0	0.994077	2.68667e-05	0.0417917	0	0.958171
skin cancer	food intolerance	0	0	0	0	0.000383133	0.00957033	0.596259	0.393788	3.73333e-05	0.0002056	0.535517	0.46424
skin cancer	urticaria	0.000114	0	0	0	0.000187067	0.000421867	0.948548	0.0508427	4.80667e-05	0.000119067	0.872807	0.126912
skin cancer	infectious mononucleosis / glandular fever / epstein barr virus (ebv)	4.96667e-05	0	0	0	0.0005768	0.0433104	0	0.956063	2.66667e-07	0.00137133	0.0017542	0.996874
skin cancer	measles / morbillivirus	0	0	0	0	0.000584733	0.000316933	0	0.999098	0.000288133	0.0398393	0.0073954	0.952477
skin cancer	mumps / epidemic parotitis	5.13333e-06	9.74e-05	0	0	0.000519133	0.02198	0	0.977398	9.92e-05	0.00126607	0.0073954	0.991239
skin cancer	rubella / german measles	0.000176467	0	0	2.87333e-05	0.000339867	0.02198	0	0.977504	0.000114267	0.00132213	0.0101459	0.988389
skin cancer	chickenpox	2.68667e-05	0	0	0	0.000397867	0.140098	0	0.859504	0.000114667	0.0398393	0.0073954	0.952624
skin cancer	whooping cough / pertussis	5.13333e-06	0	6.66667e-07	1.52e-05	0.0005796	0.000414067	0	0.999001	2.71333e-05	0.0387309	0.00739567	0.953831
skin cancer	herpes simplex	6.56e-05	0	0	1.61333e-05	1.79333e-05	0	0.98762	0.0122967	0.000114	0.0021228	0.980573	0.0171744
skin cancer	tonsiltis	9.92e-05	0	0	0	0.0005166	0.000327467	0	0.999156	0.000198333	0.00120607	0	0.998496
skin cancer	constipation	6.66667e-07	0	0	0	0.0005192	0.0631149	0.00391433	0.932452	0.000135867	0.0409009	0	0.958963
skin cancer	thyroid goitre	7.93333e-06	0	0	0	0.0005166	0.0136359	0	0.98584	0.000151333	0.0291332	0	0.970715
skin cancer	stress	0	0	0	0	0.000339867	0.0005038	0	0.999156	0.000240067	0.0722275	0.0055484	0.921984
skin cancer	insomnia	0	0	0	0	0.000348067	0.000540467	0	0.999112	0.000114667	0.0104449	0.004588	0.984852
skin cancer	tennis elbow / lateral epicondylitis	6.55333e-05	7.93333e-06	0	0	0.000182467	0.0002666	0.963066	0.0364115	0.000241	4.39333e-05	0.99399	0.00572533
skin cancer	cellulitis	5.13333e-06	0	6.66667e-07	0	0.0003376	0.0993913	0	0.900266	0	0.0001994	0	0.9998
skin cancer	fracture skull / head	0	0	0	0	0.000339867	0.0136919	0	0.985968	0.000213867	0.0720813	0	0.927705
skin cancer	fracture jaw	5.06667e-06	0	0	0	0.0005192	0.000147333	0	0.999328	0.000287733	0.0194578	0	0.980255
skin cancer	fracture nose	2.66667e-07	5.06667e-06	0	9.8e-06	0.0005196	0.101648	0	0.897828	2.68667e-05	0.20372	0	0.796243
skin cancer	fracture clavicle / collar bone	6.04667e-05	0	0	0	0.000516333	0.104519	0	0.894904	0.000162067	0.202104	0	0.797733
skin cancer	fracture upper arm / humerus / elbow	2.66667e-07	0	0	0	0.000584733	0.0926016	0	0.906814	0.000124467	0.0343941	0	0.965481
skin cancer	fracture hand	4e-07	5.13333e-06	0	1.00667e-05	0.0005112	0.000364267	0	0.999119	0	0.000695533	0	0.999294
skin cancer	fracture rib	0.000176467	0	0	0	0.000395533	0.12319	0	0.876238	2.68667e-05	0.201084	0	0.798889
skin cancer	fracture vertebra / crush fracture / vertebral collapse	5.13333e-06	0	0	0	0.000519133	0.0398687	0	0.959607	0.000250133	0.0295168	0	0.970233
skin cancer	fracture patella / knee	5.06667e-06	0	0	0	0.0005192	0.000474133	0	0.999002	9.98667e-05	0.0523467	0	0.947554
skin cancer	fracture lower leg / ankle	2.66667e-07	0	6.66667e-07	0	0.0005768	0.101133	0	0.89829	0	0.201089	0	0.79891
skin cancer	fracture tibia	2.87333e-05	0	0	0	0.0005166	0.0498371	0	0.949646	0.000240733	0.132028	0	0.867703
skin cancer	fracture fibula	9.92e-05	0	0	2.94e-05	0.000585	0.0496075	0	0.949808	8.40667e-05	0.131985	0	0.867802
skin cancer	fracture metatarsal	0	0	0	0	0.000339867	0.0015082	0.000543933	0.997608	0	0	0	0
skin cancer	septicaemia / sepsis	0	0	0	0	0.000506467	0.00314893	0.0301428	0.966202	0.000241	1.52e-05	0.00651767	0.993226
skin cancer	abnormal smear (cervix)	0	0	0	0	0.000511267	6.95333e-05	0	0.999419	0.000136133	0.000190133	0	0.999674
skin cancer	dysmenorrhoea / dysmenorrhea	0	0	0	0	0.000585133	0.122037	0	0.877378	0.000140867	0.0399815	0	0.959878
skin cancer	menopausal symptoms / menopause	6.66667e-07	0	0	0	0.000516333	0.0139326	0	0.985551	0.000126067	0.0258121	0	0.974061
skin cancer	benign breast lump	9.92e-05	0	0	4.74e-05	0.000342733	0.0001156	0	0.999542	2.78e-05	0.000139	0	0.999687
skin cancer	allergy to house dust mite	1.30667e-05	0	0	0	0.0005116	0.0002666	0	0.999209	2.68667e-05	0.0002524	0	0.999721
skin cancer	scarlet fever / scarlatina	5.13333e-06	0	0	0	5.06667e-06	0.00925987	0.000329667	0.9904	0.000141533	0.000128333	0.0073954	0.992335
skin cancer	undescended testicle	0	0	0	0	0.000584733	0.0546378	0	0.944778	3.73333e-05	0.0369196	0	0.963043
large bowel cancer/colorectal cancer	sex	0.000176467	0	0	0	6.11333e-05	0.564972	0	0.434791	6.26e-05	0.697781	0	0.302157
large bowel cancer/colorectal cancer	breast cancer	0.000176867	0	4.74e-05	0	6.07333e-05	0.0697423	0	0.93002	1.52e-05	0.140442	0	0.859495
large bowel cancer/colorectal cancer	colon cancer/sigmoid cancer	0	0	0	0	0.000176733	0.000413667	0	0.99941	6.26e-05	0.0668597	0	0.933078
large bowel cancer/colorectal cancer	kidney/renal cell cancer	1.52e-05	0	0	0	0.0002376	0.00804573	0.870837	0.12088	4.74e-05	0.000277067	0.740618	0.259042
large bowel cancer/colorectal cancer	bladder cancer	0	0	0	0	5.8e-06	0.085216	0	0.914778	6.28667e-05	0.0749474	0	0.92499
large bowel cancer/colorectal cancer	ovarian cancer	0	0	0	0	0.000176867	0.0581049	0	0.941718	6.26e-05	0.0622054	0	0.937732
large bowel cancer/colorectal cancer	cervical cancer	6.66667e-07	0	0	0	0.000273867	0.0105471	0	0.989179	4.74e-05	0.0138847	0	0.986067
large bowel cancer/colorectal cancer	testicular cancer	4.74e-05	0	0	0.000114	6.08667e-05	0.0390316	0	0.960908	1.54667e-05	0.0278432	0	0.97198
large bowel cancer/colorectal cancer	non-hodgkins lymphoma	0	0	0	0	0.000177133	0.000484333	0.999329	9.46667e-06	6.26e-05	0.0001462	0.999648	0.0001434
large bowel cancer/colorectal cancer	malignant melanoma	4.74e-05	0	0	3.85333e-05	0.000274267	4.99333e-05	0	0.999676	1.52e-05	0.000213867	0	0.999685
large bowel cancer/colorectal cancer	non-melanoma skin cancer	4.74e-05	0	0	2.87333e-05	0.000274267	0.000384667	0.999331	1.04667e-05	0	4.7e-05	0.999648	0.000229067
large bowel cancer/colorectal cancer	basal cell carcinoma	0	0	0	0	0.000177133	0.00776573	0	0.992057	6.26e-05	0.0001646	0	0.999773
large bowel cancer/colorectal cancer	squamous cell carcinoma	4e-07	0	0	0	6.07333e-05	0.00749627	0	0.992443	4.74e-05	0.000174667	0	0.999778
large bowel cancer/colorectal cancer	cin/pre-cancer cells cervix	1.52e-05	0	0	0	0.000237333	0.000285	0	0.999478	4.74e-05	0.0002896	0	0.999648
large bowel cancer/colorectal cancer	rodent ulcer	9.74e-05	0	0	0	0.000176867	6.26667e-05	0	0.999663	6.26e-05	0.000250133	0	0.999687
large bowel cancer/colorectal cancer	hypertension	0	0	0	0	0.000176467	0.42289	0	0.576934	6.26e-05	0.516493	0	0.483444
large bowel cancer/colorectal cancer	heart/cardiac problem	0	0	0	0	0.000177133	0.0013578	0.200226	0.798239	6.26e-05	0.0147123	0.121646	0.863579
large bowel cancer/colorectal cancer	essential hypertension	0	0	0	0	0.000274267	0.205106	0	0.79462	6.28667e-05	0.0867629	0	0.913174
large bowel cancer/colorectal cancer	angina	1.52e-05	0	0	0	2.66667e-07	0.468185	0	0.531815	4.74e-05	0.465223	0	0.534715
large bowel cancer/colorectal cancer	heart attack/myocardial infarction	1.52e-05	0	0	9.92e-05	0.000274267	0.340179	0	0.659547	4.76667e-05	0.465535	0	0.534303
large bowel cancer/colorectal cancer	heart arrhythmia	0	0	0	0	0.000334733	1.3e-05	0.300734	0.698918	6.26e-05	0.0005482	0.390372	0.609017
large bowel cancer/colorectal cancer	heart valve problem/heart murmur	0.000273867	0	0	0	6.08667e-05	6.27333e-05	0.00793173	0.991671	0	0.00170727	0.0046036	0.993689
large bowel cancer/colorectal cancer	transient ischaemic attack (tia)	9.74e-05	2.66667e-07	0	0	0.000176867	0.0274071	0	0.972318	6.32667e-05	0.0809435	0	0.918993
large bowel cancer/colorectal cancer	pulmonary embolism +/- dvt	0	0	0	0	0.000274267	5.76e-05	0	0.999668	6.26e-05	0.000288667	0	0.999649
large bowel cancer/colorectal cancer	deep venous thrombosis (dvt)	0.000176467	0	2.66667e-07	0	4e-07	0.000421867	0	0.999401	6.26e-05	0.0001286	0	0.999808
large bowel cancer/colorectal cancer	asthma	4e-07	4.96667e-05	0	0	0.000181867	0.003125	0	0.996643	6.26e-05	0.000196933	0	0.999741
large bowel cancer/colorectal cancer	chronic obstructive airways disease/copd	0	0	0	0	9.78e-05	0.073428	0	0.926474	6.26e-05	0.000150933	0	0.999787
large bowel cancer/colorectal cancer	bronchiectasis	0.000176467	0	0	0	4e-07	0.0102943	0	0.989529	6.26e-05	0.000192133	0	0.999745
large bowel cancer/colorectal cancer	sleep apnoea	0	0	0	0	0.000273867	0.0431589	0	0.956567	6.28667e-05	0.156533	0	0.843404
large bowel cancer/colorectal cancer	pleurisy	4.96667e-05	0	0	2.66667e-07	9.80667e-05	0.000508667	0	0.999344	4.74e-05	0.000236733	0	0.999716
large bowel cancer/colorectal cancer	spontaneous pneumothorax/recurrent pneumothorax	0.000176467	0	0	0	4e-07	0.0579335	0	0.94189	6.26e-05	0.0317819	0	0.968155
large bowel cancer/colorectal cancer	liver/biliary/pancreas problem	6.66667e-07	0	0	0	4e-07	4.96667e-05	0.918117	0.0818334	1.52e-05	0.000156933	0.973318	0.0265093
large bowel cancer/colorectal cancer	gastro-oesophageal reflux (gord) / gastric reflux	4e-07	0	0	1.00667e-05	0.000176467	4.96667e-05	0	0.999773	4.74e-05	0.000197533	0	0.999745
large bowel cancer/colorectal cancer	oesophagitis/barretts oesophagus	4e-07	0	0	0	0.000236933	0.0812893	0	0.918473	6.26e-05	0.0355679	0	0.964369
large bowel cancer/colorectal cancer	gastric/stomach ulcers	0	0	0	0	0.000177133	0.000437467	0	0.999385	6.26e-05	6.59333e-05	0	0.999872
large bowel cancer/colorectal cancer	gastritis/gastric erosions	0	0	0	0	0.000176467	0.00658493	0.0208957	0.972343	4.74e-05	0.0001766	0.000720667	0.999055
large bowel cancer/colorectal cancer	irritable bowel syndrome	0	0	0	0	0.000176867	0.000326733	0	0.999496	4.74e-05	0.000279133	0	0.999673
large bowel cancer/colorectal cancer	hepatitis	0	0	0	0	0.000176867	0.0003242	0.709783	0.289716	6.26e-05	0.00117567	0.674905	0.323857
large bowel cancer/colorectal cancer	cholecystitis	0.000176467	0	0	0	0	0.0019828	0.994174	0.00366693	0	0	0	0
large bowel cancer/colorectal cancer	pancreatitis	0	0	0	0	0.000242667	0.0780514	0	0.921706	6.26e-05	0.0001286	0	0.999809
large bowel cancer/colorectal cancer	peritonitis	4e-07	0	0	0	0.000236933	0.000419067	0	0.999344	6.26e-05	0.000213467	0	0.999724
large bowel cancer/colorectal cancer	urinary tract infection/kidney infection	0.000236933	0	0	0	0	0.000285133	0.00586693	0.993611	4.74e-05	0.000151867	0.0134559	0.986345
large bowel cancer/colorectal cancer	kidney stone/ureter stone/bladder stone	0.000176467	0	0	0	4e-07	0.000115467	0	0.999708	4.74e-05	6.19333e-05	0	0.999891
large bowel cancer/colorectal cancer	bladder problem (not cancer)	0	0	0	0	0.000237333	0.000321667	0	0.999441	4.74e-05	0.0001778	0	0.999775
large bowel cancer/colorectal cancer	urinary frequency / incontinence	2.66667e-07	0	0	0	0.000176867	0.110708	0	0.889115	6.26e-05	0.0001548	0	0.999783
large bowel cancer/colorectal cancer	testicular problems (not cancer)	2.66667e-07	5.06667e-06	4.74e-05	0	0.000176867	0.00762067	0	0.992197	1.52e-05	0.0123117	0	0.987626
large bowel cancer/colorectal cancer	type 2 diabetes	0	0	0	0	0.000177133	0.304423	0	0.695399	6.26e-05	6.58e-05	0	0.999872
large bowel cancer/colorectal cancer	hyperthyroidism/thyrotoxicosis	9.74e-05	0	0	0	0.0002372	0.0003392	0	0.999326	6.26e-05	0.033414	0	0.966523
large bowel cancer/colorectal cancer	hypothyroidism/myxoedema	0.000176867	0	6.66667e-07	0	9.74e-05	0.108541	0	0.891185	6.26e-05	0.0406495	0	0.959287
large bowel cancer/colorectal cancer	eye/eyelid problem	0	0	0	0	0.000176867	0.000482333	0	0.999341	6.26e-05	0.000644	0	0.999293
large bowel cancer/colorectal cancer	meningitis	7.93333e-06	0	4.74e-05	0	6.66667e-07	0.000185533	0.651305	0.348501	1.52e-05	0.0145943	0.614508	0.370835
large bowel cancer/colorectal cancer	trapped nerve/compressed nerve	0.000176867	5.13333e-06	0	0	5.33333e-06	0.0258251	0.000318733	0.973669	6.26e-05	0.0383936	0.000138	0.961406
large bowel cancer/colorectal cancer	multiple sclerosis	0	0	0	0	0.000176867	0.134428	0	0.865395	4.76667e-05	0.000302133	0	0.99965
large bowel cancer/colorectal cancer	parkinsons disease	4.74e-05	0	0	0	0.000176867	0.000126667	0	0.999696	0	0.000248267	0.0324144	0.96729
large bowel cancer/colorectal cancer	migraine	0	0	0	0	0.000177133	0.0750511	0	0.924772	6.26e-05	4.7e-05	0	0.99989
large bowel cancer/colorectal cancer	head injury	1.00667e-05	0	0	0	0.0002376	0.000274533	0	0.999488	6.26e-05	3.66667e-05	0.000164667	0.999726
large bowel cancer/colorectal cancer	retinal problem	0	0	0	0	0.000274267	8.2e-06	0	0.999718	9.8e-06	0.00956193	0	0.990428
large bowel cancer/colorectal cancer	diabetic eye disease	6.08667e-05	5.06667e-06	0	0.000114	0.000274133	0.0996005	0	0.90006	6.26e-05	0.00442873	0	0.995395
large bowel cancer/colorectal cancer	glaucoma	0	0	0	0	0.000274267	0.000324467	0	0.999401	5.72e-05	0.000124467	0	0.999818
large bowel cancer/colorectal cancer	cataract	0	0	0	0	0.000177133	0.0219692	0	0.977854	6.32667e-05	0.00971987	0	0.990217
large bowel cancer/colorectal cancer	eye trauma	4e-07	0	0	0	0.000236933	0.0369266	0	0.962836	6.26e-05	0.0579123	0	0.942025
large bowel cancer/colorectal cancer	retinal detachment	4e-07	0	0	0	0.000242067	0.00662087	0	0.993137	7.24e-05	0.000153467	0	0.999774
large bowel cancer/colorectal cancer	anxiety/panic attacks	4.74e-05	0	0	0	0.000177133	5.98667e-05	0	0.999763	1.54667e-05	0.0724451	0.00262607	0.924866
large bowel cancer/colorectal cancer	nervous breakdown	1.00667e-05	0	0	9.8e-06	0.000237333	0.0015462	0	0.998216	6.26e-05	0.0724524	0.027735	0.89973
large bowel cancer/colorectal cancer	mania/bipolar disorder/manic depression	2.66667e-07	0	0	1.00667e-05	0.000176867	0.00039	0.0114401	0.987993	6.26e-05	0.000240067	0.0644027	0.935284
large bowel cancer/colorectal cancer	back problem	0	0	0	0	0.000335	5.47333e-05	0	0.99961	6.26e-05	0.000136133	0	0.999801
large bowel cancer/colorectal cancer	joint disorder	4.74e-05	0	0	9.8e-06	0.000102933	0.000181533	0.0295605	0.970155	1.52e-05	4.15333e-05	0.411247	0.588639
large bowel cancer/colorectal cancer	muscle/soft tissue problem	0.000176467	9.74e-05	0	0	4e-07	5.98667e-05	0.0010202	0.998646	6.26e-05	0.000150667	0.0029332	0.996853
large bowel cancer/colorectal cancer	prolapsed disc/slipped disc	0	0	0	0	0.000177133	0.0004318	0	0.999391	6.28667e-05	0.000250133	0	0.999687
large bowel cancer/colorectal cancer	iron deficiency anaemia	0	0	0	0	0.000274267	0.10015	0	0.899576	6.26e-05	0.000771667	0	0.999166
large bowel cancer/colorectal cancer	pernicious anaemia	0	0	0	0	6.66667e-07	0.108756	0	0.891243	6.26e-05	0.0074602	0	0.992477
large bowel cancer/colorectal cancer	ovarian cyst or cysts	0	0	0	0	4e-07	0.121815	0	0.878185	6.26e-05	0.000240133	0	0.999697
large bowel cancer/colorectal cancer	polycystic ovaries/polycystic ovarian syndrome	0	0	0	0	0.000274533	0.0815337	0	0.918192	6.26e-05	0.000111667	0	0.999826
large bowel cancer/colorectal cancer	vaginal prolapse/uterine prolapse	4.74e-05	0	0	0	0.000176867	0.274363	0	0.72546	1.52e-05	0.041731	0	0.958206
large bowel cancer/colorectal cancer	polymyalgia rheumatica	0	0	0	0	0.000237333	0.0001042	0	0.999658	4.74e-05	0.100294	0	0.899658
large bowel cancer/colorectal cancer	systemic lupus erythematosis/sle	2.5e-05	0	0	0	0.000274267	0.0698908	0	0.929835	4.74e-05	0.214626	0	0.785301
large bowel cancer/colorectal cancer	allergy or anaphylactic reaction to food	5.13333e-06	0	0	2.68667e-05	0.000334333	0.0753017	0	0.924359	2.5e-05	0.0001282	0	0.99982
large bowel cancer/colorectal cancer	hayfever/allergic rhinitis	2.87333e-05	0	0	2.68667e-05	0.000176467	0.0753044	0	0.924519	1.54667e-05	0.000281133	0	0.999648
large bowel cancer/colorectal cancer	enlarged prostate	0	0	0	0	0.000274533	0.0999181	0	0.899807	6.26e-05	0.199932	0	0.800006
large bowel cancer/colorectal cancer	endometriosis	0	0	0	0	0.000237333	0.000324467	0	0.999438	6.26e-05	0.000247067	0	0.99969
large bowel cancer/colorectal cancer	other renal/kidney problem	4.74e-05	0	0	0	0.000176867	0.0242811	0	0.975542	1.52e-05	0.0223351	0	0.977602
large bowel cancer/colorectal cancer	muscle or soft tissue injuries	0	0	0	0	0.000176467	0.000326867	0	0.999497	6.26e-05	0.000279267	0	0.999658
large bowel cancer/colorectal cancer	burns	0	0	0	0	0.000176467	6.3e-05	0.593864	0.405897	6.26e-05	0.00477393	0.517769	0.477394
large bowel cancer/colorectal cancer	nasal/sinus disorder	0	0	0	0	0.000274267	0.0003452	0.0015942	0.997786	6.32667e-05	0.000145933	0.0120245	0.987766
large bowel cancer/colorectal cancer	nasal polyps	0	0	0	0	0.000274267	0.0003344	0	0.999391	6.26e-05	9.92e-05	0	0.999838
large bowel cancer/colorectal cancer	meniere's disease	9.78e-05	0	0	0.000126067	5.06667e-06	0.000196	0.438506	0.561195	6.28667e-05	0.0114089	0.782487	0.205916
large bowel cancer/colorectal cancer	other neurological problem	2.66667e-07	1.30667e-05	0	1.00667e-05	4e-07	0.0005086	0.911822	0.0876553	6.26e-05	0.000140867	0.773529	0.226258
large bowel cancer/colorectal cancer	hiv/aids	0	0	0	0	4e-07	0.0954483	0	0.904551	4.74e-05	0.076225	0	0.923728
large bowel cancer/colorectal cancer	tuberculosis (tb)	0	0	0	0	6.08667e-05	0.000502933	0	0.999436	6.26e-05	0.0573631	0	0.942574
large bowel cancer/colorectal cancer	clotting disorder/excessive bleeding	0	0	0	0	0.000176867	0.000326467	0.0146893	0.984807	0	0	0	0
large bowel cancer/colorectal cancer	anaemia	0	0	0	0	0.000274267	5.4e-06	0.0247007	0.97502	6.26e-05	0.000191733	0.00544327	0.994302
large bowel cancer/colorectal cancer	eczema/dermatitis	4e-07	2.66667e-07	0	0	0	0.00279793	0	0.997201	6.26e-05	0.000126733	0	0.999811
large bowel cancer/colorectal cancer	psoriasis	7.93333e-06	0	1.52e-05	0	0.000237333	0.000335867	0.167379	0.83204	4.74e-05	0.000138	0.0418504	0.957949
large bowel cancer/colorectal cancer	duodenal ulcer	0	0	0	0	0.000176867	0.00184633	0	0.997977	6.26e-05	0.0630469	0	0.93689
large bowel cancer/colorectal cancer	diverticular disease/diverticulitis	0	0	0	0	4e-07	0.000453533	0	0.999546	6.26e-05	0.000250133	0	0.999687
large bowel cancer/colorectal cancer	colitis/not crohns or ulcerative colitis	4.74e-05	0	0	0	0.000176467	0.0003242	0.994991	0.0045082	1.52e-05	0.000170533	0.997556	0.00221073
large bowel cancer/colorectal cancer	crohns disease	4.74e-05	0	0	9.92e-05	9.80667e-05	0.000321333	0.99534	0.004241	1.52e-05	0.000150933	0.985892	0.0137949
large bowel cancer/colorectal cancer	osteoarthritis	4e-07	0	0	2.68667e-05	0.000176467	0.100157	0	0.899666	4.74e-05	0.0391244	0	0.960801
large bowel cancer/colorectal cancer	atrial fibrillation	0	0	0	0	0.000237333	0.0434624	0	0.9563	6.26e-05	0.00139907	0	0.998538
large bowel cancer/colorectal cancer	high cholesterol	1.52e-05	0	0	0	9.78e-05	0.495804	0	0.504098	4.74e-05	0.472446	0	0.527491
large bowel cancer/colorectal cancer	sciatica	0	0	0	0	9.80667e-05	0.0667746	0	0.933127	1.52e-05	0.00132633	0	0.998659
large bowel cancer/colorectal cancer	psoriatic arthropathy	0	0	0	0	0.000176867	8.82e-05	0.987593	0.0121418	6.26e-05	0.000250133	0.985133	0.0145539
large bowel cancer/colorectal cancer	cervical spondylosis	0	0	0	0	0.000335	0.000334467	0	0.999331	6.26e-05	0.0097406	0	0.990197
large bowel cancer/colorectal cancer	irregular heart beat	0	0	0	0	0.000176867	0.000316533	0	0.999507	6.32667e-05	0.000223	0	0.999714
large bowel cancer/colorectal cancer	svt / supraventricular tachycardia	4.74e-05	0	0	0	0.000177133	0.0003214	0.999331	0.000170867	1.52e-05	0.000233733	0.999648	5.58667e-05
large bowel cancer/colorectal cancer	varicose veins	5.13333e-06	0	0	0	0.000237333	0.000418733	0	0.999339	6.26e-05	0.000240067	0	0.999697
large bowel cancer/colorectal cancer	lymphoedema	4.74e-05	0	0	0.000114	9.78e-05	0.000500933	0	0.999401	2.52667e-05	0.0994839	0	0.900329
large bowel cancer/colorectal cancer	pneumothorax	6.04667e-05	0	0	2.66667e-07	4e-07	0.0165469	5.29333e-05	0.983339	6.26e-05	0.0573727	0.00831307	0.934251
large bowel cancer/colorectal cancer	appendicitis	0.000176467	0	0	0	6.66667e-07	0.000271733	0	0.999551	6.26e-05	0.000225533	0	0.999712
large bowel cancer/colorectal cancer	anal fissure	4.74e-05	0	0	2.66667e-07	0.000176867	0.000155267	0	0.999668	1.52e-05	0.0002606	0.0598812	0.939795
large bowel cancer/colorectal cancer	haemorrhoids / piles	1.52e-05	0	0	0	0.000177133	7.35333e-05	0	0.999749	4.74e-05	0.0002132	0	0.999724
large bowel cancer/colorectal cancer	jaundice (unknown cause)	1.52e-05	0	0	0	4e-07	0.0418227	2.66667e-07	0.958177	0	0.000336733	0.0065398	0.993108
large bowel cancer/colorectal cancer	dyspepsia / indigestion	0	0	0	0	0.000334333	1.04667e-05	0.997473	0.0021822	4.74e-05	0.000294067	0.999648	1.07333e-05
large bowel cancer/colorectal cancer	inguinal hernia	5.06667e-06	0.0002666	0	0	0.0002372	0.000110467	0	0.999381	6.26e-05	4.67333e-05	0	0.999891
large bowel cancer/colorectal cancer	cystitis	0.000176467	0	0	6.66667e-07	4e-07	0.00486327	0	0.99496	4.74e-05	0.0144781	0	0.985474
large bowel cancer/colorectal cancer	polio / poliomyelitis	0	0	0	0	0.000176867	0.0001042	0	0.999719	6.26e-05	0.000252667	0	0.999685
large bowel cancer/colorectal cancer	dry eyes	8.33333e-06	0	0	0	9.76667e-05	0.0130995	0	0.986795	4.74e-05	0.00693913	0	0.993013
large bowel cancer/colorectal cancer	disc degeneration	0	0	0	0	0.000176867	0.0315465	0	0.968277	6.26e-05	0.00984553	0	0.990092
large bowel cancer/colorectal cancer	plantar fascitis	0	0	0	0	0.000274267	0.176718	0.530189	0.292819	0	0	0	0
large bowel cancer/colorectal cancer	carpal tunnel syndrome	0	0	0	0	4e-07	0.00617853	0	0.993821	6.26e-05	0.0770041	0	0.922933
large bowel cancer/colorectal cancer	acne/acne vulgaris	4e-07	6.04667e-05	0	0	0.000176467	0.000668667	0	0.999094	6.26e-05	0.157284	0	0.842653
large bowel cancer/colorectal cancer	cervical intra-epithelial neoplasia (cin) / precancerous cells cervix	1.52e-05	0	0	0	0.000237333	0.0135735	0	0.986189	4.74e-05	0.0129231	0	0.987014
large bowel cancer/colorectal cancer	cervical polyps	0	0	0	0	0.000181933	0.0542504	0	0.945568	0	0	0	0
large bowel cancer/colorectal cancer	menorrhagia (unknown cause)	0	0	0	0	0.000176867	0.182195	0	0.817628	4.74e-05	0.0379936	0	0.961959
large bowel cancer/colorectal cancer	breast fibroadenoma	0.000114	0	0	9.92e-05	4e-07	0.111116	0	0.888884	6.26e-05	0.0799919	0	0.919732
large bowel cancer/colorectal cancer	raynaud's phenomenon/disease	4e-07	0	0	2.68667e-05	0.000176733	0.0051398	0	0.994683	6.26e-05	0.0419063	0	0.958004
large bowel cancer/colorectal cancer	food intolerance	0	0	0	0	0.000176867	0.009486	0.596259	0.394078	4.74e-05	0.000228667	0.535517	0.464207
large bowel cancer/colorectal cancer	infectious mononucleosis / glandular fever / epstein barr virus (ebv)	4e-07	0	1.00667e-05	0	0.000274133	0.0433676	0	0.956358	6.26e-05	0.00145027	0.0017542	0.996723
large bowel cancer/colorectal cancer	measles / morbillivirus	6.66667e-07	0	0	0	0.000273867	5.54e-05	0	0.999671	6.26e-05	0.0398611	0.0073954	0.95268
large bowel cancer/colorectal cancer	mumps / epidemic parotitis	0	0	0	0	0.000176867	0.0221373	0	0.977686	6.26e-05	0.00140247	0.0073954	0.991139
large bowel cancer/colorectal cancer	rubella / german measles	0	0	0	0	0.000274533	0.0219931	0	0.977732	6.26e-05	0.00149173	0.0101459	0.9883
large bowel cancer/colorectal cancer	whooping cough / pertussis	2.66667e-07	0	4.74e-05	0	0.000236933	0.0003218	0	0.999441	1.52e-05	0.0388455	0.00739567	0.953696
large bowel cancer/colorectal cancer	shingles	0	0	0	0	4e-07	0.0368875	0.00398733	0.959125	4.74e-05	0.038818	0.00741793	0.953717
large bowel cancer/colorectal cancer	hepatitis a	0	0	0	0	0.000237333	0.0381219	0.464236	0.497405	6.26e-05	0.0013154	0.423868	0.574754
large bowel cancer/colorectal cancer	tinnitus / tiniitis	1.52e-05	0	0	0.000152533	0.000176867	0.000230533	0.240152	0.759441	4.74e-05	0.0421578	0.566415	0.391212
large bowel cancer/colorectal cancer	constipation	0.000176467	0	0	0	9.78e-05	0.0631149	0.00391433	0.932697	6.26e-05	0.0408383	0	0.959099
large bowel cancer/colorectal cancer	thyroid goitre	0.000176467	0	0	0	6.66667e-07	0.0135805	0	0.986242	6.26e-05	0.0291601	0	0.970777
large bowel cancer/colorectal cancer	stress	0	0	0	0	4e-07	0.000511467	0	0.999488	6.26e-05	0.072327	0.0055484	0.922062
large bowel cancer/colorectal cancer	insomnia	4e-07	0.000273867	0	1.52e-05	2.66667e-07	0.000376733	0	0.999349	0	0.0103921	0.004588	0.985005
large bowel cancer/colorectal cancer	tendonitis / tendinitis / tenosynovitis	0	0	0	0	0.0002376	0.0001652	0.9958	0.00379693	6.26e-05	6.59333e-05	0.99318	0.006691
large bowel cancer/colorectal cancer	tennis elbow / lateral epicondylitis	0	0	0	0	0.000274267	0.000284733	0.963066	0.036375	4.74e-05	1.00667e-05	0.99399	0.0059528
large bowel cancer/colorectal cancer	fracture skull / head	0	0	0	0	0	0.0136489	0	0.986351	6.26e-05	0.0722035	0	0.927734
large bowel cancer/colorectal cancer	fracture jaw	0.000236933	0	9.94667e-05	2.87333e-05	4e-07	0.000165467	0	0.999597	6.26e-05	0.0196091	0	0.9802
large bowel cancer/colorectal cancer	fracture nose	2.66667e-07	0	0	0	0.000176867	0.101653	0	0.89817	4.74e-05	0.203714	0	0.796238
large bowel cancer/colorectal cancer	fracture face / orbit / eye socket	0	0	0	0	0.000236933	0.000175133	0	0.999588	6.26e-05	0.02125	0	0.978687
large bowel cancer/colorectal cancer	fracture clavicle / collar bone	0	0	0	0	0.000176867	0.104427	0	0.895397	6.26e-05	0.202103	0	0.797834
large bowel cancer/colorectal cancer	fracture shoulder / scapula	2.66667e-07	0	2.68667e-05	0	0.000176467	0.0147886	0	0.985035	6.32667e-05	0.000223267	0	0.999687
large bowel cancer/colorectal cancer	fracture forearm / wrist	5.06667e-06	0	4.74e-05	0	4e-07	0.0926882	0	0.907306	1.52e-05	0.0292412	0	0.970696
large bowel cancer/colorectal cancer	fracture radius	0	0	0	0	0.000176867	0.000118067	0	0.999705	6.26e-05	0.000240333	0	0.999697
large bowel cancer/colorectal cancer	fracture finger	4e-07	0	0	1.52e-05	0.000176467	0.132558	0	0.867265	4.74e-05	0.201225	0	0.798712
large bowel cancer/colorectal cancer	fracture rib	0	0	0	0	0.000335	0.123244	0	0.876421	6.26e-05	0.201183	0	0.798754
large bowel cancer/colorectal cancer	fracture vertebra / crush fracture / vertebral collapse	0	0	0	0	0.000274267	0.0398687	0	0.959857	6.28667e-05	0.0296308	0	0.970306
large bowel cancer/colorectal cancer	fracture pelvis	0	0	0	0	0.000274533	0.0732145	3.33333e-07	0.926511	6.26e-05	0.0167171	0	0.98322
large bowel cancer/colorectal cancer	fracture neck of femur / hip	0	0	0	0	0.000176867	0.0032372	0	0.996586	6.26e-05	0.000233067	0	0.999704
large bowel cancer/colorectal cancer	fracture shaft of femur	0	0	0	0	0.000274267	0.000279667	0	0.999446	6.26e-05	0.0386798	0	0.961258
large bowel cancer/colorectal cancer	fracture lower leg / ankle	0.000176467	7.93333e-06	0	0	0.000158267	0.10113	0	0.898527	4.74e-05	0.201199	0	0.798754
large bowel cancer/colorectal cancer	fracture tibia	4e-07	0	0	0	0.000274133	0.0497897	0	0.949936	6.26e-05	0.132017	0	0.86792
large bowel cancer/colorectal cancer	fracture fibula	0	0	0	0	0.000177133	0.0495231	0	0.9503	6.26e-05	0.13224	0	0.867698
large bowel cancer/colorectal cancer	fracture metatarsal	0	0	0	0	9.78e-05	0.00152127	0.000543933	0.997837	0	0	0	0
large bowel cancer/colorectal cancer	fracture toe	0	0	0	0	0.000176867	0.0448915	0	0.954932	6.26e-05	0.099039	0	0.900898
large bowel cancer/colorectal cancer	septicaemia / sepsis	0	0	0	0	0.0002376	0.00315913	0.0301428	0.96646	6.26e-05	4.67333e-05	0.00651767	0.993373
large bowel cancer/colorectal cancer	rosacea	0	0	0	0	0.000237333	6.28667e-05	0.81432	0.18538	6.26e-05	0.0056814	0.725425	0.268831
large bowel cancer/colorectal cancer	dysmenorrhoea / dysmenorrhea	0	0	0	0	0.0002376	0.12205	0	0.877713	4.74e-05	0.0401076	0	0.959845
large bowel cancer/colorectal cancer	benign breast lump	1.52e-05	0	0	0	2.66667e-07	0.0001152	0	0.999884	4.74e-05	0.000223	0	0.999714
large bowel cancer/colorectal cancer	allergy to house dust mite	0	0	0	0	0.000176867	6.27333e-05	0	0.99976	6.26e-05	0.0002524	0	0.999685
large bowel cancer/colorectal cancer	scarlet fever / scarlatina	0	0	0	0	4e-07	0.00932807	0	0.990672	6.26e-05	0.0001384	0.0073954	0.992404
large bowel cancer/colorectal cancer	undescended testicle	4e-07	0	4.74e-05	0	0.000236933	0.0545952	0	0.945168	1.52e-05	0.0368839	0	0.963054
large bowel cancer/colorectal cancer	Unknown	0.000114	0	0	0	6.08667e-05	0.000505733	0	0.999433	6.26e-05	0.000164867	0	0.999659
colon cancer/sigmoid cancer	skin cancer	4e-07	0	2.66667e-07	0	0.000364	0.000524267	0	0.999111	0.066838	0.0002508	0	0.932911
colon cancer/sigmoid cancer	bladder cancer	0	0	0	0	0.0001526	0.0849494	0	0.914898	0.0668231	0.0750614	0	0.858116
colon cancer/sigmoid cancer	ovarian cancer	0	0	0	0	0.000147467	0.0580075	0	0.941845	0.0668597	0.0621666	0	0.870974
colon cancer/sigmoid cancer	uterine/endometrial cancer	9.74e-05	0.000176467	0	0	5.53333e-06	0.031406	0	0.968315	0.0668329	0.0119439	0	0.921223
colon cancer/sigmoid cancer	cervical cancer	2.68667e-05	0	0	4.74e-05	0.000413667	0.0107236	0	0.988863	0.0668518	0.0138749	0	0.919199
colon cancer/sigmoid cancer	malignant melanoma	0.0002666	0	0	0	9.78e-05	4.99333e-05	0	0.999586	0.0668651	0.000261267	0	0.932874
colon cancer/sigmoid cancer	basal cell carcinoma	0.0002666	0	0	0	0.000108	0.00744947	0	0.992176	0.0668481	0.0001466	0	0.933005
colon cancer/sigmoid cancer	squamous cell carcinoma	0	0	0	0	0.000424867	0.00767273	0	0.991902	0.0668231	0.000180067	0	0.932997
colon cancer/sigmoid cancer	rodent ulcer	0	0	0	0	0.0003644	1.3e-05	0	0.999623	0.0668499	0.000109	0	0.933041
colon cancer/sigmoid cancer	obesity-30BMI	0.000157867	0	0	0	5.00667e-05	0.220299	0	0.779493	0.0668231	0.0967155	0	0.836461
colon cancer/sigmoid cancer	heart/cardiac problem	0	0	0	0	0.0003644	0.0013578	0.200226	0.798052	0.0608985	0.0146219	0.121646	0.802833
colon cancer/sigmoid cancer	gestational hypertension/pre-eclampsia	0.0002666	0	0	2.87333e-05	9.78e-05	0.027907	0	0.971729	0.0668231	0.001479	0	0.931669
colon cancer/sigmoid cancer	angina	0	0	0	0	9.74e-05	0.468185	0	0.531718	0.0668231	0.46521	0	0.467967
colon cancer/sigmoid cancer	heart attack/myocardial infarction	2.68667e-05	0	0	0	0.0003644	0.340179	0	0.659456	0.0668231	0.465535	0	0.467615
colon cancer/sigmoid cancer	heart arrhythmia	0	0	0	0	0.000414067	1.3e-05	0.300734	0.698839	0.0345123	0.000547933	0.390372	0.574568
colon cancer/sigmoid cancer	heart valve problem/heart murmur	2.68667e-05	0	0	0	0.0003644	6.27333e-05	0.00793173	0.991641	0.0668231	0.00168013	0.0046036	0.926866
colon cancer/sigmoid cancer	stroke	0	0	0	0	5.00667e-05	0.0900574	0	0.909892	0.0668231	0.224455	0	0.708722
colon cancer/sigmoid cancer	transient ischaemic attack (tia)	2.66667e-07	0	0	2.87333e-05	0.000147467	0.0271407	0	0.972712	0.0669368	0.0808876	0	0.852147
colon cancer/sigmoid cancer	deep venous thrombosis (dvt)	9.74e-05	0	0.0001292	0	5.53333e-06	8.2e-06	0	0.999889	0.0668329	0.0001286	0	0.932909
colon cancer/sigmoid cancer	asthma	0	0	0	0	0.000147467	0.0028584	0	0.996994	0.0668383	0.000154933	0	0.933007
colon cancer/sigmoid cancer	emphysema/chronic bronchitis	0	0	0	0	9.74e-05	0.075982	0	0.923921	0.0668231	0.000198533	0	0.932978
colon cancer/sigmoid cancer	bronchiectasis	0	0	0	0	0.0003644	0.0102866	0	0.989349	0.0668518	0.0002304	0	0.932918
colon cancer/sigmoid cancer	pleurisy	4e-07	0	0	0	0.000152133	0.000503533	0	0.999344	0.0668231	0.000209867	0	0.932967
colon cancer/sigmoid cancer	liver/biliary/pancreas problem	0	0	0	0	0.0003644	0.000291933	0.918117	0.0812271	0.00415393	0.000156667	0.973318	0.0223715
colon cancer/sigmoid cancer	oesophagitis/barretts oesophagus	0	0	0	0	0.000414067	0.081466	0	0.91812	0.0668383	0.0355982	0	0.897563
colon cancer/sigmoid cancer	gastritis/gastric erosions	0	0	0	0	0.000147067	0.00658533	0.0208957	0.972372	0.0668518	0.000139933	0.000720667	0.932288
colon cancer/sigmoid cancer	irritable bowel syndrome	2.66667e-07	0	0	0.000114	9.78e-05	1.04667e-05	0	0.999892	0.0668326	0.000227467	0	0.932826
colon cancer/sigmoid cancer	hepatitis	0	0	0	0	9.78e-05	0.000329533	0.709783	0.28979	0.0206787	0.00118573	0.674905	0.303231
colon cancer/sigmoid cancer	cholecystitis	0	0	0	0	0.0002666	0.00206187	0.994174	0.00349773	0	0	0	0
colon cancer/sigmoid cancer	bladder problem (not cancer)	0	0	0	0	0.000158267	0.000321667	0	0.99952	0.0668506	0.000186667	0	0.932963
colon cancer/sigmoid cancer	urinary frequency / incontinence	2.66667e-07	0	0	0	0.000152533	0.110441	0	0.889406	0.0668478	0.0001286	0	0.933023
colon cancer/sigmoid cancer	diabetes	4e-07	0	2.66667e-07	0	0.000364	0.317661	0	0.681975	0.066838	0.366791	0	0.566371
colon cancer/sigmoid cancer	eye/eyelid problem	2.66667e-07	0	0	1.52e-05	4e-07	0.0006588	0	0.999341	0.0643126	0.000134533	0.0025102	0.933027
colon cancer/sigmoid cancer	meningitis	4.96667e-05	0	0	0	0.000364	0.0002098	0.651305	0.348072	0.0214552	0.0001626	0.628939	0.349443
colon cancer/sigmoid cancer	peripheral neuropathy	4.96667e-05	0	0	0	0.000102867	0.043395	0.855926	0.100526	0.0361629	0.00464233	0.616292	0.342903
colon cancer/sigmoid cancer	trapped nerve/compressed nerve	0	0	0	0	0.000369467	0.0260067	0.000318733	0.973305	0.0667109	0.0383933	0.000138	0.894758
colon cancer/sigmoid cancer	multiple sclerosis	9.74e-05	0	3.85333e-05	0	0.000267	0.134162	0	0.865474	0.0668231	0.000349533	0	0.932789
colon cancer/sigmoid cancer	parkinsons disease	0	0	0	0	0.0003644	0.000126667	0	0.999509	0.0591944	0.000248933	0.0324144	0.908142
colon cancer/sigmoid cancer	epilepsy	0.0002666	7.93333e-06	2.66667e-07	0	9.74e-05	5.03333e-05	0	0.999578	0.0669618	0.0002022	1.1e-05	0.932825
colon cancer/sigmoid cancer	migraine	9.74e-05	5.13333e-06	0	2.87333e-05	4e-07	0.0750459	0	0.924851	0.0668383	5.74667e-05	0	0.933075
colon cancer/sigmoid cancer	head injury	0	0	0	0	0.000147467	0.000274533	0	0.999578	0.0666736	4.74e-05	0.000164667	0.933114
colon cancer/sigmoid cancer	spinal injury	0	0	0	0	0	0.00141813	0.158639	0.839943	0.0541006	1.98667e-05	0.179127	0.766752
colon cancer/sigmoid cancer	retinal problem	0	0	0	0	0.0003644	1.32667e-05	0	0.999622	0.0572678	0.000171867	0.0095938	0.932967
colon cancer/sigmoid cancer	diabetic eye disease	0	0	0	0	0.000147467	0.0993389	0	0.900514	0.0668481	0.0043918	0	0.92876
colon cancer/sigmoid cancer	glaucoma	6.08667e-05	0	0.000114	0	9.74e-05	0.000279867	0	0.999562	0.0668329	0.000124467	0	0.932929
colon cancer/sigmoid cancer	retinal detachment	0	0	0	0	0.000147467	0.00662087	0	0.993232	0.0668523	0.000139933	7.46667e-06	0.933
colon cancer/sigmoid cancer	depression	0	0	0	0	9.74e-05	0.0683079	0	0.931595	0.0668231	0.0002006	0	0.932976
colon cancer/sigmoid cancer	nervous breakdown	6.04667e-05	0	0	0	9.78e-05	0.00154647	0	0.998295	0.0668231	0.0723887	0.027735	0.833053
colon cancer/sigmoid cancer	mania/bipolar disorder/manic depression	0	0	0	0	9.78e-05	0.00039	0.0114401	0.988072	0.0640331	0.000240067	0.0644027	0.871324
colon cancer/sigmoid cancer	bone disorder	4e-07	0	0	1.00667e-05	0.000364	1.32667e-05	0.988747	0.0108755	2.66667e-07	0.0002676	0.986484	0.0132383
colon cancer/sigmoid cancer	back problem	0	0	0	0	0.000606467	5.06667e-06	0	0.999389	0.0668383	0.000136133	0	0.933026
colon cancer/sigmoid cancer	joint disorder	9.74e-05	0	0.000114	4.74e-05	0.000267	0.0001818	0.0295605	0.969893	0.0342615	5.13333e-05	0.411247	0.554279
colon cancer/sigmoid cancer	muscle/soft tissue problem	0	0	0	0	0.0003644	6.01333e-05	0.0010202	0.998555	0.0668383	0.000141533	0.0029332	0.930087
colon cancer/sigmoid cancer	osteomyelitis	0	0	0	0	0.000364	5.06667e-06	0.999331	0.000300333	2.52667e-05	0.0002982	0.999648	2.89333e-05
colon cancer/sigmoid cancer	prolapsed disc/slipped disc	0	0	0	0	9.78e-05	7.86e-05	0	0.999824	0.0668329	0.000285867	0	0.932881
colon cancer/sigmoid cancer	ankylosing spondylitis	0.0002666	0	0	0	9.78e-05	0.0126669	0.825163	0.161806	0.025596	0.0273287	0.797645	0.149431
colon cancer/sigmoid cancer	iron deficiency anaemia	0	0	0	0	9.78e-05	0.1001	0	0.899802	0.0668383	0.0007098	0	0.932452
colon cancer/sigmoid cancer	pernicious anaemia	0.0002666	0	0	0	9.78e-05	0.108756	0	0.890879	0.0668651	0.00743147	0	0.925703
colon cancer/sigmoid cancer	ovarian cyst or cysts	1.52e-05	0	0	0	0.000414067	0.121815	0	0.877771	0.0668231	0.000203467	0	0.932958
colon cancer/sigmoid cancer	vaginal prolapse/uterine prolapse	1.52e-05	0	0	0	9.74e-05	0.274101	0	0.725801	0.0668231	0.0417616	0	0.8914
colon cancer/sigmoid cancer	breast cysts	4e-07	0	0	0	0.000364	0.00637993	0	0.993256	0.0668383	0.0331593	0	0.900002
colon cancer/sigmoid cancer	allergy/hypersensitivity/anaphylaxis	9.8e-06	0	0	0	9.78e-05	0.000194867	0	0.999707	0.0668383	4.74e-05	0	0.933105
colon cancer/sigmoid cancer	polymyalgia rheumatica	0	0	0	0	0.0003644	0.000109267	0	0.999526	0.0668231	0.100195	0	0.832982
colon cancer/sigmoid cancer	systemic lupus erythematosis/sle	0	0	0	0	0.000102867	0.0698363	0	0.930061	0.0669037	0.214673	0	0.718423
colon cancer/sigmoid cancer	sjogren's syndrome/sicca syndrome	0	0	0	0	0.000102867	0.196476	0	0.803421	0.0668329	0.27141	0	0.661757
colon cancer/sigmoid cancer	allergy or anaphylactic reaction to food	0	0	0	0	0.000102467	0.0752527	0	0.924645	0.0668597	0.000175333	0	0.932965
colon cancer/sigmoid cancer	allergy or anaphylactic reaction to drug	6.66667e-07	0	0	0	0.000158267	0.0752039	0	0.924638	0.0668518	9.95333e-05	0	0.933048
colon cancer/sigmoid cancer	enlarged prostate	0	0	0	0	9.78e-05	0.100095	0	0.899808	0.0668383	0.19995	0	0.733211
colon cancer/sigmoid cancer	pneumonia	1.52e-05	0	0	4.74e-05	9.78e-05	0.00308993	0	0.996812	0.0668231	0.000273333	0	0.932841
colon cancer/sigmoid cancer	endometriosis	0	0	0	0	9.78e-05	0.000329533	0	0.999573	0.0668329	0.0002774	0	0.93289
colon cancer/sigmoid cancer	female infertility	0.000102467	0	0	0	0.0002666	0.0620749	0	0.937556	0.0668499	0.0802121	0	0.852938
colon cancer/sigmoid cancer	other renal/kidney problem	0	0	0	0	0.000323933	0.0240145	0	0.975661	0.0668231	0.0222562	0	0.910921
colon cancer/sigmoid cancer	muscle or soft tissue injuries	0.000273867	4e-07	0	0	0	0.000326733	0	0.999399	0.0668231	0.0002508	0	0.932926
colon cancer/sigmoid cancer	burns	4e-07	0	0	2.68667e-05	0.000364	1.33333e-05	0.593864	0.405759	0.0165376	0.00474707	0.517769	0.46092
colon cancer/sigmoid cancer	bronchitis	0	0	0	0	9.78e-05	0.000115467	0	0.999787	0.0668499	4.21333e-05	0	0.933108
colon cancer/sigmoid cancer	nasal/sinus disorder	0	0	0	0	0.000147467	7.86e-05	0.0015942	0.99818	0.0664327	0.000109267	0.0120245	0.921434
colon cancer/sigmoid cancer	ear/vestibular disorder	1.52e-05	0	0	0	0.000414067	7.34e-05	0.137853	0.86166	0.0458456	7.68e-05	0.383201	0.570861
colon cancer/sigmoid cancer	chronic sinusitis	0	0	0	0	0.0003644	0.0001152	0	0.99952	0.0668329	2.59333e-05	0	0.933141
colon cancer/sigmoid cancer	nasal polyps	0	0	0	0	9.78e-05	6.26667e-05	0	0.999839	0.0668481	1.00667e-05	0	0.933142
colon cancer/sigmoid cancer	meniere's disease	4e-07	0	0	1.00667e-05	0.000369067	0.000196	0.438506	0.560928	0.0189295	0.0113922	0.782487	0.187182
colon cancer/sigmoid cancer	clotting disorder/excessive bleeding	0	0	0	0	9.78e-05	0.000326733	0.0146893	0.984886	0	0	0	0
colon cancer/sigmoid cancer	anaemia	0	0	0	0	0.000414067	6.58667e-05	0.0247007	0.974819	0.0663863	0.000222333	0.00544327	0.927948
colon cancer/sigmoid cancer	psoriasis	0	0	0	0	0.0003644	6.95333e-05	0.167379	0.832187	0.0668383	0.000138	0.0418504	0.891173
colon cancer/sigmoid cancer	duodenal ulcer	5.13333e-06	4.96667e-05	0	0	0.0003644	0.00179667	0	0.997784	0.0668651	0.0630672	0	0.870068
colon cancer/sigmoid cancer	crohns disease	9.74e-05	6.04667e-05	0	0	4e-07	0.000448133	0.99534	0.004054	2.66667e-07	0.000297533	0.985892	0.0138099
colon cancer/sigmoid cancer	ulcerative colitis	4.96667e-05	2.66667e-07	0	0	9.78e-05	0.0005166	0.999331	5.2e-06	2.59333e-05	0.0002606	0.999634	7.91333e-05
colon cancer/sigmoid cancer	rheumatoid arthritis	5.06667e-06	0	0	4.74e-05	9.78e-05	0.108395	0	0.891502	0.0668231	0.0999335	0	0.833196
colon cancer/sigmoid cancer	osteoarthritis	9.8e-06	0	0	9.92e-05	0.0002666	0.100152	0	0.899581	0.0668499	0.0390878	0	0.893953
colon cancer/sigmoid cancer	gout	0	0	0	0	0.000364	0.0297403	0	0.969896	0.0668231	0.0569724	0	0.876205
colon cancer/sigmoid cancer	high cholesterol	0	0	0	0	9.78e-05	0.495981	0	0.503921	0.0669469	0.472482	0	0.460572
colon cancer/sigmoid cancer	hiatus hernia	5.13333e-06	0	0	0	0.0003644	0.0815233	0	0.918107	0.0668481	0.101832	0	0.831321
colon cancer/sigmoid cancer	sciatica	0	0	0	0	0.000369467	0.0667746	0	0.932856	0.0669449	0.00131627	7.33333e-06	0.931732
colon cancer/sigmoid cancer	psoriatic arthropathy	0	0	0	0	0.000414067	8.82e-05	0.987593	0.0119046	0.0004052	0.000250133	0.985133	0.0142113
colon cancer/sigmoid cancer	rheumatic fever	0	0	0	0	0.000147067	0.0002752	0.0160815	0.983496	0.0668231	0.100152	0.00773573	0.82529
colon cancer/sigmoid cancer	chronic fatigue syndrome	0	0	0	0	0.000364	7.39333e-05	0	0.999562	0.0668499	0.000114667	0	0.933035
colon cancer/sigmoid cancer	svt / supraventricular tachycardia	0	0	0	0	9.78e-05	0.000271733	0.999331	0.000299867	2.71333e-05	0.000233733	0.999648	9.13333e-05
colon cancer/sigmoid cancer	varicose veins	0.000147067	0	0	0	4e-07	0.000271667	0	0.999581	0.0668329	0.0002758	0	0.932891
colon cancer/sigmoid cancer	lymphoedema	0	0	0	0	9.78e-05	0.000500933	0	0.999401	0.0668651	0.0995095	0	0.833625
colon cancer/sigmoid cancer	vertigo	0	0	0	0	9.78e-05	0.0221067	0.437418	0.540378	0.0377084	0.0387961	0.716463	0.207033
colon cancer/sigmoid cancer	appendicitis	2.66667e-07	0	0	9.92e-05	0.000102867	0.000271733	0	0.999625	0.066838	0.000173467	0	0.932889
colon cancer/sigmoid cancer	anal fissure	9.74e-05	5.06667e-06	0	0	0.000443467	6.86667e-05	0	0.999385	0.0662263	0.000157333	0.0598812	0.873735
colon cancer/sigmoid cancer	haemorrhoids / piles	0	0	0	0	0.000147467	7.86e-05	0	0.999774	0.0668616	0.0002132	0	0.932925
colon cancer/sigmoid cancer	jaundice (unknown cause)	9.74e-05	4.96667e-05	0	2.68667e-05	4e-07	0.0415065	2.66667e-07	0.958346	0.0668383	0.000210667	0.0065398	0.926384
colon cancer/sigmoid cancer	dyspepsia / indigestion	4e-07	0	0	0	0.000413667	1.04667e-05	0.997473	0.00210247	1.00667e-05	0.000242267	0.999648	9.98667e-05
colon cancer/sigmoid cancer	abdominal hernia	0	0	0	0	0.000414067	0.0921339	0	0.907452	0.0668231	0.108306	0	0.824871
colon cancer/sigmoid cancer	umbilical hernia	0	0	0	0	0.000158267	1.30667e-05	0	0.999829	0.066867	0.000233067	0	0.9329
colon cancer/sigmoid cancer	inguinal hernia	4e-07	0	9.8e-06	0	9.74e-05	0.0004482	0	0.999454	0.0668383	3.69333e-05	0	0.933115
colon cancer/sigmoid cancer	cystitis	0	0	0	0	0.000414067	0.00499033	0	0.994596	0.0668231	0.0145142	0	0.918663
colon cancer/sigmoid cancer	erectile dysfunction / impotence	0	0	0	0	0.000157867	0.0878013	0	0.912041	0.0668329	0.0699393	0	0.863228
colon cancer/sigmoid cancer	trigemminal neuralgia	0	0	0	0	0.0003644	0.10234	0.442602	0.454694	0.0005796	0.000223933	0.892441	0.106756
colon cancer/sigmoid cancer	dry eyes	6.66667e-07	0	0	0	9.78e-05	0.0128331	0	0.987069	0.0668499	0.00684007	0	0.926309
colon cancer/sigmoid cancer	iritis	0	0	0	0	0.0003644	0.000528333	0.833682	0.165425	0.025596	0.0258061	0.802465	0.146133
colon cancer/sigmoid cancer	post-natal depression	9.74e-05	5.06667e-06	9.8e-06	0	0.000267	0.0685062	0	0.931124	0.0668383	0.00154987	0	0.931602
colon cancer/sigmoid cancer	disc degeneration	4e-07	0.0002666	2.66667e-07	0	9.74e-05	0.0313403	0	0.968295	0.0572559	0.00029	0.0095938	0.93286
colon cancer/sigmoid cancer	back pain	9.74e-05	0	0	0	4e-07	0.0391365	0	0.960766	0.0668231	0.000308	0	0.932869
colon cancer/sigmoid cancer	scoliosis	9.74e-05	0	0	0	6.08667e-05	0.0604563	0	0.939385	0.0668389	0.0658015	6.66667e-07	0.867359
colon cancer/sigmoid cancer	joint pain	6.04667e-05	4e-07	0	0	0.000102533	0.0395271	0	0.96031	0.0668231	0.0002994	0	0.932878
colon cancer/sigmoid cancer	arthritis (nos)	9.74e-05	0	0	0.000114	4.96667e-05	0.0250276	0	0.974825	0.0668231	0.0390017	0	0.894061
colon cancer/sigmoid cancer	plantar fascitis	5.13333e-06	0	0	0	0.0003644	0.176718	0.530189	0.292724	0	0	0	0
colon cancer/sigmoid cancer	carpal tunnel syndrome	2.66667e-07	0	0	0	9.78e-05	0.00591193	0	0.99399	0.066838	0.0769941	0	0.856168
colon cancer/sigmoid cancer	fibromyalgia	0.000114	0	0	0	0.000364	0.0252725	0	0.974364	0.0668481	0.000214	0	0.932824
colon cancer/sigmoid cancer	dupuytren's contracture	0.0002666	0.000176467	0	0.0001292	9.78e-05	0.0420296	0	0.95743	0.0668329	0.0951666	0	0.837871
colon cancer/sigmoid cancer	acne/acne vulgaris	0	0	0	0	9.78e-05	0.0004628	0	0.999439	0.00960927	0.100142	0.057229	0.83302
colon cancer/sigmoid cancer	lichen planus	9.74e-05	1.30667e-05	0	9.8e-06	4e-07	6.04667e-05	0.999331	0.000498067	0.000143	0.000171867	0.999557	0.0001178
colon cancer/sigmoid cancer	cervical intra-epithelial neoplasia (cin) / precancerous cells cervix	6.04667e-05	0	0	1.00667e-05	0.0003644	0.01375	0	0.985825	0.0668335	0.0129128	0	0.920244
colon cancer/sigmoid cancer	cervical polyps	0	0	0	0	0.000419133	0.0539841	0	0.945597	0	0	0	0
colon cancer/sigmoid cancer	menorrhagia (unknown cause)	2.66667e-07	0	0	0.000114	0.0003644	0.182195	0	0.81744	0.0668228	0.0378695	0	0.895193
colon cancer/sigmoid cancer	miscarriage	5.06667e-06	6.04667e-05	2.68667e-05	0	0.000147067	0.000399133	0	0.999388	0.0669621	0.000348267	0	0.932663
colon cancer/sigmoid cancer	raynaud's phenomenon/disease	0	0	0	0	0.000369067	0.00531627	0	0.994315	0.0668651	0.0419061	0	0.891229
colon cancer/sigmoid cancer	urticaria	0.0002666	0	1.52e-05	0	9.78e-05	6.29333e-05	0.948548	0.0510243	0.00838067	0.000145933	0.872807	0.118651
colon cancer/sigmoid cancer	rubella / german measles	0	0	0	0	9.78e-05	0.0217265	0	0.978176	0.0668329	0.00146487	0.0101459	0.921556
colon cancer/sigmoid cancer	whooping cough / pertussis	6.04667e-05	5.00667e-05	0	9.8e-06	9.74e-05	0.000271733	0	0.99952	0.0668518	0.0388509	0.00739567	0.886892
colon cancer/sigmoid cancer	herpes simplex	0.0002666	0	0	0	9.78e-05	0.000236333	0.98762	0.0117795	0.000308867	0.00224953	0.980573	0.0168689
colon cancer/sigmoid cancer	hepatitis a	0	0	0	0	0.000158267	0.0380245	0.464236	0.497582	0.0375086	0.001492	0.423868	0.537131
colon cancer/sigmoid cancer	tinnitus / tiniitis	0	0	0	0	0.0003644	0.000230533	0.240152	0.759253	0.0384105	0.0423003	0.566415	0.352875
colon cancer/sigmoid cancer	tonsiltis	0	0	0	0	9.74e-05	0.0003326	0	0.99957	0.0668329	0.00120673	0	0.93196
colon cancer/sigmoid cancer	constipation	0	0	0	0	0.0003644	0.0631149	0.00391433	0.932606	0.0668597	0.0408854	0	0.892255
colon cancer/sigmoid cancer	thyroid goitre	0	0	0	0	9.78e-05	0.0137519	0	0.98615	0.0668616	0.0291332	0	0.904005
colon cancer/sigmoid cancer	osteopenia	4.96667e-05	0	0	0	9.78e-05	0.0190447	0	0.980808	0.0668231	0.0556023	0	0.877575
colon cancer/sigmoid cancer	tendonitis / tendinitis / tenosynovitis	0	0	0	0	0.000267	6.78e-05	0.9958	0.00386493	1.00667e-05	5.4e-05	0.99318	0.00675547
colon cancer/sigmoid cancer	tennis elbow / lateral epicondylitis	0	0	0	0	0.000147467	0.000279867	0.963066	0.0365067	2.66667e-07	2.52667e-05	0.99399	0.00598473
colon cancer/sigmoid cancer	cellulitis	0	0	0	0	0.0003644	0.0995808	0	0.900055	0.0668383	0.000182333	0	0.932979
colon cancer/sigmoid cancer	fracture skull / head	2.66667e-07	0	0	0	0.000364	0.0136489	0	0.985987	0.0668235	0.0721764	0	0.861
colon cancer/sigmoid cancer	fracture jaw	4e-07	9.74e-05	9.92e-05	0	0.0002666	6.29333e-05	0	0.999573	0.0668383	0.0194585	0	0.913604
colon cancer/sigmoid cancer	fracture clavicle / collar bone	9.74e-05	0	2.66667e-07	0	4e-07	0.104603	0	0.895299	0.066838	0.202103	0	0.731059
colon cancer/sigmoid cancer	fracture shoulder / scapula	2.66667e-07	0	0	0.000109267	0	0.0149651	0	0.985035	0.0668655	4.74e-05	0	0.932978
colon cancer/sigmoid cancer	fracture upper arm / humerus / elbow	4e-07	0	0	0	0	0.0926563	0	0.907343	0.0668329	0.0345786	0	0.898589
colon cancer/sigmoid cancer	fracture forearm / wrist	9.74e-05	0	0	9.92e-05	0.000272067	0.0926885	0	0.906942	0.0668518	0.0292785	0	0.903771
colon cancer/sigmoid cancer	fracture radius	0	0	0	0	0.0003644	0.000118333	0	0.999517	0.0668768	0.000250133	0	0.932873
colon cancer/sigmoid cancer	fracture ulna	2.66667e-07	0	0	9.92e-05	0.000147067	0.000517267	0	0.999336	0.0668326	5.46667e-05	0	0.933013
colon cancer/sigmoid cancer	fracture wrist / colles fracture	0	0	0	0	0.000364	0.100883	0	0.898753	0.0668787	0.127029	0	0.806092
colon cancer/sigmoid cancer	fracture finger	5.00667e-05	0	0	2.66667e-07	9.74e-05	0.132242	0	0.86761	0.0668326	0.20124	0	0.731927
colon cancer/sigmoid cancer	fracture vertebra / crush fracture / vertebral collapse	0	0	0	0	0.0003644	0.0398738	0	0.959762	0.0668749	0.0296495	0	0.903476
colon cancer/sigmoid cancer	fracture shaft of femur	4.96667e-05	0	0	0	0.000274267	0.000279667	0	0.999396	0.0668383	0.0386697	0	0.894492
colon cancer/sigmoid cancer	fracture patella / knee	2.66667e-07	0	0	0	9.78e-05	0.0001152	0	0.999787	0.0668326	0.0524604	0	0.880707
colon cancer/sigmoid cancer	fracture tibia	0.0002666	6.04667e-05	9.33333e-07	0	9.78e-05	0.0495231	0	0.950052	0.066952	0.132027	0	0.80102
colon cancer/sigmoid cancer	fracture fibula	0	0	0	0	0.000369467	0.0495231	0	0.950107	0.0668481	0.132184	0	0.800968
colon cancer/sigmoid cancer	fracture foot	0	0	0	0	0.000147467	0.000186933	0	0.999666	0.0668231	0.0260295	1.10667e-05	0.907136
colon cancer/sigmoid cancer	fracture toe	0	0	0	0	9.78e-05	0.0450183	0	0.954884	0.0668597	0.0989876	0	0.834153
colon cancer/sigmoid cancer	septicaemia / sepsis	0.000147067	0	0	0	4e-07	0.00279513	0.0301428	0.966915	0.0668231	1.00667e-05	0.00651767	0.926649
colon cancer/sigmoid cancer	rosacea	0	0	0	0	0.0003644	0.000239333	0.81432	0.185076	0.0029712	0.00120347	0.744853	0.250972
colon cancer/sigmoid cancer	dysmenorrhoea / dysmenorrhea	0.000114	0	0	0	0.0003644	0.122041	0	0.877594	0.0668329	0.0400905	0	0.892963
colon cancer/sigmoid cancer	benign breast lump	0	0	0	0	0.000364	0.000291667	0	0.999344	0.0668677	0.0001712	0	0.932961
colon cancer/sigmoid cancer	allergy to house dust mite	0	0	0	0	9.78e-05	0.000181867	0	0.99972	0.0668383	0.0002524	0	0.932909
colon cancer/sigmoid cancer	undescended testicle	0	0	0	0	9.78e-05	0.0542741	0	0.945628	0.0668329	0.0369041	0	0.896263
colon cancer/sigmoid cancer	Unknown	9.74e-05	4.96667e-05	2.66667e-07	0	6.08667e-05	0.000189733	0	0.999602	0.0668326	0.000164867	0	0.933002
kidney/renal cell cancer	sex	1.52e-05	0	0	0	0.00777913	0.118387	0.870837	0.00299713	0.000117467	0.243651	0.740631	0.0155847
kidney/renal cell cancer	age	0.0002666	0	0	0	0.00777913	0.0955269	0.870837	0.0255901	0.0001842	0.212426	0.740618	0.0467719
kidney/renal cell cancer	colon cancer/sigmoid cancer	2.5e-05	0	0	0	0.00777913	0.000369533	0.870837	0.121014	0.000240133	0.0207816	0.740618	0.238335
kidney/renal cell cancer	bladder cancer	2.66667e-07	0	5.72e-05	2.87333e-05	0.0077712	0.00665067	0.870837	0.114741	0.000231467	0.0103623	0.740631	0.248689
kidney/renal cell cancer	uterine/endometrial cancer	0	0	0	0	0.0077712	0.00107413	0.870837	0.120317	0.000236533	0.0002758	0.740631	0.258856
kidney/renal cell cancer	prostate cancer	0.00706533	0.120667	9.8e-06	0.251325	0.00114893	1.30667e-05	0.870837	0.0002686	0.000254933	4.05333e-05	0.740618	0.0077516
kidney/renal cell cancer	testicular cancer	0	0	0	0	0.00804573	0.000157933	0.870837	0.120959	0.000252	0.0001136	0.740631	0.259003
kidney/renal cell cancer	non-hodgkins lymphoma	0	0	0	0	0.000176467	0.000484333	0.999331	8.6e-06	1.58667e-05	0.0001462	0.999648	0.000190133
kidney/renal cell cancer	cin/pre-cancer cells cervix	1.52e-05	0	0	0	0.0077712	0.000285	0.870837	0.121107	0.000117467	0.0002504	0.740631	0.258985
kidney/renal cell cancer	rodent ulcer	0.000176467	4.96667e-05	1.52e-05	0	0.0080378	5.06667e-06	0.870837	0.120894	0.0001412	0	0.740618	0.259225
kidney/renal cell cancer	obesity-30BMI	0	0	0	0	0.00777913	0.047542	0.870837	0.0738417	0.0001564	0.0507221	0.740618	0.208504
kidney/renal cell cancer	hypertension	0.000705867	5.53333e-05	0.0001168	0.00342	0.00707327	0.0566619	0.870837	0.0646665	0.000167267	0.146842	0.740618	0.108836
kidney/renal cell cancer	heart/cardiac problem	7.93333e-06	0.000176467	0	0	0.0035746	0.000115267	0.893488	0.102638	0.000246933	0.0032556	0.763747	0.232751
kidney/renal cell cancer	essential hypertension	0	0	0	0	0.00706533	0.0194837	0.871543	0.101908	0.000231467	0.026661	0.740631	0.232476
kidney/renal cell cancer	angina	0	0	0	0	0.0077712	0.0572521	0.870837	0.0641395	0.000155467	0.186914	0.740618	0.0723123
kidney/renal cell cancer	transient ischaemic attack (tia)	0	0	0	0	0.0079556	0.00232287	0.870837	0.118884	0.000245267	0.022864	0.740618	0.236273
kidney/renal cell cancer	pulmonary embolism +/- dvt	0	0	0	0	0.00794767	5.76e-05	0.870837	0.121158	0.000255333	0.000198333	0.740618	0.258928
kidney/renal cell cancer	deep venous thrombosis (dvt)	5.13333e-06	5.06667e-06	0	0	0.00794767	0.000414333	0.870837	0.120791	0.000165533	0.000127933	0.740618	0.259088
kidney/renal cell cancer	asthma	0	0	0	0	0.00794767	0.0004154	0.870837	0.1208	0.000244867	0.0001154	0.740618	0.259022
kidney/renal cell cancer	emphysema/chronic bronchitis	0	0	0	0	0.00794767	0.00430867	0.870837	0.116906	0.000145667	0.0372651	0.740618	0.221971
kidney/renal cell cancer	bronchiectasis	3.85333e-05	0	0	0	0.0007138	0.000203467	0.877996	0.121087	0.000244867	0.0373955	0.740618	0.221703
kidney/renal cell cancer	spontaneous pneumothorax/recurrent pneumothorax	0	0	0	0	0.0077712	0.00653353	0.870837	0.114858	0.000244867	0.003534	0.740618	0.255603
kidney/renal cell cancer	liver/biliary/pancreas problem	2.66667e-07	0	0	0	7.93333e-06	0.000297467	0.99926	0.0004342	3.03333e-05	0.000156667	0.996016	0.0037966
kidney/renal cell cancer	gastro-oesophageal reflux (gord) / gastric reflux	9.8e-06	0	0	0	0.00777913	0.0002078	0.870837	0.121176	0.000230067	0.00718453	0.740618	0.251958
kidney/renal cell cancer	hepatitis	0	0	0	0	0.00328647	0.000664267	0.968772	0.0272771	0.000134533	4.23333e-05	0.904851	0.0949723
kidney/renal cell cancer	pancreatitis	0	0	0	0	0.0077712	0.0157101	0.870837	0.105681	0.000255333	8.11333e-05	0.740618	0.259045
kidney/renal cell cancer	urinary tract infection/kidney infection	9.92e-05	0	0	2.66667e-07	0.0077712	0.0004616	0.871694	0.120074	3.07333e-05	0.0001668	0.743274	0.256429
kidney/renal cell cancer	kidney stone/ureter stone/bladder stone	0	0	0	0	0.00777913	0.000212867	0.870837	0.121171	0.000240133	8.94667e-05	0.740618	0.259052
kidney/renal cell cancer	bladder problem (not cancer)	7.93333e-06	0	0	0	0.0077712	0.000272	0.870837	0.121112	0.000238533	7.26667e-05	0.74062	0.259069
kidney/renal cell cancer	urinary frequency / incontinence	7.93333e-06	0	0	0	0.0077712	0.0143249	0.870837	0.107059	0.000155467	0.000127933	0.740618	0.259099
kidney/renal cell cancer	testicular problems (not cancer)	0	0	0	0	0.0077712	0.007286	0.870837	0.114106	0.000241267	0.00267687	0.740631	0.25645
kidney/renal cell cancer	diabetes	0	0	0	0	0.0080378	0.0294057	0.870837	0.0917193	5.56667e-05	0.116061	0.740728	0.143155
kidney/renal cell cancer	hyperthyroidism/thyrotoxicosis	6.66667e-07	0	0	0	0.00777913	6.02667e-05	0.870837	0.121323	0.000254667	0.0002132	0.740618	0.258913
kidney/renal cell cancer	hypothyroidism/myxoedema	7.93333e-06	0	0	0	0.0077712	0.0321005	0.870837	0.0892832	0.000303	0.0141239	0.740618	0.244955
kidney/renal cell cancer	meningitis	2.66667e-07	0	0	0	0.00348227	0.000307333	0.953597	0.0426135	0.000227467	0.0081466	0.902451	0.0891751
kidney/renal cell cancer	trapped nerve/compressed nerve	4.74e-05	0	0	0	0.00777913	0.0001816	0.870837	0.121202	0.000155467	0.0166257	0.740626	0.242545
kidney/renal cell cancer	multiple sclerosis	9.92e-05	0	0	0	0.0079556	0.0230446	0.870837	0.0981626	0.000127533	8.95333e-05	0.740631	0.259052
kidney/renal cell cancer	parkinsons disease	0.0002666	0	0	9.8e-06	0.0077712	6.27333e-05	0.870837	0.121062	0.000157333	0.0002758	0.744547	0.25501
kidney/renal cell cancer	epilepsy	0.000114267	0	0	0	0.0077712	0.0003926	0.870837	0.120999	0.000265133	7.42667e-05	0.740629	0.258917
kidney/renal cell cancer	head injury	0	0	0	0	0.00777913	0.0002768	0.870837	0.121107	0.0002654	7.42667e-05	0.740618	0.259042
kidney/renal cell cancer	glaucoma	9.74e-05	0	0	0	0.0077712	0.000272333	0.870837	0.121022	0.000240133	7.26667e-05	0.740618	0.259069
kidney/renal cell cancer	cataract	0	0	0	0	0.00777913	0.00538687	0.870837	0.115997	0.000255333	0.0053182	0.740618	0.253808
kidney/renal cell cancer	anxiety/panic attacks	0	0	0	0	0.0079556	0.000120333	0.870837	0.121087	0.000245533	0.0173401	0.740618	0.241796
kidney/renal cell cancer	nervous breakdown	9.92e-05	0	0	2.87333e-05	0.00777913	5.54667e-05	0.870837	0.121328	0.0001662	0.017367	0.75137	0.230969
kidney/renal cell cancer	mania/bipolar disorder/manic depression	0	0	0	0	0.00777913	0.0003324	0.875789	0.116099	0.0002654	0.000140867	0.761388	0.238205
kidney/renal cell cancer	bone disorder	0.000274533	0	0	0	0.000176467	6.62e-05	0.998859	0.000623533	2.52667e-05	0.0001384	0.996672	0.00316487
kidney/renal cell cancer	back problem	0	0	0	0	0.0079556	5.06667e-06	0.870837	0.121202	0.000156133	7.42667e-05	0.740618	0.259151
kidney/renal cell cancer	muscle/soft tissue problem	0	0	0	0	0.00777913	0.000168333	0.870837	0.121215	0.00026	0.000188267	0.740623	0.258929
kidney/renal cell cancer	osteomyelitis	0	0	0	0	0.0001844	0.0001156	0.999331	0.0003694	0.000124467	0.000199	0.999648	2.89333e-05
kidney/renal cell cancer	osteoporosis	2.66667e-07	0	0	6.66667e-07	0.0077712	0.0001724	0.870837	0.121219	0.000249267	9.86e-05	0.740618	0.259033
kidney/renal cell cancer	prolapsed disc/slipped disc	0	0	0	0	0.00794767	0.000492267	0.870837	0.120723	0.000156133	0.000270667	0.740618	0.258955
kidney/renal cell cancer	ankylosing spondylitis	0	0	0	0	0.000194133	0.00567807	0.980758	0.0133702	3.6e-05	0.00251553	0.929648	0.0677999
kidney/renal cell cancer	iron deficiency anaemia	0	0	0	0	0.0077712	0.0109165	0.870837	0.110475	0.000255333	0.0369083	0.740618	0.222218
kidney/renal cell cancer	pernicious anaemia	0	0	0	0	0.0077712	0.00903247	0.870837	0.112359	0.000254933	0.00720407	0.740618	0.251923
kidney/renal cell cancer	gynaecological disorder (not cancer)	0	0	0	0	0.0077712	0.0035666	0.870837	0.117825	0.000132933	0.00643813	0.740631	0.252798
kidney/renal cell cancer	ovarian cyst or cysts	0.0002666	0	8.59333e-05	0	0.00777913	0.0110752	0.870837	0.110042	0.000231467	5.42667e-05	0.740631	0.258997
kidney/renal cell cancer	polycystic ovaries/polycystic ovarian syndrome	0	0	0	0	0.00777913	0.0154169	0.870837	0.105967	0.000292933	6.43333e-05	0.740618	0.259025
kidney/renal cell cancer	uterine fibroids	0	0	0	0	0.0077712	0.00803667	0.870837	0.113355	0.000245533	0.000177133	0.740618	0.258959
kidney/renal cell cancer	uterine polyps	0	0	0	0	0.00777913	0.00608647	0.870837	0.115297	0.000226067	0.000203467	0.740631	0.258939
kidney/renal cell cancer	vaginal prolapse/uterine prolapse	0	0	0	0	0.00777913	0.0199721	0.870837	0.101412	0.000232133	0.0116485	0.740631	0.247488
kidney/renal cell cancer	polymyalgia rheumatica	0	0	0	0	0.0079556	5.03333e-05	0.870837	0.121157	0.000239733	0.0370742	0.740618	0.222068
kidney/renal cell cancer	allergy or anaphylactic reaction to food	1.52e-05	0	0	0	0.0077712	0.00593893	0.870837	0.115453	0.000177867	7.61333e-05	0.740618	0.259113
kidney/renal cell cancer	allergy or anaphylactic reaction to drug	7.93333e-06	0	0	0	0.0077712	0.00589593	0.870837	0.115488	0.000240133	9.95333e-05	0.740618	0.259042
kidney/renal cell cancer	hayfever/allergic rhinitis	0	0	0	0	0.00777913	0.00582193	0.870837	0.115562	0.0001744	0.000297933	0.740618	0.25891
kidney/renal cell cancer	enlarged prostate	0	0	0	0	0.0077712	0.0065498	0.870837	0.114842	0.0001662	0.00589867	0.740618	0.253317
kidney/renal cell cancer	pneumonia	0	0	0	0	0.0077712	0.000654867	0.870837	0.120737	0.0001564	0.0001672	0.740618	0.259058
kidney/renal cell cancer	endometriosis	6.04667e-05	0	2.66667e-07	0	0.0077712	0.000322	0.870837	0.121009	0.000165267	0.0001304	0.740618	0.259086
kidney/renal cell cancer	bronchitis	2.66667e-07	0	0	0	0.00777913	0.000212867	0.870837	0.121171	0.000311867	1.24e-05	0.740618	0.259057
kidney/renal cell cancer	nasal/sinus disorder	0.000176467	7.93333e-06	4.76667e-05	0	0.0077712	0.000337667	0.870837	0.12087	0.000231867	1.00667e-05	0.747925	0.251785
kidney/renal cell cancer	nasal polyps	9.74e-05	0	0	0	0.0077712	0.0003216	0.870837	0.120973	0.0002654	0	0.740618	0.259117
kidney/renal cell cancer	meniere's disease	0	0	0	0	0.00564287	0.000191733	0.931985	0.0621803	0.000150067	0.0014316	0.948061	0.0503574
kidney/renal cell cancer	other neurological problem	2.87333e-05	0	0	0	0.0002128	0.0006146	0.986862	0.0123105	0.000241933	0.000150933	0.943009	0.0565696
kidney/renal cell cancer	headaches (not migraine)	0	0	0	0	0.00777913	0.0002724	0.870837	0.121111	0.000249533	7.68e-05	0.740618	0.259056
kidney/renal cell cancer	hiv/aids	2.66667e-07	0	0	0	0.00777913	0.0138783	0.870837	0.107505	0.000126867	0.0118795	0.740631	0.247362
kidney/renal cell cancer	tuberculosis (tb)	0	0	0	0	0.00777913	0.000503333	0.870837	0.12088	0.000244867	0.0156713	0.740618	0.243466
kidney/renal cell cancer	malaria	0	0	0	0	0.0063972	0.000305333	0.937388	0.0559089	2.56667e-05	0.000114267	0.842803	0.157057
kidney/renal cell cancer	eczema/dermatitis	0	0	0	0	0.0077712	0.000422933	0.870837	0.120969	0.000254667	7.49333e-05	0.740618	0.259052
kidney/renal cell cancer	psoriasis	0	0	0	0	0.00763747	0.000231533	0.902729	0.0894015	0.000154667	5.74667e-05	0.752612	0.247175
kidney/renal cell cancer	duodenal ulcer	0.0002666	1.3e-05	0	0	0.0077712	0.000413867	0.870837	0.120698	0.000146067	0.00465693	0.740618	0.254579
kidney/renal cell cancer	diverticular disease/diverticulitis	6.66667e-07	0	0	0	0.00777913	0.0157777	0.870837	0.105606	0.0001842	0.0001614	0.740618	0.259036
kidney/renal cell cancer	colitis/not crohns or ulcerative colitis	9.92e-05	0	0	2.87333e-05	0.000176467	0.0003354	0.999331	0.000157533	2.52667e-05	4.74e-05	0.997764	0.0020352
kidney/renal cell cancer	rectal or colon adenoma/polyps	0	0	0	0	0.0077712	0.000123867	0.870837	0.121268	0.000255333	0.000114	0.740618	0.259013
kidney/renal cell cancer	crohns disease	0	0	0	0	7.93333e-06	0.000509267	0.997494	0.00198933	2.52667e-05	8.43333e-05	0.993554	0.00633607
kidney/renal cell cancer	osteoarthritis	9.8e-06	0	0	0	0.00777913	0.0314168	0.870837	0.0899669	0.000230333	0.0172646	0.740618	0.241877
kidney/renal cell cancer	other joint disorder	0.000127933	0	0	0	0.0077712	0.000606733	0.870837	0.120785	0.000126867	0.000222	0.740631	0.258892
kidney/renal cell cancer	atrial fibrillation	0.000114667	0	0	0	0.0079556	0.000163667	0.870837	0.121043	0.000150067	0.0001184	0.740618	0.258999
kidney/renal cell cancer	psoriatic arthropathy	0	0	0	0	9.73333e-06	0.000348	0.994395	0.00524767	0.000125133	8.43333e-05	0.998771	0.0010196
kidney/renal cell cancer	rheumatic fever	0	0	0	0	0.00794767	0.0002724	0.870838	0.120942	0.000150733	0.0369083	0.741101	0.22184
kidney/renal cell cancer	irregular heart beat	0	0	0	0	0.00777913	0.000327733	0.870837	0.121056	0.0002556	0.0001238	0.740618	0.259003
kidney/renal cell cancer	svt / supraventricular tachycardia	0	0	0	0	7.93333e-06	0.000369133	0.999331	0.000292333	1.54667e-05	0.000134533	0.999648	0.0002022
kidney/renal cell cancer	varicose veins	0	0	0	0	0.0079556	0.000369067	0.870837	0.120838	0.000184867	0.000287467	0.740618	0.25891
kidney/renal cell cancer	lymphoedema	2.68667e-05	0	0	0	0.0077712	0.000566933	0.870837	0.120825	0.000254933	0.0059426	0.740618	0.253157
kidney/renal cell cancer	pneumothorax	6.66667e-07	0	0	0	0.00777913	0.00526613	0.870837	0.116117	0.00027	0.0138668	0.741093	0.24477
kidney/renal cell cancer	vertigo	0.000176467	0	2.68667e-05	0	0.0059088	0.00265553	0.922945	0.0683141	9.34667e-05	0.0167353	0.934787	0.0483569
kidney/renal cell cancer	appendicitis	4.96667e-05	0	0	0	0.00777913	0.0003326	0.870837	0.121001	0.000142067	0.0001712	0.740631	0.259055
kidney/renal cell cancer	anal fissure	2.9e-05	0	0	0	0.00794767	0.000158533	0.870837	0.121057	3.84e-05	0.0001842	0.753047	0.246701
kidney/renal cell cancer	haemorrhoids / piles	2.87333e-05	0	0	0	0.00794767	7.86e-05	0.870837	0.121136	0.000165533	0.0002132	0.740618	0.258974
kidney/renal cell cancer	umbilical hernia	1.52e-05	0	0	0	0.00794767	0.000111133	0.870837	0.121104	0.000131133	0.000114	0.740618	0.259122
kidney/renal cell cancer	cystitis	0.0002666	0	0	1.00667e-05	0.00777913	0.00378607	0.870837	0.117331	0.000127533	0.00321207	0.740631	0.256019
kidney/renal cell cancer	macular degeneration	0	0	0	0	0.00794767	0.000337933	0.870837	0.120877	0.000140267	0.00505353	0.740618	0.254188
kidney/renal cell cancer	iritis	0	0	0	0	1.76667e-05	6.82e-05	0.980758	0.0191565	0.000124467	0.00209467	0.932509	0.0652721
kidney/renal cell cancer	disc problem	2.66667e-07	0	0	0	0.00107087	0.004775	0.95296	0.0411939	0.0002506	8.40667e-05	0.950876	0.0487889
kidney/renal cell cancer	back pain	2.87333e-05	0	0	2.68667e-05	0.00777913	0.00162047	0.870837	0.119763	0.000145667	0.000172133	0.740618	0.259008
kidney/renal cell cancer	scoliosis	0	0	0	0	0.00777913	0.0099038	0.870837	0.11148	0.000321667	0.0074642	0.740618	0.251596
kidney/renal cell cancer	joint pain	0	0	0	0	0.00777913	0.0019986	0.870837	0.119385	0.0001662	0.000190133	0.740618	0.259026
kidney/renal cell cancer	fibromyalgia	0.0002666	0	0	0	0.0077712	0.0106883	0.870837	0.110437	0.000254667	0.000113067	0.740618	0.259014
kidney/renal cell cancer	dupuytren's contracture	1.03333e-05	0	0	2.68667e-05	0.00777913	0.00323447	0.870837	0.118149	0.0001418	0.030622	0.740631	0.228568
kidney/renal cell cancer	neck problem/injury	0	0	0	0	0.0079556	0.00177247	0.871391	0.118881	0.000150333	0.0001292	0.742531	0.25719
kidney/renal cell cancer	lichen planus	2.66667e-07	0	0	0	0	0.000221	0.999331	0.0004484	9.98667e-05	0.000109333	0.999558	0.000232867
kidney/renal cell cancer	cervical intra-epithelial neoplasia (cin) / precancerous cells cervix	0	0	0	0	0.0077712	0.00210347	0.870837	0.119288	0.000241933	0.000475933	0.740631	0.258651
kidney/renal cell cancer	cervical polyps	0	0	0	0	0.00777913	0.00955487	0.870837	0.111829	0	0	0	0
kidney/renal cell cancer	ectopic pregnancy	0	0	0	0	0.0077712	0.00630227	0.870837	0.115089	0.000142333	0.0008982	0.740631	0.258328
kidney/renal cell cancer	miscarriage	0	0	0	0	0.0077712	0.000335667	0.870837	0.121056	0.000355667	1.17333e-05	0.740631	0.259001
kidney/renal cell cancer	breast fibroadenoma	2.66667e-07	0	0	0.000126067	0.00777913	0.0212581	0.870837	0.100126	0.000142733	0.0175247	0.740631	0.241575
kidney/renal cell cancer	infectious mononucleosis / glandular fever / epstein barr virus (ebv)	0.000176467	7.93333e-06	0	0	0.0077712	0.000383133	0.870837	0.120824	0.000152133	0.000306667	0.740631	0.25891
kidney/renal cell cancer	measles / morbillivirus	2.5e-05	0	0	0	0.00777913	5.54e-05	0.870837	0.121328	0.000293067	0.00277153	0.747768	0.249143
kidney/renal cell cancer	mumps / epidemic parotitis	2.66667e-07	0	0	9.8e-06	0.00777913	0.00517313	0.870837	0.11621	0.0002312	8.65333e-05	0.747768	0.251904
kidney/renal cell cancer	shingles	0	0	0	0	0.0077712	0.00473073	0.870843	0.116655	0.000216933	0.0028658	0.747775	0.249143
kidney/renal cell cancer	herpes simplex	1.52e-05	0	0	6.66667e-07	6.84e-05	0.000236333	0.999326	0.0003692	9.92e-05	0.000122867	0.9969	0.00286213
kidney/renal cell cancer	hepatitis a	0	0	0	0	0.0065816	0.000157867	0.937032	0.0562285	0.000125133	0.0001178	0.841116	0.158641
kidney/renal cell cancer	tinnitus / tiniitis	0	0	0	0	0.00685207	0.0002332	0.901769	0.091146	0.000105267	0.0173428	0.887725	0.094827
kidney/renal cell cancer	tonsiltis	7.93333e-06	5.13333e-06	0	1.07333e-05	0.00794767	0.000327467	0.870837	0.120875	0.000273467	3.37333e-05	0.740631	0.259051
kidney/renal cell cancer	constipation	9.33333e-07	0	0	0	0.00777913	0.00672193	0.870837	0.114662	0.000241	0.00626447	0.740631	0.252862
kidney/renal cell cancer	thyroid goitre	0	0	0	0	0.00777913	0.000508667	0.870837	0.120875	0.0001528	0.000695533	0.740631	0.25852
kidney/renal cell cancer	stress	0	0	0	0	0.0077712	0.0005038	0.870837	0.120888	0.000254667	0.0172555	0.740854	0.241636
kidney/renal cell cancer	tendonitis / tendinitis / tenosynovitis	1.52e-05	0	0	4.74e-05	0.000176467	0.0001656	0.999299	0.000358467	0.000109933	3.69333e-05	0.998321	0.00146933
kidney/renal cell cancer	tennis elbow / lateral epicondylitis	9.8e-06	0	0	0	0	0.000284733	0.995867	0.00384833	0.0001102	0	0.999608	0.000272
kidney/renal cell cancer	cellulitis	9.8e-06	0	0	0	0.00777913	0.0088906	0.870837	0.112493	0.000146333	0.000163333	0.740618	0.259062
kidney/renal cell cancer	fracture jaw	7.93333e-06	0	0	0	0.0080378	0.000157533	0.870837	0.120959	0.000302067	0.00797627	0.740618	0.251104
kidney/renal cell cancer	fracture shoulder / scapula	0	0	0	0	0.0077712	0.000642733	0.870837	0.120749	0.000221533	4.76667e-05	0.740618	0.259113
kidney/renal cell cancer	fracture forearm / wrist	2.87333e-05	0	0	4.74e-05	0.0077712	0.000300533	0.870837	0.121091	0.000252	0.00163993	0.740631	0.2574
kidney/renal cell cancer	fracture radius	0	0	0	0	0.0077712	0.000123867	0.870837	0.121268	0.000156133	0.000240067	0.740618	0.258986
kidney/renal cell cancer	fracture hand	2.66667e-07	0	0	2.05333e-05	0.0077712	0.000545867	0.870837	0.120846	0.000132	0.000140867	0.740631	0.259075
kidney/renal cell cancer	fracture rib	9.92e-05	0	0	0	0.0077712	0.0055156	0.870837	0.115876	0.000132267	0.0457195	0.740631	0.213418
kidney/renal cell cancer	fracture vertebra / crush fracture / vertebral collapse	9.92e-05	0	0	0	0.00777913	0.000115467	0.870837	0.121268	0.0001924	5.53333e-05	0.740618	0.259035
kidney/renal cell cancer	fracture neck of femur / hip	5.56e-05	0	0	0	0.00777913	0.000364667	0.870837	0.121019	0.000245533	0.000133867	0.740618	0.258947
kidney/renal cell cancer	fracture shaft of femur	0	0	0	0	0.00794767	0.000340533	0.870837	0.120875	0.000241	0.00283213	0.740631	0.256295
kidney/renal cell cancer	fracture lower leg / ankle	0	0	0	0	0.0077712	0.000875067	0.870837	0.120516	0.000126867	0.044186	0.740631	0.215056
kidney/renal cell cancer	fracture fibula	7.93333e-06	0	2.55333e-05	0	0.00821427	5.52e-05	0.870837	0.120885	0.0002732	0.041096	0.740631	0.217974
kidney/renal cell cancer	fracture foot	0	0	0	0	0.00777913	0.000187333	0.870837	0.121196	0.000132267	0.0062276	0.740631	0.253009
kidney/renal cell cancer	fracture metatarsal	0	0	0	0	0.0077712	0.000300333	0.870837	0.121091	0	0	0	0
kidney/renal cell cancer	fracture toe	3.92e-05	0	0	0	0.0077712	0.000564067	0.870837	0.120828	0.000231467	0.0273179	0.740631	0.23178
kidney/renal cell cancer	septicaemia / sepsis	2.66667e-07	0	0	0	0.00794767	0.000457467	0.876393	0.115202	0.000265133	0	0.74085	0.258884
kidney/renal cell cancer	dysmenorrhoea / dysmenorrhea	2.66667e-07	0	0	0	0.00777913	0.0151744	0.870837	0.106209	0.0002258	0.0141212	0.740631	0.245021
kidney/renal cell cancer	benign breast lump	1.00667e-05	0	0	0	0.00777913	0.000292067	0.870837	0.121092	0.000274267	0.0001712	0.740618	0.258926
kidney/renal cell cancer	allergy to house dust mite	0	0	0	0	0.0077712	0.000115533	0.870837	0.121276	0.000145667	0.0002524	0.740618	0.258984
bladder cancer	ovarian cancer	0	0	0	0	0.0347554	0.0571635	0.000928467	0.907153	0.0428879	0.0613154	0.000851467	0.894945
bladder cancer	cervical cancer	0	0	0	0	0.0356889	0.0105527	0	0.953758	0.0437663	0.00427947	3.4e-06	0.951951
bladder cancer	testicular cancer	0.000176467	0	2.87333e-05	0	0.0357719	0.0390291	2.53333e-06	0.92502	0.0436525	0.0278619	0	0.928457
bladder cancer	non-hodgkins lymphoma	0	0	0	0	0.0001848	0.000217733	0.999329	0.0002684	0.000142733	0.000136133	0.999648	7.33333e-05
bladder cancer	malignant melanoma	7.93333e-06	0	0	0	0.0852034	4.99333e-05	0	0.914739	0.0749467	0.000271067	0	0.924782
bladder cancer	non-melanoma skin cancer	0	0	0	0	0.000279333	0.000382133	0.999331	7.93333e-06	3.88e-05	9.95333e-05	0.999648	0.000213867
bladder cancer	basal cell carcinoma	6.04667e-05	0	0	0	0.0849498	0.0074912	0	0.907498	0.0750614	0.000173733	0	0.924765
bladder cancer	cin/pre-cancer cells cervix	7.93333e-06	0	0	5.74667e-05	0.0356763	0.000277067	0	0.964039	0.0436551	0.000265333	0	0.956022
bladder cancer	rodent ulcer	4e-07	0	0	2.66667e-07	0.0853083	5.98667e-05	0	0.914631	0.0749474	0.000109	0	0.924943
bladder cancer	obesity-30BMI	6.04667e-05	0	0	0	0.0850421	0.378344	0	0.536554	0.0749474	0.0470324	0	0.87802
bladder cancer	hypertension	0	0	0	0	0.0849494	0.504975	0	0.410076	0.0749474	0.154303	0	0.770749
bladder cancer	stroke	7.93333e-06	0	6.66667e-07	4.74e-05	0.0849419	0.0654236	0	0.849627	0.0749367	0.182538	0	0.742477
bladder cancer	transient ischaemic attack (tia)	4e-07	0.0002666	0	0	0.0850417	0.0346319	0	0.880059	0.0750327	0.0809065	0	0.844061
bladder cancer	pulmonary embolism +/- dvt	0	0	0	0	0.0852085	5.48e-05	0	0.914737	0.0749519	0.000307333	0	0.924741
bladder cancer	deep venous thrombosis (dvt)	6.04667e-05	9.74e-05	2.87333e-05	0	0.0849498	0.00749147	0	0.907401	0.075032	9.92e-05	0	0.92484
bladder cancer	chronic obstructive airways disease/copd	9.74e-05	0	0	0	0.0849447	0.0729773	0	0.841981	0.0749474	0.000124067	0	0.924929
bladder cancer	emphysema/chronic bronchitis	0	0	0	0	0.0849364	0.0732476	0	0.841816	0.0749367	0.15432	0	0.770743
bladder cancer	bronchiectasis	0	0	0	0	0.0849447	0.00755753	0	0.907498	0.0749467	0.154361	0	0.770692
bladder cancer	sleep apnoea	2.66667e-07	0	0	0	0.085216	0.0185255	0	0.896258	0.0749283	0.0504347	9e-06	0.874628
bladder cancer	liver/biliary/pancreas problem	4e-07	2.66667e-07	2.87333e-05	0	0.00630487	0.000115267	0.918117	0.0754627	0.0012916	0.000146867	0.973318	0.0252149
bladder cancer	oesophagitis/barretts oesophagus	0.0001844	0	0	0	0.0850316	0.0813364	0	0.833448	0.0749373	0.000260867	0.00549733	0.919304
bladder cancer	peritonitis	4.74e-05	0	0	0	0.0849498	0.000152467	0	0.914898	0.0749619	9.94667e-05	0	0.924891
bladder cancer	urinary tract infection/kidney infection	0	0	0	0	0.0504917	0.000322067	0.00586693	0.943319	0.0728907	0.000157	0.0155661	0.911386
bladder cancer	kidney stone/ureter stone/bladder stone	5.06667e-06	0	2.87333e-05	0	0.0852106	0.0001104	0	0.914674	0.0749187	8.94667e-05	0	0.924963
bladder cancer	bladder problem (not cancer)	0.000176467	0	0	0	0.0423313	0.000321667	0	0.957171	0.0749373	0.000196467	0	0.924866
bladder cancer	testicular problems (not cancer)	5.06667e-06	0	0	1.00667e-05	0.0356763	0.00761273	0	0.956706	0.0436649	0.0123203	0	0.944005
bladder cancer	diabetes	0.000176467	0	0	0	0.0847603	0.271678	0	0.643385	0.0749519	0.133371	0	0.791678
bladder cancer	type 2 diabetes	0	0	0	0	0.0849443	0.304191	0	0.610865	0.0749339	0.000611867	0	0.924454
bladder cancer	thyroid problem (not cancer)	0	0	0	0	0.0356843	0.0052694	0	0.959046	0.043769	0.0460544	6.66667e-08	0.910177
bladder cancer	hyperthyroidism/thyrotoxicosis	6.04667e-05	0	0	1.00667e-05	0.085216	6.86e-05	0	0.914655	0.0749079	0.000289333	0	0.924793
bladder cancer	hypothyroidism/myxoedema	6.04667e-05	0	2.87333e-05	0	0.0853087	0.280189	0	0.634442	0.0749339	0.0241607	0	0.900877
bladder cancer	meningitis	0	0	0	0	0.0298947	0.0001028	0.655374	0.314629	0.0265053	0.0144989	0.614508	0.344488
bladder cancer	trapped nerve/compressed nerve	4e-07	0	0	0	0.085216	0.0258302	0.000318733	0.888635	0.0749177	0.0383642	0.0001386	0.886579
bladder cancer	multiple sclerosis	1.00667e-05	0	0	0	0.0351745	0.133794	0.0005148	0.830516	0.0436557	0.000339467	0	0.955995
bladder cancer	migraine	4e-07	6.04667e-05	0	0	0.0849415	0.0749909	0	0.840007	0.0749373	8.43333e-05	0	0.924978
bladder cancer	spinal injury	0	0	0	0	0.058356	0.0015206	0.158639	0.781485	0.0669611	9.8e-06	0.179127	0.753902
bladder cancer	retinal problem	5.46667e-06	7.93333e-06	0	0	0.0850338	4.99333e-05	0	0.914903	0.0749471	0.00955187	0	0.915501
bladder cancer	diabetic eye disease	0	0	0	0	0.0849443	0.0780474	0	0.837008	0.0749238	0.000230133	0	0.924846
bladder cancer	glaucoma	0	0	0	0	0.0850472	0.000266867	0	0.914686	0.0750605	0.0001618	0	0.924778
bladder cancer	cataract	0	0	0	0	0.0849447	0.000738133	0	0.914317	0.0750766	0.00962067	0	0.915303
bladder cancer	eye trauma	0	0	0	0	0.0397909	0.0139339	0.00170147	0.944574	0.0700503	0.0558072	0.00194047	0.872202
bladder cancer	retinal detachment	9.74e-05	0	0	0	0.0820885	0.0006334	0.00292173	0.914259	0.0749565	0.000130133	0	0.924913
bladder cancer	depression	0	0	0	0	0.0849494	0.0280451	0	0.887006	0.0749187	0.000199933	0	0.924881
bladder cancer	anxiety/panic attacks	2.66667e-07	0	0	0	0.0853087	5.98667e-05	0	0.914631	0.0749373	0.0724537	0.00262607	0.849983
bladder cancer	bone disorder	0	0	0	0	0.0021232	5.4e-06	0.988747	0.0091246	1.00667e-05	0.000201267	0.986484	0.0133049
bladder cancer	back problem	0	0	0	0	0.0850052	5.47333e-05	0	0.91494	0.0749367	0.000173467	0	0.92489
bladder cancer	joint disorder	0.000176467	2.66667e-07	0	0	0.0850417	6.04667e-05	0.0295605	0.885161	0.0364705	9.87333e-05	0.411247	0.552184
bladder cancer	muscle/soft tissue problem	1.3e-05	9.74e-05	0	0	0.0849368	5.50667e-05	0.0010202	0.913878	0.0747157	0.000198067	0.0029332	0.922153
bladder cancer	osteomyelitis	1.00667e-05	0	0	0	0.0001844	5.98667e-05	0.999331	0.000425133	4.39333e-05	0.0001842	0.999648	0.0001142
bladder cancer	osteoporosis	7.93333e-06	5.06667e-06	0	0	0.085203	0.0201329	0	0.894651	0.075032	0.0010324	0	0.923936
bladder cancer	ankylosing spondylitis	5.06667e-06	5.13333e-06	0	0	0.000819467	0.0126671	0.825163	0.16134	0.0072902	0.0272336	0.797645	0.167832
bladder cancer	iron deficiency anaemia	7.93333e-06	0	0	0	0.0849368	0.0483955	0	0.86666	0.0750614	0.0907641	0	0.834175
bladder cancer	pernicious anaemia	6.66667e-07	0	0	0	0.0849368	0.108664	0	0.806399	0.0750759	0.00747887	0	0.917444
bladder cancer	ovarian cyst or cysts	0.000176467	0	0	6.66667e-07	0.0841915	0.0476247	0	0.868007	0.0749367	0.000109	0	0.924954
bladder cancer	polycystic ovaries/polycystic ovarian syndrome	4.74e-05	0	0	2.68667e-05	0.084368	0.0816755	0	0.833956	0.0749523	9.8e-06	0	0.924964
bladder cancer	uterine fibroids	0	0	0	0	0.0843877	0.015909	0	0.899703	0.0750226	0.000122867	0	0.924855
bladder cancer	vaginal prolapse/uterine prolapse	0	0	0	0	0.0363351	0.0891385	0	0.874526	0.0749474	0.0105565	0	0.914496
bladder cancer	breast cysts	0.000176467	0	0	2.68667e-05	0.0407108	0.00400993	0	0.955103	0.041769	0.0311819	0.00194047	0.925082
bladder cancer	sarcoidosis	0	0	0	0	0.0001882	0.0001206	0.996865	0.00282647	3.94667e-05	0.000151667	0.981907	0.0179024
bladder cancer	allergy/hypersensitivity/anaphylaxis	0	0	0	0	0.0849364	6.01333e-05	0	0.915003	0.0749474	4.74e-05	0	0.925005
bladder cancer	polymyalgia rheumatica	5.06667e-06	0	0	0	0.0852113	0.0001042	0	0.914679	0.0749467	0.100204	0	0.82485
bladder cancer	systemic lupus erythematosis/sle	0	0	0	0	0.0356814	0.0698909	0	0.894428	0.0368977	0.172156	0.00676787	0.784178
bladder cancer	sjogren's syndrome/sicca syndrome	0	0	0	0	0.0312421	0.186669	0.0045446	0.777545	0.0411365	0.232553	0.00252867	0.723782
bladder cancer	allergy or anaphylactic reaction to drug	0	0	0	0	0.0849498	0.0750326	0	0.840018	0.0750513	9.95333e-05	0	0.924849
bladder cancer	enlarged prostate	0	0	0	0	0.0849447	0.0328962	0	0.882159	0.043795	0.0595387	0	0.896666
bladder cancer	pneumonia	4e-07	6.04667e-05	0	2.87333e-05	0.0849364	5.55333e-05	0	0.914947	0.074918	0.000281267	0	0.924772
bladder cancer	endometriosis	1.00667e-05	0	0	1.52e-05	0.0843731	0.000316533	0	0.91531	0.0749077	0.0001756	0	0.924891
bladder cancer	female infertility	0	0	0	0	0.0409889	0.0590325	0.0031318	0.896847	0.0405641	0.0771105	0.003101	0.879224
bladder cancer	other renal/kidney problem	0	0	0	0	0.0849498	0.0241069	0	0.890943	0.0749367	0.0184033	0.00338127	0.903279
bladder cancer	burns	5.06667e-06	4e-07	0	0	0.0418552	0.0001028	0.593864	0.364173	0.0366789	0.00478253	0.517769	0.44077
bladder cancer	bronchitis	0.000176467	4.96667e-05	4.74e-05	0	0.0847683	6.58e-05	0	0.91494	0.0750607	0.000131267	0	0.924761
bladder cancer	nasal/sinus disorder	4e-07	0	0	0	0.0834475	6.56e-05	0.0015942	0.914892	0.0750513	0.000151333	0.0120245	0.912773
bladder cancer	ear/vestibular disorder	1.00667e-05	0	0	0	0.0714085	7.34e-05	0.137853	0.790665	0.0443725	8.62e-05	0.383201	0.57233
bladder cancer	chronic sinusitis	2.68667e-05	0	0	0	0.0852113	0.000120333	0	0.914668	0.0750507	2.52667e-05	0	0.924897
bladder cancer	other neurological problem	0.000176467	0	0	0	0.0139377	0.000479533	0.911822	0.073584	0.0182176	0.000140867	0.773529	0.208113
bladder cancer	headaches (not migraine)	6.04667e-05	0	2.66667e-07	4.39333e-05	0.0849494	0.000453133	0	0.914537	0.074918	4.80667e-05	0	0.92499
bladder cancer	hiv/aids	0	0	0	0	0.0306638	0.0904281	0.00502047	0.873888	0.0330269	0.0656206	0.0106383	0.890714
bladder cancer	malaria	0.000176467	0	0	0	0.0263089	0.0380799	0.480934	0.454501	0.0463217	0.00128967	0.446003	0.506385
bladder cancer	helicobacter pylori	0.000176867	0	0	1.52e-05	0.0847679	0.000321667	0	0.914734	0.0749373	0.000140867	0	0.924907
bladder cancer	clotting disorder/excessive bleeding	4e-07	9.74e-05	0	0	0.0849443	0.00745827	0.0076182	0.899881	0	0	0	0
bladder cancer	anaemia	0	0	0	0	0.0572549	6.58667e-05	0.0247007	0.917979	0.0721139	0.000338333	0.00544327	0.922104
bladder cancer	eczema/dermatitis	0	0	0	0	0.0852109	0.000158	0	0.914631	0.0749467	0.000183933	0	0.924869
bladder cancer	psoriasis	7.93333e-06	0	0	0	0.0763091	6.95333e-05	0.167379	0.756234	0.071808	0.000156667	0.0418504	0.886185
bladder cancer	diverticular disease/diverticulitis	4e-07	0.0001152	2.87333e-05	0	0.0849443	0.0815533	0	0.833387	0.0749086	0.0002606	0	0.924802
bladder cancer	colitis/not crohns or ulcerative colitis	0	0	0	0	0.000181533	0.000385067	0.994991	0.00444227	1.00667e-05	0.000103267	0.997556	0.00233053
bladder cancer	crohns disease	9.8e-06	0	0	0.0002132	0.0001926	0.000327333	0.99534	0.00414047	2.87333e-05	8.46e-05	0.985892	0.0137713
bladder cancer	ulcerative colitis	5.06667e-06	0	0	9.92e-05	0.000176867	0.000332467	0.999331	0.000155133	2.94e-05	0.000188267	0.999634	4.88e-05
bladder cancer	rheumatoid arthritis	0	0	0	0	0.0356814	0.102956	0	0.861363	0.0434084	0.0997333	0.0002574	0.856601
bladder cancer	gout	0	0	0	0	0.0849443	0.0178083	0	0.897247	0.0749086	0.000287867	0	0.924804
bladder cancer	high cholesterol	2.87333e-05	0	0	0	0.0849419	0.521895	0	0.393163	0.0750226	0.142096	0	0.782852
bladder cancer	psoriatic arthropathy	0	0	0	0	0.000189467	0.000173	0.987593	0.0120444	2.94e-05	0.000183533	0.985133	0.0146537
bladder cancer	cervical spondylosis	2.87333e-05	0	0	0	0.0853138	6.8e-05	0	0.914618	0.074918	0.00977733	6e-07	0.915275
bladder cancer	irregular heart beat	0	0	0	0	0.0849498	0.000115533	0	0.914935	0.0749474	0.0002382	0	0.924814
bladder cancer	svt / supraventricular tachycardia	0	0	0	0	0.000189867	0.0004188	0.999331	6.07333e-05	2.87333e-05	0.000233733	0.999648	8.97333e-05
bladder cancer	varicose veins	6.59333e-05	0	0	0	0.0849443	0.000364	0	0.914626	0.0749467	0.000302667	0	0.924751
bladder cancer	lymphoedema	0.000176467	0	0	9.92e-05	0.0848624	0.0003296	0	0.914632	0.0397309	0.0253535	0.00390573	0.930911
bladder cancer	pneumothorax	0.0001844	0	0	0	0.0709141	0.00300107	0.013248	0.912652	0.0436703	0.0573729	0.00831307	0.890644
bladder cancer	labyrinthitis	2.87333e-05	0	0	0	0.0326747	0.0147074	0.454331	0.498287	5.42667e-05	0.0387835	0.734987	0.226146
bladder cancer	vertigo	7.93333e-06	0	0	0	0.0369006	0.0220988	0.437418	0.503575	0.006509	0.0387674	0.716463	0.238261
bladder cancer	appendicitis	1.52e-05	0	0	1.00667e-05	0.0849498	0.000369133	0	0.914681	0.0749467	0.0002606	0	0.924767
bladder cancer	haemorrhoids / piles	0	0	0	0	0.0849447	6.56e-05	0	0.91499	0.0749467	0.0002132	0	0.92484
bladder cancer	dyspepsia / indigestion	0.0002666	4e-07	2.87333e-05	0	0.000244867	5.4e-06	0.997473	0.00200973	0	0.000213533	0.999648	0.000109933
bladder cancer	abdominal hernia	2.87333e-05	0	0	0	0.0267116	0.0831983	0.00903313	0.881057	0.0186411	0.0833467	0.0249859	0.872997
bladder cancer	umbilical hernia	0	0	0	0	0.0849494	5.50667e-05	0	0.914995	0.0749474	0.000249867	0	0.924803
bladder cancer	inguinal hernia	0	0	0	0	0.0850099	0.0003694	0	0.914621	0.0749525	8.46e-05	0	0.924963
bladder cancer	bph / benign prostatic hypertrophy	0.000176467	0	1.52e-05	2.87333e-05	0.0355049	0.0524015	0	0.911917	0.0750317	0.0576372	0	0.867287
bladder cancer	erectile dysfunction / impotence	0	0	0	0	0.0358907	0.0395391	0	0.92457	0.0425513	0.0553691	0.00109587	0.900984
bladder cancer	trigemminal neuralgia	4e-07	0	0	0	0.0179268	0.101817	0.443117	0.437139	9.8e-05	0.000260867	0.892441	0.1072
bladder cancer	polio / poliomyelitis	0	0	0	0	0.085216	0.000109333	0	0.914675	0.0749519	0.000261267	0	0.924787
bladder cancer	dry eyes	0	0	0	0	0.0850421	0.00981033	0	0.905147	0.043656	0.0956535	0	0.860691
bladder cancer	disc problem	3.33333e-07	0	2.87333e-05	0	0.0478197	0.0362873	0.554878	0.361015	0.00844507	0.000836533	0.829151	0.161539
bladder cancer	disc degeneration	4e-07	0	0	0	0.0849364	0.0316041	0	0.883459	0.0749736	0.0098642	0	0.915162
bladder cancer	back pain	0	0	0	0	0.0849447	0.039234	0	0.875821	0.0749367	0.000308	0	0.924755
bladder cancer	scoliosis	0.0002666	0	0	0	0.0355483	0.0603573	0.0001964	0.903631	0.0432482	0.0654359	0.000465667	0.89085
bladder cancer	arthritis (nos)	0	0	0	0	0.0849494	0.0983025	0	0.816748	0.0749373	0.039002	0	0.886061
bladder cancer	plantar fascitis	0	0	0	0	0.0288975	0.179554	0.527353	0.264196	0	0	0	0
bladder cancer	carpal tunnel syndrome	0.000176467	0	0	0	0.0847683	0.0027824	0	0.912273	0.0663725	0.0502317	0.0085354	0.87486
bladder cancer	fibromyalgia	0.000176467	0	0	0	0.084765	0.009546	0	0.905513	0.0750317	0.000212267	0	0.924756
bladder cancer	dupuytren's contracture	7.93333e-06	6.07333e-05	2.66667e-07	0	0.0356763	0.0415977	0	0.922657	0.0267665	0.0781663	0.0169839	0.878083
bladder cancer	neck problem/injury	0	0	0	0	0.077512	0.0198387	0.0266754	0.875974	0.0721105	0.000129467	0.0167829	0.910977
bladder cancer	acne/acne vulgaris	7.93333e-06	0	0.000114	2.87333e-05	0.0849415	0.000818867	0	0.914232	0.0749238	0.157256	0	0.767678
bladder cancer	lichen planus	0	0	0	0	0.000176867	0.0002206	0.999331	0.000271933	0.0001434	0.000198733	0.999557	0.000100333
bladder cancer	cervical intra-epithelial neoplasia (cin) / precancerous cells cervix	0.000176867	0	0	0	0.035755	0.0136469	1.61333e-05	0.950405	0.0422627	0.0115299	0.00139307	0.944814
bladder cancer	cervical polyps	0	0	0	0	0.0204817	0.0387761	0.0152077	0.925535	0	0	0	0
bladder cancer	menorrhagia (unknown cause)	1.00667e-05	0	0	0	0.0639437	0.0700295	0	0.866027	0.0749367	0.001323	0	0.92373
bladder cancer	ectopic pregnancy	1.52e-05	0	0	0	0.0318637	0.00373167	0.0047326	0.959672	0.0436363	0.0159986	6.66667e-08	0.94035
bladder cancer	miscarriage	0	0	0	0	0.0468419	0.000389667	0	0.952768	0.0437791	2.66667e-07	0	0.956221
bladder cancer	raynaud's phenomenon/disease	4.39333e-05	0	0	0	0.035681	0.0051374	0	0.959182	0.0408289	0.0390701	0.00280753	0.91725
bladder cancer	urticaria	0	0	0	0	0.000183467	6.3e-05	0.948548	0.0512052	0.0009864	0.000135867	0.872807	0.126071
bladder cancer	infectious mononucleosis / glandular fever / epstein barr virus (ebv)	0	0	0	0	0.0750454	0.0433599	0.0100018	0.871593	0.0749467	0.00148413	0.0017542	0.921815
bladder cancer	measles / morbillivirus	2.87333e-05	0	0	0	0.0718939	5.54667e-05	0.0131493	0.914901	0.07507	0.0399654	0.0073954	0.87754
bladder cancer	whooping cough / pertussis	0	0	0	0	0.0717965	0.0004192	0.0131493	0.914635	0.0749367	0.0388601	0.00739567	0.878808
bladder cancer	tinnitus / tiniitis	0	0	0	0	0.0612972	0.000327933	0.240152	0.698223	0.0152964	0.0422718	0.566415	0.376017
bladder cancer	tonsiltis	0	0	0	0	0.0849494	0.0003326	0	0.914718	0.0749841	0.00120673	0	0.923809
bladder cancer	constipation	0.0002666	0	0	4.74e-05	0.0329883	0.0603763	0.00670773	0.899661	0.0431754	0.0403485	0.000450933	0.915978
bladder cancer	thyroid goitre	0	0	0	0	0.0367517	0.0136397	1.26667e-06	0.949607	0.0468049	0.00344093	1.53333e-06	0.949753
bladder cancer	insomnia	0	0	0	0	0.0849498	0.000212933	0	0.914837	0.0436249	0.0104416	0.00459133	0.941342
bladder cancer	osteopenia	0	0	0	0	0.0850421	0.0123307	0	0.902627	0.0749373	5.74667e-05	0	0.925005
bladder cancer	tendonitis / tendinitis / tenosynovitis	2.87333e-05	0	0	0	0.000443467	0.000157267	0.9958	0.003599	6.66667e-07	9.98e-05	0.99318	0.00669033
bladder cancer	tennis elbow / lateral epicondylitis	0	0	0	0	0.00927207	0.0002768	0.963066	0.0273851	0.0001434	1.52e-05	0.99399	0.00585167
bladder cancer	cellulitis	0	0	0	0	0.0852113	0.0993964	0	0.815392	0.0749373	0.000281267	0	0.924781
bladder cancer	fracture skull / head	0.000176467	0	0	0	0.0850316	0.00678573	0	0.908006	0.0582429	0.0721935	0	0.869564
bladder cancer	fracture jaw	0	0	0	0	0.0852113	0.000152467	0	0.914636	0.0480024	0.0194746	0	0.932523
bladder cancer	fracture shoulder / scapula	7.93333e-06	0	0	0	0.0849364	0.0113487	0	0.903707	0.0611663	0.000156667	0	0.938677
bladder cancer	fracture ulna	0.000176467	4e-07	0	0	0.0847729	0.000429867	0	0.91462	0.0612408	0.000180333	0	0.938579
bladder cancer	fracture hand	0	0	0	0	0.0849498	0.0003694	0	0.914681	0.0611553	0.000695533	0	0.938149
bladder cancer	fracture pelvis	0	0	0	0	0.0850297	0.0492592	3.33333e-07	0.865711	0.0611555	0.0166231	0	0.922221
bladder cancer	fracture shaft of femur	2.68667e-05	0	0	2.87333e-05	0.0850472	0.0003322	0	0.914621	0.0611369	0.0386884	0	0.900119
bladder cancer	fracture lower leg / ankle	4e-07	0	0	2.66667e-07	0.0850389	0.0678801	0	0.847081	0.0436654	0.172001	0	0.784333
bladder cancer	fracture tibia	7.93333e-06	0	0	0	0.0849415	0.0200265	0	0.895024	0.0612702	0.132053	0	0.806677
bladder cancer	fracture fibula	0	0	0	0	0.0852164	0.0200634	0	0.89472	0.0612228	0.132209	0	0.806568
bladder cancer	fracture foot	0.000176467	0	0	9.8e-06	0.0847729	5.4e-06	0	0.915045	0.0612408	0.0260097	1.10667e-05	0.912729
bladder cancer	fracture metatarsal	0.000273867	0	0	0	0.0847733	0.000918	0.000543933	0.913491	0	0	0	0
bladder cancer	fracture toe	0	0	0	0	0.0849498	0.0442882	0	0.870762	0.0611559	0.0989876	0	0.839857
bladder cancer	septicaemia / sepsis	0	0	0	0	0.0849341	0.000108067	0.0329273	0.882031	0.0749373	2.68667e-05	0.00651767	0.918518
bladder cancer	rosacea	7.93333e-06	0	0	0	0.0241393	6.28667e-05	0.81432	0.161469	0.0259876	0.0057288	0.725425	0.242859
bladder cancer	dysmenorrhoea / dysmenorrhea	0	0	0	0	0.0593591	0.0556151	0	0.885026	0.0602965	0.00357073	0	0.936133
bladder cancer	menopausal symptoms / menopause	5.06667e-06	0	0	0	0.0359505	0.0136711	0	0.950373	0.0411157	0.0232285	0.0025494	0.933106
bladder cancer	benign breast lump	0	0	0	0	0.0852109	0.0001156	0	0.914674	0.0749474	0.0002704	0	0.924782
bladder cancer	scarlet fever / scarlatina	0.000176467	0	0	0	0.0716125	0.0091516	0.0131493	0.90591	0.0750766	9.96e-05	0.0073954	0.917428
bladder cancer	undescended testicle	0	0	0	0	0.0357498	0.0542789	0	0.909971	0.0385179	0.0317673	0.00513713	0.924578
bladder cancer	Unknown	0.000176467	0	0	0	0.0847654	4.99333e-05	0	0.915008	0.0750219	0.000126067	0	0.924852
ovarian cancer	age	5.13333e-06	0	9.92e-05	0	0.0580947	0.432952	0	0.508949	0.0620957	0.232569	0	0.705236
ovarian cancer	kidney/renal cell cancer	7.93333e-06	0	0	2.68667e-05	0.0107323	0.0077712	0.870837	0.110651	0.0221791	0.000199533	0.740631	0.236963
ovarian cancer	prostate cancer	5.13333e-06	4.96667e-05	2.87333e-05	0	0.0580872	0.0174151	0	0.924443	0.0621659	0.0599601	0	0.877845
ovarian cancer	testicular cancer	0.000114	0	0	0	0.0536334	0.0348336	0.00436907	0.907164	0.0620169	0.0278547	3.59333e-05	0.909979
ovarian cancer	non-hodgkins lymphoma	9.92e-05	0	0	0	0.0002724	0.0002126	0.999329	0.000185933	0.000114667	4.7e-05	0.999648	9.13333e-05
ovarian cancer	malignant melanoma	9.92e-05	0	0	2.68667e-05	0.0581003	4.96667e-05	0	0.94185	0.062067	4.80667e-05	0	0.937759
ovarian cancer	non-melanoma skin cancer	0.0002666	0	0	0	0.000108267	0.000118067	0.999331	0.000176467	0.000241933	0.0001096	0.999648	6.66667e-07
ovarian cancer	basal cell carcinoma	0	0	0	0	0.0581049	0.0074912	0	0.934404	0.0620677	7.42667e-05	0	0.937858
ovarian cancer	squamous cell carcinoma	9.74e-05	0	0	2.68667e-05	0.0580025	0.00766767	0	0.934233	0.0620677	0.0001112	0	0.937794
ovarian cancer	cin/pre-cancer cells cervix	0.0002666	0	0	0	0.0578206	1.3e-05	0	0.9419	0.0620667	0.000237533	0	0.937696
ovarian cancer	rodent ulcer	0	0	0	0	0.0580919	5.47333e-05	0	0.941853	0.0621953	3.66667e-05	0	0.937768
ovarian cancer	heart/cardiac problem	0	0	0	0	0.0463973	0.00134473	0.200226	0.752032	0.0559555	0.0145177	0.121646	0.807881
ovarian cancer	essential hypertension	6.66667e-07	0	0	0	0.0578257	0.204119	6.58667e-05	0.73799	0.0621662	0.0857863	0	0.852047
ovarian cancer	gestational hypertension/pre-eclampsia	5.13333e-06	0	0	0	0.0580947	0.0273615	0	0.914539	0.062067	0.000123533	0	0.937809
ovarian cancer	heart attack/myocardial infarction	0	0	0	0	0.058097	0.383778	0	0.558125	0.0621669	0.127961	0	0.809873
ovarian cancer	heart arrhythmia	0	0	0	0	0.0430169	5.06667e-06	0.300734	0.656244	0.038848	0.000433533	0.390372	0.570346
ovarian cancer	heart valve problem/heart murmur	0	0	0	0	0.0580974	0.000226133	0.00793173	0.933745	0.0621947	0.0015926	0.0046036	0.931609
ovarian cancer	pulmonary embolism +/- dvt	0	0	0	0	0.0580974	5.76e-05	0	0.941845	0.0621669	9.41333e-05	0	0.937739
ovarian cancer	chronic obstructive airways disease/copd	2.87333e-05	0	0	0	0.0580947	0.0731535	0	0.868752	0.0621666	7.45333e-05	0	0.93773
ovarian cancer	emphysema/chronic bronchitis	9.92e-05	0	0	0	0.0578253	0.0732417	0	0.868933	0.0620957	0.154221	0	0.783584
ovarian cancer	sleep apnoea	7.93333e-06	0	0	0	0.0580919	0.000110533	0	0.94179	0.0569507	0.0392298	0.005003	0.898817
ovarian cancer	spontaneous pneumothorax/recurrent pneumothorax	0	0	0	0	0.0551524	0.0531353	0.00284253	0.88887	0.0586028	0.0281665	0.0035634	0.909667
ovarian cancer	liver/biliary/pancreas problem	5.4e-06	6.04667e-05	0	0	0.000371933	0.000226133	0.918117	0.0812195	0.0001292	0.000183533	0.973318	0.0263693
ovarian cancer	gastro-oesophageal reflux (gord) / gastric reflux	2.66667e-07	0	0	0	0.0581051	4.96667e-05	0	0.941845	0.0621953	0.00751687	0	0.930288
ovarian cancer	oesophagitis/barretts oesophagus	2.66667e-07	0	0	9.92e-05	0.0580967	0.0814578	0	0.860445	0.0620674	5.74667e-05	0.00549733	0.932279
ovarian cancer	gastric/stomach ulcers	9.74e-05	7.93333e-06	0	0	0.0579945	0.000242	0	0.941658	0.0621666	0.000128533	0	0.937705
ovarian cancer	gastritis/gastric erosions	0	0	0	0	0.0574695	0.00649493	0.0209781	0.915057	0.0621949	5.28e-05	0.000720667	0.937032
ovarian cancer	hepatitis	9.74e-05	0	0	0	0.0187495	0.000500667	0.709783	0.27087	0.0120486	0.00117567	0.674905	0.311871
ovarian cancer	cholelithiasis/gall stones	9.74e-05	0	0	5.74667e-05	0.0580029	0.0814629	0	0.860437	0.0621666	2.71333e-05	0	0.937749
ovarian cancer	cholecystitis	0	0	0	0	0.000272	0.00213893	0.994189	0.0034	0	0	0	0
ovarian cancer	kidney stone/ureter stone/bladder stone	0	0	0	0	0.0581003	0.000110133	0	0.94179	0.0621669	9.95333e-05	0	0.937734
ovarian cancer	bladder problem (not cancer)	5.13333e-06	0	0.000114	2.87333e-05	0.0578336	0.000316267	0	0.941845	0.0620529	7.26667e-05	0	0.937732
ovarian cancer	urinary frequency / incontinence	0.0002666	0	9.98667e-05	0	0.0578387	0.000236933	0	0.941658	0.0620667	0.0012808	0	0.936553
ovarian cancer	testicular problems (not cancer)	0.000114	0	0	6.26e-05	0.057726	0.00741307	0.0001044	0.934756	0.0620612	0.0121969	8e-07	0.925565
ovarian cancer	thyroid problem (not cancer)	2.66667e-07	0	0	0	0.0580996	0.00521433	0	0.936686	0.0618436	0.0456617	0.000351067	0.892144
ovarian cancer	hyperthyroidism/thyrotoxicosis	0.000102467	0	9.98667e-05	0.0001614	0.0580578	5.00667e-05	0	0.94179	0.061953	3.88e-05	0	0.937747
ovarian cancer	hypothyroidism/myxoedema	0	0	0	0	0.0580999	0.280351	0	0.661549	0.0621669	0.0241891	0	0.913644
ovarian cancer	eye/eyelid problem	2.66667e-07	0	0	6.66667e-07	0.0579996	0.000391933	0	0.941608	0.0621947	0.0005648	0	0.93724
ovarian cancer	meningitis	9.92e-05	0	0	0	0.0192823	0.000181533	0.651334	0.329203	0.0187837	0.0145274	0.614508	0.352082
ovarian cancer	peripheral neuropathy	0.0002666	0	0	0	0.0080344	0.0433046	0.855926	0.0924683	0.0274916	0.002762	0.618193	0.351554
ovarian cancer	trapped nerve/compressed nerve	0	0	0	0	0.0581053	0.0260015	0.000318733	0.915574	0.0620765	0.0381797	0.0001386	0.899605
ovarian cancer	multiple sclerosis	0	0	0	0	0.0433418	0.119403	0.0147585	0.822496	0.0621767	0.000250333	0	0.937573
ovarian cancer	parkinsons disease	0	0	0	0	0.0580974	0.000121533	0	0.941781	0.0590122	0.000181667	0.0324144	0.908392
ovarian cancer	epilepsy	5.13333e-06	0	6.66667e-07	0	0.0579945	5.8e-05	0	0.941942	0.062176	0.000103	1.1e-05	0.937709
ovarian cancer	head injury	0	0	0	0	0.0578387	0.0002666	0	0.941895	0.0621669	8.40667e-05	0.000164667	0.937584
ovarian cancer	retinal problem	2.66667e-07	0	0	0	0.0580919	0.0001844	0	0.941724	0.0621059	0.00946247	0	0.928431
ovarian cancer	diabetic eye disease	0	0	0	0	0.0580999	0.077686	0	0.864214	0.0620674	0.000130667	0	0.937802
ovarian cancer	cataract	5.13333e-06	0	0	0	0.0580951	0.000110133	0	0.94179	0.0621956	0.00966807	0	0.928136
ovarian cancer	eye trauma	0.000114	0	0	0	0.0567039	0.0141511	0.001299	0.927846	0.0545317	0.0502828	0.00752047	0.887551
ovarian cancer	retinal detachment	2.66667e-07	0	0	0	0.0581051	0	0.00292173	0.938973	0.062176	4.46e-05	0	0.937779
ovarian cancer	depression	0.000114	0	0	0	0.0581049	0.000287	0	0.941608	0.0620529	9.6e-05	0	0.937737
ovarian cancer	anxiety/panic attacks	4e-07	0	0	0	0.0580999	5.47333e-05	0	0.941845	0.0621669	0.0722793	0.00262607	0.862928
ovarian cancer	nervous breakdown	0	0	0	0	0.0580998	4.96667e-05	0	0.941851	0.0541255	0.0723018	0.027735	0.845838
ovarian cancer	mania/bipolar disorder/manic depression	0.000266867	6.04667e-05	9.8e-06	0	0.0571044	5.47333e-05	0.0114401	0.931073	0.0541545	2.68667e-05	0.0644027	0.881406
ovarian cancer	bone disorder	2.66667e-07	0	0	0	0.000377133	0	0.988747	0.0108758	0.0011964	0.000201267	0.986484	0.0121185
ovarian cancer	back problem	5.13333e-06	0	0	0	0.0580951	5.47333e-05	0	0.941845	0.062067	8.43333e-05	0	0.937849
ovarian cancer	joint disorder	5.06667e-06	0	0	6.66667e-07	0.0568443	0.000176467	0.0295605	0.913414	0.0480124	9.80667e-05	0.411247	0.540642
ovarian cancer	muscle/soft tissue problem	0.000114	0	0	0	0.0581003	4.96667e-05	0.0010202	0.94083	0.0620529	7.42667e-05	0.0029332	0.934826
ovarian cancer	osteomyelitis	2.66667e-07	5.06667e-06	0.0001238	0	0.000377067	4.96667e-05	0.999331	0.000237333	0.0001282	8.5e-05	0.999648	1.54e-05
ovarian cancer	spine arthritis/spondylitis	4e-07	0	2.66667e-07	9.92e-05	0.0581524	0.000234067	0	0.941613	0.0620955	6.48667e-05	6e-07	0.93774
ovarian cancer	prolapsed disc/slipped disc	5.13333e-06	0	0	0.000114	0.0579898	5.47333e-05	0	0.94195	0.0619537	7.26667e-05	0	0.93786
ovarian cancer	ankylosing spondylitis	0.000114	0	0	0	0.0136259	0.0126657	0.825164	0.148545	0.0075106	0.0271897	0.797645	0.167541
ovarian cancer	iron deficiency anaemia	2.66667e-07	5.06667e-06	0	0	0.0580917	5.76e-05	0	0.941845	0.0621666	0.0906817	0	0.847152
ovarian cancer	pernicious anaemia	0	0	0	0	0.0580868	0.108756	0	0.833157	0.0621669	0.0075076	0	0.930326
ovarian cancer	gynaecological disorder (not cancer)	0.0002666	0	0	1.00667e-05	0.0553712	0.0275691	0.0024592	0.914334	0.0609342	0.0219475	0.00113347	0.915975
ovarian cancer	ovarian cyst or cysts	6.66667e-07	0	0	0	0.0580947	0.000186667	0	0.941719	0.0621949	3.69333e-05	0	0.937767
ovarian cancer	uterine fibroids	5.4e-06	0	0	0	0.0580916	0.000234467	0	0.941669	0.0621669	0.000122867	0	0.93771
ovarian cancer	uterine polyps	2.66667e-07	0	0	0	0.0523709	0.0252553	0.0057236	0.91665	0.0621662	8.94667e-05	0	0.937744
ovarian cancer	vaginal prolapse/uterine prolapse	0	0	0	0	0.0580999	4.96667e-05	0	0.941851	0.0621669	0.0105834	0	0.92725
ovarian cancer	sarcoidosis	0	0	0	0	0.0003722	0.0001152	0.996865	0.00264787	0.000114667	0.000214	0.981907	0.0177649
ovarian cancer	allergy/hypersensitivity/anaphylaxis	0	0	0	0	0.0580868	0.000239133	0	0.941674	0.0621956	4.74e-05	0	0.937757
ovarian cancer	allergy or anaphylactic reaction to food	0.0002666	0	0	0	0.0578304	0.0750355	0	0.866868	0.0620772	7.61333e-05	0	0.937847
ovarian cancer	allergy or anaphylactic reaction to drug	7.93333e-06	0	0	0	0.058097	0.0752037	0	0.866691	0.0621956	9.95333e-05	0	0.937705
ovarian cancer	hayfever/allergic rhinitis	5.13333e-06	0	0	0	0.0580947	0.0752091	0	0.866691	0.0620957	0.000194	0	0.93771
ovarian cancer	pneumonia	4e-07	5.13333e-06	0	0	0.0580868	0.000294533	0	0.941613	0.0620677	0.0002434	0	0.937689
ovarian cancer	endometriosis	9.74e-05	0	0	1.52e-05	0.058055	4.96667e-05	0	0.941798	0.0621666	0.000103	0	0.937715
ovarian cancer	female infertility	0.000114	0	0	0	0.0449969	0.0490306	0.0130027	0.89297	0.0481342	0.0661795	0.0138188	0.871753
ovarian cancer	burns	2.66667e-07	4.96667e-05	0	0.0001238	0.0316461	0.0001844	0.593864	0.374256	0.0285812	0.00459833	0.517769	0.448928
ovarian cancer	bronchitis	0	0	0	0	0.0580999	0.0001152	0	0.941785	0.0621949	3.14e-05	0	0.937774
ovarian cancer	ear/vestibular disorder	0.0002666	0	2.66667e-07	0	0.0554577	0.000117667	0.138308	0.805851	0.0438765	8.62e-05	0.383308	0.572729
ovarian cancer	chronic sinusitis	5.13333e-06	0	0	0	0.0580951	0.0001152	0	0.941785	0.0621662	0.0001014	0	0.937732
ovarian cancer	nasal polyps	9.92e-05	0	0	0	0.0580923	5.47333e-05	0	0.941853	0.0621062	4.74e-05	0	0.937747
ovarian cancer	other neurological problem	4e-07	0	9.8e-06	0	0.0170705	0.000244867	0.911822	0.0708619	0.0180377	3.69333e-05	0.773529	0.208387
ovarian cancer	headaches (not migraine)	0.000114	0	0	0	0.0581049	0.0004974	0	0.941398	0.062062	0.000103667	0	0.93772
ovarian cancer	tuberculosis (tb)	0	0	0	0	0.0581603	0.0002312	0	0.941608	0.0621659	0.0573231	0	0.880511
ovarian cancer	helicobacter pylori	6.04667e-05	0	0.000114	0	0.0581003	5.47333e-05	0	0.941785	0.0620816	9.95333e-05	0	0.937705
ovarian cancer	clotting disorder/excessive bleeding	5.13333e-06	0	0	0	0.0578281	0.0071258	0.0076182	0.927423	0	0	0	0
ovarian cancer	anaemia	4e-07	6.56e-05	0	0	0.0535671	0	0.0247007	0.921666	0.0621662	0.000125133	0.00544327	0.932265
ovarian cancer	eczema/dermatitis	0	0	0	0	0.0580919	0.000181533	0	0.941727	0.0621662	7.49333e-05	0	0.937759
ovarian cancer	malabsorption/coeliac disease	0	0	0	0	0.0580024	0.000328667	0	0.941669	0.0621956	5.72e-05	0	0.937747
ovarian cancer	duodenal ulcer	0	0	0	0	0.0579949	0.0020228	0	0.939982	0.0620961	6.75333e-05	0	0.937836
ovarian cancer	diverticular disease/diverticulitis	0	0	0	0	0.0581003	0.0814629	0	0.860437	0.0620964	5.74667e-05	0	0.937846
ovarian cancer	rectal or colon adenoma/polyps	5.13333e-06	0	0	0	0.0580868	0.000294533	0	0.941613	0.0621669	4.74e-05	0	0.937786
ovarian cancer	rheumatoid arthritis	4e-07	0	6.66667e-07	0	0.0558933	0.0977637	0.00220373	0.844139	0.0541251	0.0919496	0.00804113	0.845884
ovarian cancer	osteoarthritis	0	0	0	0	0.0580025	0.163911	0	0.778086	0.0622051	0.0389721	0	0.898823
ovarian cancer	gout	0.000114	0	0	0	0.0580025	0.00481673	0	0.937181	0.0619534	0.000113467	0	0.937819
ovarian cancer	other joint disorder	2.66667e-07	0.000443067	0	0	0.0577327	0.000110533	0	0.941713	0.0621956	0.0012782	0	0.936526
ovarian cancer	high cholesterol	0	0	0	0	0.0578253	0.46639	0	0.475785	0.0621669	0.13277	0	0.805064
ovarian cancer	hiatus hernia	9.92e-05	0	0	0.000114	0.0580999	0.081573	0	0.860327	0.0619815	0.0389569	0	0.898848
ovarian cancer	sciatica	0	0	0	0	0.0581053	0.0667746	0	0.87512	0.062067	0.00132607	0	0.936607
ovarian cancer	psoriatic arthropathy	2.66667e-07	0	0	0	0.00193087	0.000259333	0.987593	0.0102164	0.00319253	8.43333e-05	0.985133	0.0115898
ovarian cancer	cervical spondylosis	0.000114	0	0	0	0.0580974	0.0002358	0	0.941667	0.0619527	0.00978713	6e-07	0.928145
ovarian cancer	rheumatic fever	9.92e-05	0	0	1.52e-05	0.0581572	4e-07	0.0160815	0.925761	0.0620961	0.100037	0.00773573	0.830016
ovarian cancer	svt / supraventricular tachycardia	4e-07	0	0.000114	9.8e-06	0.0003824	4.96667e-05	0.999331	0.000236933	9.94667e-05	5.81333e-05	0.999648	7.08e-05
ovarian cancer	lymphoedema	0.0002666	0	2.66667e-07	6.66667e-07	0.0578304	0.000234067	0	0.941669	0.0618949	0.0288637	0.000271067	0.908969
ovarian cancer	labyrinthitis	2.66667e-07	9.74e-05	0	1.52e-05	0.0154175	0.0130358	0.45636	0.515089	0.00621687	0.0384769	0.735094	0.220197
ovarian cancer	vertigo	9.92e-05	0	0	4.74e-05	0.0162935	0.0197985	0.439446	0.524462	0.0061186	0.038476	0.71657	0.238689
ovarian cancer	appendicitis	0	0	0	0	0.0578383	0.0002666	0	0.941895	0.0620955	5.74667e-05	0	0.937847
ovarian cancer	anal fissure	9.8e-06	0	0	0	0.0579996	6.04667e-05	0	0.94194	0.0591285	0.0001842	0.0598812	0.880796
ovarian cancer	haemorrhoids / piles	4e-07	0	9.33333e-07	0	0.0580919	6.04667e-05	0	0.941847	0.0621053	0.000173467	0	0.93772
ovarian cancer	jaundice (unknown cause)	4e-07	0	0	0	0.0579611	0.0417275	0.000135933	0.900175	0.0621662	0.000122867	0.0065398	0.931171
ovarian cancer	abdominal hernia	0.000114	0	0	1.00667e-05	0.047963	0.0819313	0.0101973	0.859908	0.0519723	0.0980993	0.0101093	0.839695
ovarian cancer	umbilical hernia	9.74e-05	0	9.92e-05	0	0.0579945	1.30667e-05	0	0.941895	0.0620677	9.41333e-05	0	0.937739
ovarian cancer	inguinal hernia	0.0002666	9.74e-05	0.0002132	9.8e-06	0.0578014	0.000176467	0	0.941658	0.0619824	8.43333e-05	0	0.93771
ovarian cancer	cystitis	0	0	0	0	0.0581049	0.00503973	0	0.936855	0.062071	0.0143459	9.56e-05	0.923488
ovarian cancer	bph / benign prostatic hypertrophy	4e-07	9.74e-05	0	0	0.0579996	0.000496133	0	0.941407	0.0621659	0.057303	0	0.880531
ovarian cancer	erectile dysfunction / impotence	0	0	0	0	0.0564885	0.0130359	0.0013368	0.929139	0.0540884	0.0481923	0.00808827	0.889631
ovarian cancer	polio / poliomyelitis	6.04667e-05	2.66667e-07	0	0	0.0580996	0.0002804	0	0.941559	0.062067	0.000186067	0	0.937747
ovarian cancer	macular degeneration	0.0002666	0	0	0.000124067	0.0578253	5.51333e-05	0	0.941853	0.061953	0.00927073	0	0.928652
ovarian cancer	dry eyes	0	0	0	0	0.0580999	0.0035916	0	0.938308	0.0621956	0.0956801	0	0.842124
ovarian cancer	iritis	2.66667e-07	0	0	0	0.0136252	0.000576533	0.833684	0.152115	0.00762487	0.0258797	0.802465	0.16403
ovarian cancer	disc problem	0.0002666	5.13333e-06	0	0	0.0245905	0.036192	0.554878	0.384068	0.0198806	0.000865	0.829151	0.150103
ovarian cancer	disc degeneration	2.66667e-07	0	0	0	0.0578251	0.0315165	0	0.910658	0.0620677	0.00976913	0	0.928163
ovarian cancer	joint pain	0	0	0	0	0.0580999	0.0392479	0	0.902652	0.0621669	8.62e-05	0	0.937747
ovarian cancer	arthritis (nos)	0	0	0	0	0.0580075	0.0889536	0	0.853039	0.0621666	0.0389028	0	0.898931
ovarian cancer	plantar fascitis	4e-07	0	0	0	0.0141262	0.179545	0.527362	0.278967	0	0	0	0
ovarian cancer	carpal tunnel syndrome	2.66667e-07	0	0	2.66667e-07	0.0580917	0.000291667	0	0.941616	0.0621658	0.0586987	8e-07	0.879134
ovarian cancer	fibromyalgia	0	0	0	0	0.058097	0.000294933	0	0.941608	0.0621662	0.000113067	0	0.937721
ovarian cancer	neck problem/injury	2.66667e-07	0	0	2.9e-05	0.0548415	0.0198384	0.0266754	0.898644	0.0598294	1.52e-05	0.0167829	0.923343
ovarian cancer	acne/acne vulgaris	0.000114667	0	0	0	0.058097	0.000389	0	0.941514	0.0620519	0.157284	0	0.780549
ovarian cancer	lichen planus	0	0	0	0	0.000267267	0.000215467	0.999331	0.000186667	0.000332667	0.0001096	0.999557	2e-07
ovarian cancer	cervical intra-epithelial neoplasia (cin) / precancerous cells cervix	6.04667e-05	0	0	0	0.0575813	0.013234	0.0005106	0.928614	0.0616251	0.0124081	0.000541467	0.925425
ovarian cancer	cervical polyps	0	0	0	0	0.0525461	0.0484297	0.00555413	0.89347	0	0	0	0
ovarian cancer	ectopic pregnancy	4e-07	0.000451	2.66667e-07	0	0.0551157	0.0055852	0.00260707	0.936241	0.0594046	0.0130522	0.002762	0.924781
ovarian cancer	breast fibroadenoma	0	0	0	0	0.0408494	0.094122	0.0169889	0.84804	0.0446809	0.0625215	0.0174857	0.875312
ovarian cancer	raynaud's phenomenon/disease	0.0002666	0	0	4.74e-05	0.0563885	0.00369827	0.00144193	0.938205	0.0564047	0.0360311	0.005662	0.901855
ovarian cancer	urticaria	0	0	0	0	0.000376667	5.76e-05	0.948548	0.0510174	0.0149777	0.000145933	0.872807	0.112069
ovarian cancer	measles / morbillivirus	0	0	0	0	0.0579642	5.00667e-05	0.000135667	0.94185	0.0621956	0.0398763	0.0073954	0.890533
ovarian cancer	mumps / epidemic parotitis	0	0	0	0	0.0578621	0.0217299	0.000135667	0.920272	0.0621662	0.0012878	0.0073954	0.929151
ovarian cancer	whooping cough / pertussis	0	0	0	0	0.0576001	0.0003218	0.000135667	0.941942	0.0621949	0.0387211	0.00739567	0.891688
ovarian cancer	shingles	9.76667e-05	5.47333e-05	0	0	0.0578547	0.0365659	0.004123	0.901304	0.0621669	0.0387814	0.00741793	0.891634
ovarian cancer	herpes simplex	0	0	0	0	0.00106887	0.000231267	0.98762	0.0110801	0.003926	0.00215033	0.980573	0.013351
ovarian cancer	hepatitis a	0	0	0	0	0.027094	0.0380245	0.464236	0.470646	0.0289944	0.0012636	0.423868	0.545874
ovarian cancer	tinnitus / tiniitis	0	0	0	0	0.0485108	0.0002254	0.241735	0.709529	0.0334719	0.0419801	0.566522	0.358026
ovarian cancer	tonsiltis	0	0	0	0	0.0578332	0.000382267	0	0.941785	0.0622047	0.00120607	0	0.936589
ovarian cancer	constipation	2.66667e-07	0	0	0	0.0439354	0.04895	0.0180789	0.889035	0.0612075	0.0399434	0.000968867	0.89788
ovarian cancer	thyroid goitre	0	0	0	0	0.0575377	0.012911	0.0005676	0.928984	0.0620677	0.00339067	0	0.934542
ovarian cancer	stress	0	0	0	0	0.0580974	0.000236933	0	0.941666	0.0621659	0.0722753	0.0055484	0.86001
ovarian cancer	insomnia	5.13333e-06	0	0	0	0.0579973	0.000323533	0	0.941674	0.0620961	0.0103555	0.004588	0.92296
ovarian cancer	tendonitis / tendinitis / tenosynovitis	2.66667e-07	9.74e-05	0	0	0.000272133	6.26667e-05	0.9958	0.00376727	0.000333733	0.000128533	0.99318	0.00635727
ovarian cancer	fracture skull / head	9.76667e-05	0	0	0	0.0579985	0.000234467	8e-07	0.941669	0.0621666	0.0721369	0	0.865696
ovarian cancer	fracture jaw	0	0	0	0	0.0580029	0.0003286	0	0.941669	0.0621662	0.0194847	0	0.918349
ovarian cancer	fracture nose	4e-07	9.74e-05	0	0.0002132	0.0577983	0.044754	0.0002042	0.897146	0.061953	0.202465	0	0.735368
ovarian cancer	fracture face / orbit / eye socket	6.04667e-05	4e-07	2.66667e-07	0	0.0579858	0.000334667	3.6e-06	0.941615	0.0621666	0.0210368	0	0.916796
ovarian cancer	fracture clavicle / collar bone	0	0	0	0	0.0578257	0.0466559	0	0.895518	0.0620667	0.201003	0	0.736931
ovarian cancer	fracture upper arm / humerus / elbow	9.92e-05	0	0	0	0.0580075	0.0431905	0	0.898802	0.0620775	0.0332671	0	0.904556
ovarian cancer	fracture forearm / wrist	0.000114	0	0	0	0.0580974	0.0432278	0	0.898675	0.0620816	0.0292769	0	0.908528
ovarian cancer	fracture radius	6.66667e-07	0	0	4.74e-05	0.058097	0.000110133	0	0.941793	0.0620957	2.68667e-05	0	0.937829
ovarian cancer	fracture ulna	0	0	0	0	0.0580024	0.000242467	0	0.941755	0.0620772	8.11333e-05	0	0.937842
ovarian cancer	fracture wrist / colles fracture	0	0	0	0	0.0580919	0.0433434	0	0.898565	0.0620961	0.0975647	0	0.840339
ovarian cancer	fracture finger	0	0	0	0	0.0580999	0.118076	0	0.823824	0.0621947	0.201061	0	0.736744
ovarian cancer	fracture vertebra / crush fracture / vertebral collapse	0	0	0	0	0.0581	0.0002882	2.66667e-07	0.941612	0.0621662	0.0246261	0	0.913208
ovarian cancer	fracture pelvis	7.93333e-06	0	0	0	0.058092	0.0360857	3.33333e-07	0.905814	0.0621659	0.0165665	0	0.921268
ovarian cancer	fracture neck of femur / hip	2.66667e-07	0	0	0	0.0580073	0	0	0.941993	0.0620816	1.98667e-05	0	0.937898
ovarian cancer	fracture shaft of femur	0	0	0	0	0.0580974	0	0	0.941903	0.0621659	0.0387443	0	0.89909
ovarian cancer	fracture patella / knee	0	0	0	0	0.0580029	0.0002126	0	0.941785	0.0621764	0.0524209	0	0.885403
ovarian cancer	fracture tibia	0	0	0	0	0.0581049	0.0002866	0	0.941608	0.0621953	0.132063	0	0.805742
ovarian cancer	fracture fibula	5.13333e-06	0	0.0002132	0	0.0581002	4.96667e-05	0	0.941845	0.0619628	0.131996	0	0.805828
ovarian cancer	fracture foot	9.74e-05	0	0	0	0.0580075	0.000176467	0	0.941719	0.062067	0.0260769	1.10667e-05	0.911845
ovarian cancer	fracture metatarsal	5.06667e-06	7.93333e-06	0	0	0.0577999	0.000226133	0.000543933	0.941417	0	0	0	0
ovarian cancer	fracture toe	9.8e-06	0	0	0	0.0578308	0.0435966	0	0.898573	0.0621953	0.0988884	0	0.838906
ovarian cancer	septicaemia / sepsis	0	0	0	0	0.0579891	0.000152133	0.0329277	0.908931	0.0621956	9.95333e-05	0.00651767	0.931187
ovarian cancer	abnormal smear (cervix)	5.13333e-06	2.66667e-07	0	1.00667e-05	0.0580869	6.92667e-05	0	0.941838	0.0621662	7.61333e-05	0	0.937748
ovarian cancer	dysmenorrhoea / dysmenorrhea	5.13333e-06	5.06667e-06	0	2.66667e-07	0.058095	0.00367207	1.33333e-07	0.938223	0.0610835	0.00238887	0.0010824	0.935445
ovarian cancer	benign breast lump	0	0	0	0	0.0580999	0.000292067	0	0.941608	0.0621956	5.72e-05	0	0.937747
ovarian cancer	scarlet fever / scarlatina	0.000114	0	0	0	0.0578639	0.00932293	0.000135667	0.932678	0.0619534	0.000157067	0.0073954	0.93038
ovarian cancer	undescended testicle	6.66667e-07	0	0	0.000126067	0.0447263	0.0408343	0.0134395	0.901	0.057676	0.0322619	0.00442927	0.905506
uterine/endometrial cancer	age	6.09333e-05	0	0	0	0.0317071	0.433012	0	0.535281	0.0118833	0.232755	0	0.755301
uterine/endometrial cancer	breast cancer	0.0002666	0	0	0	0.0316169	1.34667e-05	0	0.968103	0.0118968	0.000297933	0	0.987805
uterine/endometrial cancer	large bowel cancer/colorectal cancer	1.52e-05	0	0	0	0.0319332	4e-07	0	0.968066	0.0120323	4.74e-05	0	0.987905
uterine/endometrial cancer	bladder cancer	9.74e-05	0	2.68667e-05	0	0.027909	0.0322053	0.003484	0.936304	0.00660927	0.0383631	0.005274	0.949727
uterine/endometrial cancer	ovarian cancer	9.74e-05	0	2.87333e-05	0.000135067	0.0289199	0.0554061	0.00264933	0.912927	0.0118814	0.0620317	0	0.925923
uterine/endometrial cancer	cervical cancer	0.0002666	0	0	0	0.0316717	0.0105473	0	0.957515	0.0118949	0.00423547	0	0.98387
uterine/endometrial cancer	testicular cancer	0	0	0	0	0.0262089	0.0334547	0.00557727	0.934759	0.0118627	0.0278619	0	0.960275
uterine/endometrial cancer	non-hodgkins lymphoma	7.93333e-06	0	0	1.00667e-05	0.000176733	0.000484333	0.999329	1.93333e-06	0.000205333	0.000136133	0.999648	6.66667e-07
uterine/endometrial cancer	malignant melanoma	0	0	0	0	0.0318835	4.99333e-05	0	0.968067	0.0119237	0.000261267	0	0.987815
uterine/endometrial cancer	non-melanoma skin cancer	2.87333e-05	0	0	0	0.000278933	0.000335267	0.999331	5.52e-05	6.26e-05	4.76667e-05	0.999648	0.0002132
uterine/endometrial cancer	rodent ulcer	4.96667e-05	5.13333e-06	4.39333e-05	0	0.0318838	5.06667e-06	0	0.968056	0.0119271	0.000109667	0	0.987919
uterine/endometrial cancer	obesity-30BMI	0	0	0	0	0.0319332	0.359725	0	0.608342	0.0118968	0.0469947	0	0.941108
uterine/endometrial cancer	hypertension	0.0002666	6.04667e-05	2.68667e-05	0	0.0316796	0.449196	0	0.518798	0.0119442	0.145062	0	0.842967
uterine/endometrial cancer	heart/cardiac problem	0	0	0	0	0.0261182	0.00134987	0.200226	0.772306	0.00773467	0.0146317	0.121646	0.855987
uterine/endometrial cancer	essential hypertension	0	0	0	0	0.0316169	0.204446	6.58667e-05	0.763871	0.0120108	0.0857127	0	0.902277
uterine/endometrial cancer	heart attack/myocardial infarction	0	0	0	0	0.0319332	0.383839	0	0.584228	0.0119711	0.128046	0	0.859983
uterine/endometrial cancer	heart arrhythmia	2.87333e-05	0	0	0	0.0208945	5.46667e-06	0.300734	0.678366	0.0112293	0.0005192	0.390372	0.59785
uterine/endometrial cancer	heart valve problem/heart murmur	0	0	0	0	0.0318835	5.48e-05	0.00793173	0.96013	0.0119234	0.00155093	0.0046036	0.981922
uterine/endometrial cancer	deep venous thrombosis (dvt)	0	0	0	0	0.0315246	0.0075396	0	0.960936	0.0119809	9.98667e-05	0	0.987919
uterine/endometrial cancer	chronic obstructive airways disease/copd	0.000176467	0	0	0	0.0314405	0.0729277	0	0.895455	0.0119708	0.000124067	0	0.987905
uterine/endometrial cancer	bronchiectasis	0.000176467	0	0	4.74e-05	0.0317071	0.0075568	0	0.96056	0.0118968	0.154324	0	0.833731
uterine/endometrial cancer	pleurisy	9.74e-05	0	2.87333e-05	9.8e-06	0.0313981	0.000503533	0	0.968001	0.0119423	4.21333e-05	0	0.987977
uterine/endometrial cancer	spontaneous pneumothorax/recurrent pneumothorax	0	0	0	0	0.0272399	0.0512605	0.00454627	0.916953	0.0118833	0.0317263	0	0.95639
uterine/endometrial cancer	liver/biliary/pancreas problem	0	0	0	0	0.00240453	0.0001108	0.918117	0.0793681	0.00102953	0.000156667	0.973318	0.0254959
uterine/endometrial cancer	gastro-oesophageal reflux (gord) / gastric reflux	0.0002666	0	0	9.8e-06	0.0316299	0.000110133	0	0.967993	0.0119708	0.00757873	0	0.980441
uterine/endometrial cancer	gastric/stomach ulcers	0.000176467	0	4.76667e-05	0	0.031757	7.38667e-05	0	0.967993	0.0120105	3.76e-05	0	0.987904
uterine/endometrial cancer	gastritis/gastric erosions	0	0	0	0	0.0316623	0.00658507	0.0209781	0.940774	0.0119442	0.0001614	0.000720667	0.987174
uterine/endometrial cancer	hepatitis	0	0	0	0	0.010898	0.0003242	0.709783	0.278995	0.0010298	0.00117567	0.674905	0.322889
uterine/endometrial cancer	cholelithiasis/gall stones	0	0	0	0	0.0319339	0.0813469	0	0.886719	0.0119439	0.000100133	0	0.987956
uterine/endometrial cancer	urinary tract infection/kidney infection	0	0	0	0	0.0314935	0.000285133	0.00586693	0.962354	0.0119439	0.000151867	0.0155661	0.972338
uterine/endometrial cancer	kidney stone/ureter stone/bladder stone	1.52e-05	0	0	0	0.0318835	0.0001104	0	0.968006	0.011929	4.67333e-05	0	0.988009
uterine/endometrial cancer	bladder problem (not cancer)	0	0	0	0	0.031622	0.000272	0	0.968106	0.0119237	0.000124067	0	0.987952
uterine/endometrial cancer	urinary frequency / incontinence	0	0	0	0	0.0316717	6.04667e-05	0	0.968268	0.0119521	0.00128773	0	0.98676
uterine/endometrial cancer	testicular problems (not cancer)	2.87333e-05	0	0	4.74e-05	0.0316666	0.00761273	0	0.960721	0.0118071	0.012283	0	0.975834
uterine/endometrial cancer	type 2 diabetes	0	0	0	0	0.0315198	0.30408	0	0.6644	0.0119439	0.000512667	0	0.987543
uterine/endometrial cancer	thyroid problem (not cancer)	0.0002666	2.66667e-07	0	0	0.0316745	0.00521947	0	0.962839	0.011883	0.0460542	0	0.942063
uterine/endometrial cancer	hyperthyroidism/thyrotoxicosis	0	0	0	0	0.0318838	5.52e-05	0	0.968061	0.0118949	0.000252667	0	0.987852
uterine/endometrial cancer	eye/eyelid problem	0	0	0	0	0.0315195	0.000482733	0	0.967998	0.0119442	0.000616867	0	0.987439
uterine/endometrial cancer	meningitis	0	0	0	0	0.00704953	1.06e-05	0.651334	0.341606	0.0059242	0.0144513	0.614508	0.365117
uterine/endometrial cancer	peripheral neuropathy	1.00667e-05	0	0	0	0.00756133	0.043395	0.855926	0.0931176	0.006832	0.0027146	0.618172	0.372271
uterine/endometrial cancer	trapped nerve/compressed nerve	0	0	0	0	0.0319383	0.0258302	0.000318733	0.941913	0.011954	0.0383646	0.0001386	0.949543
uterine/endometrial cancer	multiple sclerosis	2.87333e-05	0	0	1.52e-05	0.0260973	0.128645	0.00557727	0.839681	0.0117919	0.000187733	0	0.987976
uterine/endometrial cancer	parkinsons disease	0.000176467	0	1.52e-05	0	0.0317121	0.000126667	0	0.967985	0.0119085	0.000233733	0.0324144	0.955428
uterine/endometrial cancer	epilepsy	0	0	0	0	0.0317861	0.000118733	0	0.968095	0.012068	0.000126067	1.1e-05	0.987795
uterine/endometrial cancer	migraine	0	0	0	0	0.0316172	0.0750511	0	0.893332	0.0118968	1.98667e-05	0	0.988083
uterine/endometrial cancer	head injury	4.74e-05	0	0	0	0.0316669	0.000271733	0	0.968061	0.0118968	3.73333e-05	0.000164667	0.987854
uterine/endometrial cancer	spinal injury	2.66667e-07	4e-07	0	0	0.0314325	0.0014782	0.158639	0.80845	0.0115918	1.98667e-05	0.179127	0.809261
uterine/endometrial cancer	retinal problem	0.000316267	5.06667e-06	0	0	0.0316169	6.90667e-05	0	0.967993	0.0119066	0.00954647	0	0.978547
uterine/endometrial cancer	cataract	0	0	0	0	0.0316249	6.04667e-05	0	0.968315	0.0120582	0.00963073	0	0.978311
uterine/endometrial cancer	eye trauma	0.000176467	0	0	0	0.0316593	0.0152737	0	0.95289	0.0119442	0.0577575	0	0.930298
uterine/endometrial cancer	retinal detachment	0	0	0	0	0.0316717	0.000266867	0.00292173	0.96514	0.0119809	0.000114667	0	0.987904
uterine/endometrial cancer	depression	9.74e-05	0	5.56e-05	4.74e-05	0.0317991	6.11333e-05	0	0.968042	0.0118681	0.000124467	0	0.987904
uterine/endometrial cancer	nervous breakdown	4.74e-05	0	0	0	0.0318915	5.52e-05	0	0.968053	0.0118968	0.0723242	0.027735	0.887997
uterine/endometrial cancer	bone disorder	0.000176467	0	0	0	0.000413667	5.73333e-06	0.988747	0.0106573	8.94667e-05	0.0001384	0.986484	0.0132883
uterine/endometrial cancer	back problem	0.000176733	0	0	0	0.0317071	5.06667e-06	0	0.968111	0.0119442	0.000136133	0	0.98792
uterine/endometrial cancer	muscle/soft tissue problem	9.74e-05	0	0	0	0.0317861	5.13333e-06	0.0010202	0.967091	0.00924207	0.000151333	0.0029332	0.987673
uterine/endometrial cancer	osteoporosis	4.99333e-05	0	1.52e-05	2.87333e-05	0.0317861	0.0001764	0	0.967988	0.0119937	0.000625533	0	0.987337
uterine/endometrial cancer	ankylosing spondylitis	0	0	0	0	0.00497993	0.0126669	0.825163	0.157191	9.16e-05	0.0271859	0.797645	0.175078
uterine/endometrial cancer	pernicious anaemia	0	0	0	0	0.0314405	0.108757	0	0.859803	0.0120851	0.0074422	0	0.980473
uterine/endometrial cancer	gynaecological disorder (not cancer)	2.66667e-07	0	0	0	0.0191319	0.0173719	0.012485	0.951011	0.0114873	0.0228437	0.000346467	0.965322
uterine/endometrial cancer	ovarian cyst or cysts	0	0	0	0	0.0317567	0.000247533	0	0.967996	0.0119442	0.000119733	0	0.987936
uterine/endometrial cancer	polycystic ovaries/polycystic ovarian syndrome	0	0	0	0	0.0318838	0.0816755	0	0.886441	0.0120851	1.98667e-05	0	0.987895
uterine/endometrial cancer	uterine polyps	6.26e-05	0	0	0	0.0319335	0.0308024	0	0.937264	0.0118207	0.000141533	0	0.987975
uterine/endometrial cancer	vaginal prolapse/uterine prolapse	0	0	0	0	0.0316249	5.54667e-05	0	0.96832	0.0118833	0.0105091	0	0.977608
uterine/endometrial cancer	breast cysts	0	0	0	0	0.0318835	7.38e-05	0	0.968043	0.0118359	0.0329979	0	0.955166
uterine/endometrial cancer	allergy/hypersensitivity/anaphylaxis	0	0	0	0	0.0316169	1.85333e-05	0	0.968364	0.0118968	4.74e-05	0	0.988056
uterine/endometrial cancer	polymyalgia rheumatica	6.04667e-05	5.13333e-06	0	0	0.0318835	0.0001046	0	0.967946	0.011929	0.100166	0	0.887905
uterine/endometrial cancer	systemic lupus erythematosis/sle	1.8e-06	0	2.66667e-07	0	0.0296912	0.0679105	0.0019308	0.900466	0.0118723	0.178934	0	0.809193
uterine/endometrial cancer	allergy or anaphylactic reaction to food	0	0	0	0	0.031622	0.0752525	0	0.893126	0.0119335	0.0001466	0	0.98792
uterine/endometrial cancer	allergy or anaphylactic reaction to drug	0.000176467	0	0.0001292	0	0.0314405	0.075033	0	0.89335	0.0118807	3.69333e-05	8.66667e-07	0.987952
uterine/endometrial cancer	endometriosis	9.74e-05	0	0	2.87333e-05	0.0315246	0.000324867	0	0.968053	0.0118949	0.000147267	0	0.987929
uterine/endometrial cancer	female infertility	0.0002666	4e-07	2.66667e-07	6.26e-05	0.0315631	0.0619794	5.88667e-05	0.906132	0.0117165	0.0800188	0.000130733	0.908071
uterine/endometrial cancer	burns	0	0	0	0	0.0108013	7.42e-05	0.593864	0.395261	0.00673327	0.00471833	0.517769	0.47078
uterine/endometrial cancer	bronchitis	0	0	0	0	0.0316249	0.0001152	0	0.96826	0.0120851	4.21333e-05	0	0.987873
uterine/endometrial cancer	ear/vestibular disorder	0	0	0	0	0.0285657	7.34e-05	0.139595	0.831766	0.0106125	7.68e-05	0.383201	0.606109
uterine/endometrial cancer	chronic sinusitis	4.20667e-05	0	0	0	0.0318915	0.000120333	0	0.967988	0.011929	1.07333e-05	0	0.988018
uterine/endometrial cancer	meniere's disease	0	0	0	0	0.0237303	0.0001964	0.440248	0.535825	0.00888473	0.0113922	0.782487	0.197237
uterine/endometrial cancer	other neurological problem	0	0	0	0	0.00644947	0.000244867	0.911822	0.0814833	0.000192533	0.0001516	0.773529	0.226127
uterine/endometrial cancer	headaches (not migraine)	7.93333e-06	0	0	0	0.0316717	0.000453267	0	0.967867	0.0118779	4.80667e-05	0	0.988074
uterine/endometrial cancer	hiv/aids	0.000176467	4e-07	0	0	0.0267267	0.0907823	0.00461633	0.877698	0.0079064	0.0721923	0.00397687	0.915925
uterine/endometrial cancer	tuberculosis (tb)	9.74e-05	0	0	0	0.0313431	0.0002772	0	0.968282	0.0119442	0.0573635	0	0.930692
uterine/endometrial cancer	malaria	0	0	0	0	0.0184161	0.0380879	0.480934	0.462562	0.00591453	0.00125767	0.446004	0.546824
uterine/endometrial cancer	clotting disorder/excessive bleeding	7.93333e-06	0	0	0	0.0316169	0.00745867	0.0076182	0.953298	0	0	0	0
uterine/endometrial cancer	anaemia	0	0	0	0	0.0292918	6.58667e-05	0.0247007	0.945942	0.00765027	0.000164	0.00544413	0.986742
uterine/endometrial cancer	eczema/dermatitis	0	0	0	0	0.0319332	6.62e-05	0	0.968001	0.0118968	3.76e-05	0	0.988066
uterine/endometrial cancer	psoriasis	0	0	0	0	0.0293183	6.92667e-05	0.167379	0.803233	0.0119657	0.000109933	0.0418504	0.946074
uterine/endometrial cancer	duodenal ulcer	9.74e-05	5.48e-05	2.66667e-07	0	0.0317861	0.00185713	0	0.966205	0.0119234	0.000281133	0	0.987795
uterine/endometrial cancer	diverticular disease/diverticulitis	0	0	0	0	0.0314901	0.0817953	0	0.886714	0.0118968	0.000223267	0	0.98788
uterine/endometrial cancer	colitis/not crohns or ulcerative colitis	0	0	0	0	0.000273867	6.88e-05	0.994991	0.0046662	7.26667e-05	2.94e-05	0.997556	0.0023418
uterine/endometrial cancer	rectal or colon adenoma/polyps	5.06667e-06	0	0	0	0.0318835	0.000123867	0	0.967988	0.0119711	0.000124067	0	0.987905
uterine/endometrial cancer	crohns disease	0	0	0	0	0.000273867	0.000332533	0.99534	0.004054	4.42e-05	0.000136133	0.985892	0.0139273
uterine/endometrial cancer	osteoarthritis	0.0002666	0	0	0	0.0315195	0.163917	0	0.804297	0.0119237	0.0390709	0	0.949005
uterine/endometrial cancer	gout	2.66667e-07	0	0	0	0.0315275	0.00459573	0	0.963877	0.0118965	0.0002234	0	0.98788
uterine/endometrial cancer	other joint disorder	1.52e-05	0	0	0	0.0314455	0.000509333	0	0.968045	0.0119281	0.0013294	8.66667e-07	0.986726
uterine/endometrial cancer	high cholesterol	0	0	0	0	0.0314455	0.466214	0	0.502341	0.0118968	0.132651	0	0.855452
uterine/endometrial cancer	hiatus hernia	4.96667e-05	0	0	0	0.0317073	0.0815233	0	0.88672	0.0118968	0.0389973	0	0.949106
uterine/endometrial cancer	sciatica	0	0	0	0	0.0317121	0.0667746	0	0.901513	0.0120108	0.00129733	0	0.986692
uterine/endometrial cancer	psoriatic arthropathy	2.87333e-05	0	0	1.00667e-05	0.000590133	8.35333e-05	0.987593	0.0117332	7.26667e-05	0.000240067	0.985133	0.0145151
uterine/endometrial cancer	cervical spondylosis	0	0	0	0	0.0318889	6.44667e-05	0	0.968047	0.0118968	0.00973973	6e-07	0.978363
uterine/endometrial cancer	chronic fatigue syndrome	2.68667e-05	0	0	0.000114	0.0319385	6.88e-05	0	0.967993	0.0119442	6.66667e-07	0	0.987914
uterine/endometrial cancer	irregular heart beat	0.0002666	2.66667e-07	0	0	0.0316169	6.08667e-05	0	0.968055	0.0119711	0.0001238	0	0.987905
uterine/endometrial cancer	svt / supraventricular tachycardia	0	0	0	0	0.000273867	0.000271733	0.999331	0.0001238	0.000118467	0.000233733	0.999648	0
uterine/endometrial cancer	varicose veins	0	0	0	0	0.0315692	0.0002666	0	0.968164	0.0118968	0.000250133	0	0.987853
uterine/endometrial cancer	lymphoedema	1.03333e-05	0	0	6.66667e-07	0.0314455	0.000566933	0	0.967988	0.0118947	0.0293193	0	0.958775
uterine/endometrial cancer	labyrinthitis	9.74e-05	0	0	0	0.023041	0.0124237	0.456518	0.50792	0.00534007	0.0387683	0.734987	0.220904
uterine/endometrial cancer	appendicitis	2.68667e-05	0	0	0	0.0316719	0.000272133	0	0.968056	0.0118965	0.000223667	0	0.987853
uterine/endometrial cancer	anal fissure	0	0	0	0	0.0317861	6.11333e-05	0	0.968153	0.0118881	0.000157333	0.0598812	0.928073
uterine/endometrial cancer	haemorrhoids / piles	0	0	0	0	0.0316666	7.35333e-05	0	0.96826	0.0119809	0.0002132	0	0.987806
uterine/endometrial cancer	dyspepsia / indigestion	2.87333e-05	0	0	0	0.000590333	1.08667e-05	0.997473	0.0019258	1.54667e-05	0.000198333	0.999648	0.000109667
uterine/endometrial cancer	abdominal hernia	0	0	0	0	0.0299963	0.0901971	0.00193687	0.87787	0.000440333	0.0968477	0.0114429	0.891269
uterine/endometrial cancer	umbilical hernia	4.96667e-05	0	2.66667e-07	0	0.0318835	1.34667e-05	0	0.968053	0.0119439	0.000233067	0	0.987823
uterine/endometrial cancer	cystitis	1.52e-05	0	0	0	0.0308549	0.0037306	0.0010834	0.964331	0.0117919	0.0144971	0	0.973696
uterine/endometrial cancer	bph / benign prostatic hypertrophy	5.06667e-06	0.000176467	2.87333e-05	9.98667e-05	0.0313431	0.000388467	0	0.968087	0.0119685	0.0572843	0	0.930619
uterine/endometrial cancer	erectile dysfunction / impotence	5.06667e-06	0	0	9.92e-05	0.0316668	0.0141516	6.66667e-08	0.954176	0.011834	0.0563184	0	0.931748
uterine/endometrial cancer	trigemminal neuralgia	0	0	0	0	0.0163897	0.0968226	0.448179	0.438608	9.16e-05	0.000223933	0.892441	0.107244
uterine/endometrial cancer	polio / poliomyelitis	0.000176467	0	0	1.00667e-05	0.0317121	5.45333e-05	0	0.968057	0.0119442	0.000213867	0	0.987832
uterine/endometrial cancer	post-natal depression	4e-07	0	0	0	0.0315175	0.0021532	2e-06	0.966327	0.0118438	0.00151107	0	0.986645
uterine/endometrial cancer	disc problem	0.000176467	9.74e-05	0	0	0.0141988	0.0362007	0.554878	0.394449	0.0025	0.000836933	0.829151	0.167512
uterine/endometrial cancer	back pain	2.66667e-07	0	0	0	0.0316169	0.0391366	0	0.929246	0.0119442	0.0002606	0	0.987795
uterine/endometrial cancer	joint pain	0.000176467	0.0002666	0	0	0.0314405	0.0390714	0	0.929045	0.0118949	0.000252	0	0.987853
uterine/endometrial cancer	plantar fascitis	0	0	0	0	0.0150319	0.179545	0.527362	0.278061	0	0	0	0
uterine/endometrial cancer	carpal tunnel syndrome	9.74e-05	6.26667e-05	0	0	0.0313431	0.0002372	0	0.96826	0.0119421	0.0587876	0	0.92927
uterine/endometrial cancer	dupuytren's contracture	4e-07	0	9.8e-06	2.68667e-05	0.0303737	0.0403175	0.0012432	0.928065	0.0118359	0.0951088	0	0.893019
uterine/endometrial cancer	neck problem/injury	0	0	0	0	0.0316249	0.0198387	0.0266754	0.921861	0.0119388	0.000229067	0.0167829	0.971049
uterine/endometrial cancer	acne/acne vulgaris	2.66667e-07	0	0	0	0.0316169	0.0004056	0	0.967977	0.0119152	0.157294	0	0.83079
uterine/endometrial cancer	cervical intra-epithelial neoplasia (cin) / precancerous cells cervix	2.66667e-07	0	0	0	0.0318835	0.0135739	0	0.954542	0.00561793	0.0066308	0.00629193	0.981459
uterine/endometrial cancer	cervical polyps	0	0	0	0	0.0257409	0.0480531	0.00593073	0.920275	0	0	0	0
uterine/endometrial cancer	ectopic pregnancy	0.000176467	0	0	0	0.0313431	0.00852473	0	0.959956	0.0115787	0.0156485	0.000302733	0.97247
uterine/endometrial cancer	miscarriage	0.000140867	0	0	6.66667e-07	0.0316717	0.0002752	0	0.968053	0.0118931	1.00667e-05	0	0.987955
uterine/endometrial cancer	measles / morbillivirus	0	0	0	0	0.0316249	5.03333e-05	0	0.968325	0.0120842	0.0398333	0.00739627	0.940686
uterine/endometrial cancer	mumps / epidemic parotitis	0	0	0	0	0.0317861	0.0217185	0	0.946495	0.0119433	0.00137287	0.00739627	0.979287
uterine/endometrial cancer	rubella / german measles	0	0	0	0	0.031622	0.0217269	0	0.946651	0.0119433	0.00146213	0.0101468	0.976448
uterine/endometrial cancer	chickenpox	9.74e-05	6.04667e-05	0	0	0.0314011	0.139684	0	0.828757	0.0119702	0.0399323	0.00739627	0.940701
uterine/endometrial cancer	whooping cough / pertussis	2.68667e-05	0	0	0	0.0315246	0.0003218	0	0.968154	0.0119433	0.0388455	0.00739653	0.941788
uterine/endometrial cancer	shingles	9.74e-05	0	0	0	0.0313431	0.036706	0.00398733	0.927866	0.0119146	0.038818	0.0074188	0.941849
uterine/endometrial cancer	hepatitis a	9.74e-05	0	0	0	0.0180521	0.0380245	0.464236	0.47959	0.0058118	0.00128667	0.423869	0.569033
uterine/endometrial cancer	tinnitus / tiniitis	2.66667e-07	0	0	0	0.0271121	0.000230533	0.241893	0.730764	0.0102985	0.0422715	0.566415	0.381015
uterine/endometrial cancer	tonsiltis	5.06667e-06	0	0	0	0.0316669	0.0003326	0	0.967996	0.0119648	0.00120587	8.66667e-07	0.986828
uterine/endometrial cancer	constipation	7.93333e-06	0	2.66667e-07	0	0.0312644	0.0624961	0.00453347	0.901698	0.0118723	0.0408093	0	0.947318
uterine/endometrial cancer	insomnia	0.000114	0	0	9.8e-06	0.0313433	0.000334733	0	0.968322	0.0118207	0.0104295	0.004588	0.973038
uterine/endometrial cancer	tendonitis / tendinitis / tenosynovitis	0	0	0	0	0.000443067	0.0001652	0.9958	0.00359147	0.0001014	3.69333e-05	0.99318	0.0066812
uterine/endometrial cancer	cellulitis	0	0	0	0	0.0318835	0.0993968	0	0.86872	0.0119442	0.000182333	0	0.987873
uterine/endometrial cancer	fracture nose	0	0	0	0	0.0315195	0.0452777	0	0.923203	0.0109729	0.20165	0.000937267	0.78644
uterine/endometrial cancer	fracture clavicle / collar bone	0	0	0	0	0.0316666	0.046661	0	0.921672	0.0118824	0.201003	6e-07	0.787115
uterine/endometrial cancer	fracture upper arm / humerus / elbow	0.0002666	9.74e-05	0	0	0.0315246	0.0430989	0	0.925013	0.0118527	0.0334657	0	0.954682
uterine/endometrial cancer	fracture radius	0	0	0	0	0.0318835	0.0001236	0	0.967993	0.0118903	0.000250133	0	0.98786
uterine/endometrial cancer	fracture ulna	0	0	0	0	0.0314952	0.000509333	0	0.967996	0.0119853	0.000165533	0	0.987849
uterine/endometrial cancer	fracture hand	0.000176467	0	0	2.75333e-05	0.0313431	0.000272	0	0.968209	0.0118903	0.0006626	0	0.98742
uterine/endometrial cancer	fracture finger	1.52e-05	0	0	2.66667e-07	0.0316745	0.118032	0	0.850294	0.0118293	0.201133	8.66667e-07	0.787022
uterine/endometrial cancer	fracture rib	4.96667e-05	0	0	0	0.0318838	0.0654291	0	0.902637	0.0119101	0.200085	0	0.788005
uterine/endometrial cancer	fracture vertebra / crush fracture / vertebral collapse	2.87333e-05	0	0	0	0.0316169	0.000112	0	0.968271	0.0118814	0.02455	0	0.96354
uterine/endometrial cancer	fracture pelvis	0.000316267	0	0	2.66667e-07	0.0316172	0.0359092	3.33333e-07	0.932157	0.011883	0.0165908	0	0.971526
uterine/endometrial cancer	fracture shaft of femur	0	0	0	0	0.0316717	7.35333e-05	0	0.968255	0.0118407	0.0386413	0	0.949518
uterine/endometrial cancer	fracture patella / knee	7.93333e-06	9.74e-05	0	4.42e-05	0.0315195	0.0001152	0	0.96826	0.0117987	0.0524165	0	0.935741
uterine/endometrial cancer	fracture lower leg / ankle	0.0002666	5.13333e-06	0	0	0.0316169	0.0431014	0	0.92501	0.0118833	0.171733	0	0.816384
uterine/endometrial cancer	fracture fibula	7.61333e-05	0	0	6.66667e-07	0.0318889	5.52e-05	0	0.968056	0.0118169	0.132182	0	0.855925
uterine/endometrial cancer	fracture metatarsal	0	0	0	0	0.0316169	0.000123467	0.000543933	0.967716	0	0	0	0
uterine/endometrial cancer	fracture toe	0	0	0	0	0.0316666	0.0433756	0	0.924958	0.0118695	0.0989724	2.66667e-07	0.889158
uterine/endometrial cancer	rosacea	0	0	0	0	0.0110557	6.28667e-05	0.81432	0.174561	0.00525813	0.0056814	0.725425	0.263636
uterine/endometrial cancer	abnormal smear (cervix)	0.000176467	0	9.8e-06	0	0.0317071	8.03333e-05	0	0.968036	0.011834	0.000172133	0	0.987984
uterine/endometrial cancer	dysmenorrhoea / dysmenorrhea	2.71333e-05	0	0	1.52e-05	0.0318835	0.00349573	0	0.964621	0.0118678	0.0034292	0	0.984661
uterine/endometrial cancer	benign breast lump	0.000364	0	0	0	0.0313431	0.0001156	0	0.968177	0.0119711	0.0001238	0	0.987905
uterine/endometrial cancer	allergy to house dust mite	0.000176467	2.66667e-07	0	0	0.0314405	6.56e-05	0	0.968317	0.0118681	0.000223667	0	0.987908
uterine/endometrial cancer	scarlet fever / scarlatina	0	0	0	0	0.0316644	0.00932807	0	0.959008	0.0119699	9.96e-05	0.00739627	0.980534
cervical cancer	age	4e-07	0	0	0	0.0106445	0.434172	0	0.555183	0.0138332	0.237781	0	0.748385
cervical cancer	skin cancer	1.00667e-05	0	0	0	0.0105475	0.000584733	0	0.988868	0.0138649	0.000141533	0	0.985984
cervical cancer	kidney/renal cell cancer	1.52e-05	0	0	0	0.005427	0.00777913	0.870837	0.115957	5.98e-05	0.000117733	0.740631	0.259176
cervical cancer	ovarian cancer	9.8e-06	0	0	0	0.0069222	0.0543034	0.00380153	0.934973	0.00420073	0.0620677	0	0.933722
cervical cancer	testicular cancer	4e-07	0	0	0	0.0106073	0.0390313	0	0.950361	0.00423573	0.0278913	0	0.967873
cervical cancer	non-hodgkins lymphoma	0	0	0	0	0.000177133	0.000484333	0.999329	9.46667e-06	0.000186667	6.63333e-05	0.999648	9.92e-05
cervical cancer	non-melanoma skin cancer	1.00667e-05	0	0	0	0.000176867	0.000384667	0.999331	0.000107867	0.0001144	2.78e-05	0.999648	0.000199933
cervical cancer	basal cell carcinoma	0	0	0	0	0.010724	0.00749913	0	0.981777	0.0137855	0.0002022	0	0.986012
cervical cancer	squamous cell carcinoma	0	0	0	0	0.0105475	0.0075988	0	0.981854	0.0138131	6.56667e-05	0	0.986121
cervical cancer	cin/pre-cancer cells cervix	0	0	0	0	0.0105473	0.000285	0	0.989168	0.0041164	0.000251067	0	0.995633
cervical cancer	obesity-30BMI	0	0	0	0	0.0105475	0.360885	0	0.628567	0.0138749	0.0520667	0	0.934058
cervical cancer	hypertension	0	0	0	0	0.0105551	0.450453	0	0.538991	0.0138847	0.150091	0	0.836025
cervical cancer	heart/cardiac problem	9.8e-06	0	0	0	0.0090432	0.00136287	0.200226	0.789368	0.0106732	0.0146513	0.121646	0.85302
cervical cancer	essential hypertension	0	0	0	0	0.0106447	0.204446	6.58667e-05	0.784844	0.0138749	0.0908451	0	0.89528
cervical cancer	gestational hypertension/pre-eclampsia	1.52e-05	0	0	9.98667e-05	0.0105475	0.0271901	0	0.962262	0.0137605	0.000217	0	0.985907
cervical cancer	angina	0	0	0	0	0.0105471	0.436524	0	0.552929	0.0138229	0.307293	0	0.678884
cervical cancer	heart attack/myocardial infarction	9.74e-05	0	9.8e-06	0	0.0107237	0.384934	0	0.604245	0.0139226	0.133142	0	0.852926
cervical cancer	heart valve problem/heart murmur	1.00667e-05	0	0	6.66667e-07	0.0105475	0.000160133	0.00793173	0.981361	0.0138747	0.00168133	0.0046036	0.97983
cervical cancer	stroke	0	0	0	0	0.0107237	0.0472806	0	0.941996	0.0139223	0.182554	0	0.803523
cervical cancer	transient ischaemic attack (tia)	0	0	0	0	0.0107237	0.0348489	0	0.954427	0.0140363	0.0809334	0	0.90503
cervical cancer	deep venous thrombosis (dvt)	0	0	0	0	0.0107237	0.0075968	0	0.98168	0.0138329	0.0001286	0	0.986039
cervical cancer	asthma	0	0	0	0	0.0107291	0.000437467	0	0.988833	0.0139889	0.000135333	0	0.985876
cervical cancer	chronic obstructive airways disease/copd	0	0	0	0	0.0105475	0.0731535	0	0.916299	0.0139321	0.000141133	0	0.985927
cervical cancer	emphysema/chronic bronchitis	9.92e-05	0	0	0	0.0107233	0.0732465	0	0.91603	0.0137757	0.154211	0	0.831914
cervical cancer	bronchiectasis	9.92e-05	0	0	0	0.0105475	0.00756187	0	0.981891	0.0137855	0.154352	0	0.831763
cervical cancer	sleep apnoea	0	0	0	0	0.0107233	0.000115267	0	0.989161	0.0137757	0.0493071	0	0.936917
cervical cancer	gastro-oesophageal reflux (gord) / gastric reflux	0	0	0	0	0.0107317	0.000207533	0	0.989061	0.0139223	0.0074556	0	0.978622
cervical cancer	oesophagitis/barretts oesophagus	0	0	0	0	0.0105473	0.0813787	0	0.908074	0.0082358	0.000261533	0.00549733	0.986005
cervical cancer	gastritis/gastric erosions	0	0	0	0	0.0105331	0.00668247	0.0209781	0.961806	0.0139223	0.000141533	0.000720667	0.985216
cervical cancer	irritable bowel syndrome	1.52e-05	0	0	4.80667e-05	0.0107237	5.5e-05	0	0.989221	0.0138695	0.000169867	0	0.985897
cervical cancer	hepatitis	4e-07	0	9.8e-06	0	0.00285827	0.000487133	0.709783	0.286872	0.00365887	0.00117567	0.674905	0.320251
cervical cancer	cholelithiasis/gall stones	0	0	0	0	0.010724	0.0825993	0	0.906677	0.0139321	7.93333e-05	0	0.985989
cervical cancer	pancreatitis	2.66667e-07	0	1.00667e-05	0	0.0107071	0.0773916	0.000707533	0.911193	0.0139168	7.65333e-05	4.22667e-05	0.985954
cervical cancer	kidney stone/ureter stone/bladder stone	1.52e-05	0	0	2.68667e-05	0.0107237	0.0002208	0	0.989055	0.0138695	0	0	0.986088
cervical cancer	urinary frequency / incontinence	5.33333e-06	0	0	0	0.0105473	0.00122347	0	0.988224	0.0138329	0.00123407	0	0.984933
cervical cancer	testicular problems (not cancer)	4.96667e-05	0	0	2.87333e-05	0.0105475	0.00772313	0	0.98168	0.00423547	0.0123203	0	0.983415
cervical cancer	diabetes	0	0	0	0	0.0105475	0.246548	0	0.742905	0.0137855	0.132474	0	0.85374
cervical cancer	type 2 diabetes	1.00667e-05	0	0	0	0.0105475	0.304183	0	0.68527	0.0139221	0.00568453	0	0.980383
cervical cancer	thyroid problem (not cancer)	4e-07	5.06667e-06	0.000114	6.66667e-07	0.0105469	0.00521947	0	0.984228	0.00413627	0.0459546	0	0.949794
cervical cancer	hyperthyroidism/thyrotoxicosis	9.92e-05	0	0	2.87333e-05	0.0107236	5.48e-05	0	0.989222	0.0137755	0.000143667	0	0.985953
cervical cancer	hypothyroidism/myxoedema	0	0	0	0	0.0106447	0.280365	0	0.708991	0.0139223	0.0242529	0	0.961825
cervical cancer	peripheral neuropathy	0	0	0	0	0.000277533	0.043395	0.855926	0.100401	0.0036402	0.00270653	0.61818	0.375473
cervical cancer	multiple sclerosis	1.00667e-05	0	0	0	0.0107317	0.134264	0	0.855004	0.0042254	0.0002538	0	0.995511
cervical cancer	parkinsons disease	0	0	0	0	0.010724	0.000126667	0	0.989149	0.0132981	0.000223667	0.0324144	0.954064
cervical cancer	head injury	2.66667e-07	0	0	0	0.0105473	0.000377	0	0.989075	0.013885	5.62667e-05	0.000164667	0.985894
cervical cancer	spinal injury	0	0	0	0	0.00935207	0.00152827	0.158639	0.830481	0.0113306	0	0.179127	0.809542
cervical cancer	retinal problem	0	0	0	0	0.0105473	1.32667e-05	0	0.98944	0.0137855	0.00943787	0	0.976777
cervical cancer	diabetic eye disease	4e-07	5.06667e-06	0	0	0.0105471	0.0776809	0	0.911767	0.0137755	0.000172667	0	0.986052
cervical cancer	glaucoma	1.52e-05	0	0	0	0.0105473	0.000279867	0	0.989173	0.0138695	6.66667e-07	0	0.986115
cervical cancer	cataract	0.000176467	0.0002666	4.74e-05	0	0.0105475	0.0001152	0	0.988894	0.0138847	0.00962067	0	0.976447
cervical cancer	retinal detachment	0	0	0	0	0.0107289	0.000266867	0.00292173	0.986082	0.0138329	0.0001434	0	0.986024
cervical cancer	anxiety/panic attacks	1.52e-05	0	0	0	0.010724	5.47333e-05	0	0.989221	0.0138597	0.0723735	0.00262607	0.911126
cervical cancer	mania/bipolar disorder/manic depression	2.66667e-07	0	0	0	0.0107237	0.0003818	0.0114401	0.977454	0.0118657	0.000141533	0.0644027	0.92359
cervical cancer	joint disorder	2.66667e-07	0	0	0	0.0105473	0.000242	0.0295605	0.95965	0.00915573	4.15333e-05	0.411247	0.579556
cervical cancer	muscle/soft tissue problem	2.66667e-07	0	0	0	0.0105473	0.000157267	0.0010202	0.988275	0.0117859	0.000141533	0.0029332	0.985139
cervical cancer	osteomyelitis	2.66667e-07	0	0	1.00667e-05	0.000176867	5.47333e-05	0.999331	0.000437533	2.5e-05	7.49333e-05	0.999648	0.0002424
cervical cancer	osteoporosis	0.0001238	0	0	0	0.0105475	0.000225667	0	0.989227	0.0138749	0.000654533	0	0.985347
cervical cancer	spine arthritis/spondylitis	1.00667e-05	0	0	0	0.0105473	0.000244267	0	0.989209	0.0138229	0.000116667	6e-07	0.98605
cervical cancer	prolapsed disc/slipped disc	1.54667e-05	0	0	0	0.010724	0.000492267	0	0.988784	0.0137703	0.000162067	0	0.986052
cervical cancer	ankylosing spondylitis	2.52667e-05	0	0	0	0.00129747	0.0124149	0.82542	0.160868	6.88e-05	0.0271157	0.797645	0.175146
cervical cancer	iron deficiency anaemia	4e-07	8.2e-06	1.52e-05	0	0.0105469	0.00148153	0	0.987963	0.0138695	0.0906819	0	0.895433
cervical cancer	ovarian cyst or cysts	0	0	0	0	0.0105475	0.00134173	0	0.988111	0.0139223	7.72e-05	0	0.986
cervical cancer	polycystic ovaries/polycystic ovarian syndrome	0	0	0	0	0.010724	0.0816885	0	0.907587	0.0139223	4.96667e-05	0	0.986028
cervical cancer	vaginal prolapse/uterine prolapse	0.000176867	0	0	0	0.0105548	0.0015792	0	0.987689	0.0138749	0.010536	0	0.975589
cervical cancer	allergy/hypersensitivity/anaphylaxis	0	0	0	0	0.0105475	1.81333e-05	0	0.989434	0.0138847	4.80667e-05	0	0.986067
cervical cancer	polymyalgia rheumatica	7.93333e-06	0	0	1.52e-05	0.0107237	0.000206667	0	0.989062	0.0138597	0.10017	0	0.885955
cervical cancer	systemic lupus erythematosis/sle	9.74e-05	0	0	0	0.0102944	0.0694613	0.000429333	0.919717	0.00188907	0.176696	0.0022472	0.819167
cervical cancer	sjogren's syndrome/sicca syndrome	0.000176467	0.0002666	0	1.52e-05	0.00841633	0.18619	0.0021914	0.802759	0.00407253	0.234917	0.000195133	0.7608
cervical cancer	allergy or anaphylactic reaction to food	5.13333e-06	0	0	0	0.0106445	0.0753021	0	0.914048	0.0137855	7.64e-05	0	0.986138
cervical cancer	enlarged prostate	9.74e-05	0	0	6.66667e-07	0.0105475	0.0003452	0	0.98901	0.00413627	0.0595674	0	0.936296
cervical cancer	pneumonia	9.8e-06	0	0	0	0.0105475	0.000571333	0	0.988881	0.0137757	0.000300867	0	0.985914
cervical cancer	endometriosis	5.13333e-06	0	0	0	0.0107237	0.000426667	0	0.988845	0.0137855	0.000126733	0	0.986088
cervical cancer	other renal/kidney problem	0	0	0	0	0.0107237	0.0243783	0	0.964898	0.0137657	0.0182567	0.00338127	0.964596
cervical cancer	muscle or soft tissue injuries	9.92e-05	0	0	0	0.0107233	0.000424267	0	0.988852	0.0138329	0.000141533	0	0.985926
cervical cancer	burns	0.000176467	0	0	0.000114	0.0036018	0.000110733	0.593864	0.402247	0.0102969	0.00454087	0.517769	0.467279
cervical cancer	ear/vestibular disorder	0	0	0	0	0.0105552	0.000170533	0.137853	0.851421	0.00958787	7.70667e-05	0.383218	0.607117
cervical cancer	chronic sinusitis	2.66667e-07	0	0	0	0.0107237	0.000120333	0	0.989156	0.0138747	3.94667e-05	0	0.986086
cervical cancer	nasal polyps	9.92e-05	0	0	0	0.0107237	0.000321333	0	0.988955	0.0138329	0	0	0.986068
cervical cancer	other neurological problem	2.66667e-07	0	0	0	6.66667e-07	0.000613933	0.911822	0.0875631	0.0007226	0.000141533	0.773529	0.225607
cervical cancer	headaches (not migraine)	0	0	0	0	0.0105475	0.000550267	0	0.988902	0.0138847	7.68e-05	0	0.986039
cervical cancer	malaria	0	0	0	0	0.00724467	0.0380929	0.480934	0.473729	0.00769453	0.00130387	0.446003	0.544998
cervical cancer	helicobacter pylori	4e-07	0	9.8e-06	0	0.0107233	0.000418733	0	0.988857	0.0138749	0.000140867	0	0.985974
cervical cancer	clotting disorder/excessive bleeding	0.000176467	0	0	0	0.0105473	0.0075554	0.0076182	0.974103	0	0	0	0
cervical cancer	anaemia	0	0	0	0	0.0108211	6.58667e-05	0.0247007	0.964412	0.0125329	0.000239133	0.00544327	0.981785
cervical cancer	eczema/dermatitis	0	0	0	0	0.0105473	0.000171133	0	0.989282	0.0138847	2.75333e-05	0	0.986088
cervical cancer	diverticular disease/diverticulitis	0	0	0	0	0.0105473	0.0817953	0	0.907657	0.0137855	0.000114667	0	0.9861
cervical cancer	colitis/not crohns or ulcerative colitis	0	0	0	0	0.000176733	0.000118467	0.994991	0.00471367	0.000134267	5.65333e-05	0.997556	0.00225307
cervical cancer	rectal or colon adenoma/polyps	0	0	0	0	0.0105473	0.000128533	0	0.989324	0.0139321	0.000114	0	0.985954
cervical cancer	ulcerative colitis	1.00667e-05	0	0	0	4e-07	0.0003404	0.999331	0.000328733	2.5e-05	0.0002606	0.999634	7e-05
cervical cancer	osteoarthritis	0	0	0	0	0.0107237	0.163922	0	0.825354	0.0138847	0.0390618	0	0.947053
cervical cancer	atrial fibrillation	0	0	0	0	0.0107237	0.000157267	0	0.989119	0.0139321	0.0573833	0	0.928685
cervical cancer	high cholesterol	4e-07	0.0002666	9.8e-06	0	0.0105469	0.466123	0	0.523063	0.0138749	0.137897	0	0.848218
cervical cancer	hiatus hernia	0	0	0	0	0.0105475	0.0816207	0	0.907832	0.008335	0.0390242	0	0.952641
cervical cancer	psoriatic arthropathy	4.96667e-05	0	0.0001144	0	0.00481027	0.000185333	0.987593	0.0073616	9.8e-06	2.68667e-05	0.985133	0.0147156
cervical cancer	rheumatic fever	0	0	0	0	0.0107841	0.00028	0.0160815	0.972854	0.0137855	0.0999907	0.00773573	0.878488
cervical cancer	irregular heart beat	0	0	0	0	0.0107237	6.07333e-05	0	0.989216	0.0139223	0.0001238	0	0.985954
cervical cancer	varicose veins	0	0	0	0	0.010724	0.000369067	0	0.988907	0.0137855	0.000288133	0	0.985926
cervical cancer	lymphoedema	0.137724	0.0067018	0.218479	0.00515227	0.0106363	0.000500933	0	0.844437	0.00403207	0.0292495	0	0.743087
cervical cancer	labyrinthitis	0	0	0	0	0.00963293	0.0147074	0.454331	0.521328	0.0057314	0.0386714	0.735004	0.220593
cervical cancer	vertigo	0	0	0	0	0.00962527	0.0220988	0.437418	0.530858	0.0056224	0.0386803	0.71648	0.239218
cervical cancer	haemorrhoids / piles	2.66667e-07	0	9.8e-06	0	0.0107237	7.35333e-05	0	0.989202	0.0138231	0.000240067	0	0.985927
cervical cancer	dyspepsia / indigestion	0.000176467	0	0	0	4e-07	1.04667e-05	0.997473	0.00233967	0.0001242	0.000217	0.999648	1.1e-05
cervical cancer	abdominal hernia	0	0	0	0	0.0107842	0.0922313	0	0.896984	0.00423833	0.108283	2.46667e-05	0.887454
cervical cancer	umbilical hernia	1.00667e-05	0	0	0	0.010724	0.000110467	0	0.989166	0.0137657	0.000142733	0	0.986082
cervical cancer	cystitis	0	0	0	0	0.0105552	0.004911	0	0.984534	0.00406587	0.0143465	7.04e-05	0.981517
cervical cancer	polio / poliomyelitis	4e-07	5.4e-06	9.8e-06	0	0.0105469	0.000103933	0	0.989343	0.0138231	0.0002426	0	0.985924
cervical cancer	macular degeneration	4e-07	0	1.52e-05	9.92e-05	0.0107236	0.0003344	0	0.988942	0.0138177	0.0092236	0	0.976844
cervical cancer	iritis	2.66667e-07	0	0	0	0.000176867	0.000320933	0.833939	0.165563	0.000240667	0.0258229	0.802465	0.171471
cervical cancer	post-natal depression	5.13333e-06	0	0	2.66667e-07	0.0103848	0.00186567	0.0003392	0.987405	0.0042302	0.00663247	5.26667e-06	0.989132
cervical cancer	disc problem	0.000109267	0	0	4.74e-05	0.00616867	0.0364141	0.554878	0.402539	1.68e-05	0.000808733	0.829151	0.169867
cervical cancer	disc degeneration	1.52e-05	0	0	2.66667e-07	0.0105473	0.0317095	0	0.957743	0.0137874	0.0098364	0	0.976361
cervical cancer	back pain	0.000176467	0	0	1.00667e-05	0.0105475	0.0392339	0	0.950042	0.0137657	0.000188933	0	0.986035
cervical cancer	scoliosis	0	0	0	0	0.010724	0.0605587	0	0.928717	0.00427307	0.0657917	6.66667e-07	0.929935
cervical cancer	arthritis (nos)	4e-07	0	0	1.00667e-05	0.0105469	0.0891465	0	0.900306	0.0138131	0.0389221	0	0.947255
cervical cancer	carpal tunnel syndrome	4e-07	0.000176467	0	0.000140867	0.0105469	0.0002208	0	0.989055	0.0139321	0.0586537	0	0.927273
cervical cancer	fibromyalgia	4e-07	0	0	0	0.0105469	0.000244867	0	0.989208	0.0137755	0.000103667	0	0.986121
cervical cancer	neck problem/injury	4.74e-05	0	0	1.52e-05	0.0107233	0.0198384	0.0266754	0.942763	0.0138695	0.000143667	0.0167829	0.969141
cervical cancer	menorrhagia (unknown cause)	1.52e-05	0	0	0	0.010724	0.00120473	0	0.988071	0.0138177	0.0012086	0	0.984958
cervical cancer	ectopic pregnancy	0.000176467	0	0	9.8e-06	0.0105473	0.008477	0	0.980799	0.00247593	0.0140477	0.001824	0.981643
cervical cancer	food intolerance	1.52e-05	0	0	0	0.00867253	0.00947807	0.596259	0.385591	0.00684567	0.000161667	0.535517	0.457461
cervical cancer	infectious mononucleosis / glandular fever / epstein barr virus (ebv)	0	0	0	0	0.0108214	0.043323	0	0.945856	0.0137855	0.00146893	0.0017542	0.982991
cervical cancer	measles / morbillivirus	6.04667e-05	4e-07	0	2.68667e-05	0.0107313	5.5e-05	0	0.989153	0.0139321	0.0398241	0.0073954	0.938821
cervical cancer	mumps / epidemic parotitis	0	0	0	0	0.010724	0.021821	0	0.967455	0.0139223	0.0013826	0.0073954	0.9773
cervical cancer	rubella / german measles	0	0	0	0	0.0106449	0.0219931	0	0.967362	0.0138229	0.00149173	0.0101459	0.97454
cervical cancer	shingles	0	0	0	0	0.0105473	0.0369849	0.00398733	0.94848	0.0137757	0.0387087	0.00741793	0.940098
cervical cancer	hepatitis a	1.98667e-05	0	0	0	0.00748527	0.0381219	0.464236	0.490157	0.00773093	0.0012068	0.423868	0.567174
cervical cancer	tinnitus / tiniitis	4e-07	5.13333e-06	0	0	0.0107236	0.0002254	0.240152	0.748894	0.00576567	0.0421847	0.566431	0.385618
cervical cancer	constipation	0	0	0	0	0.0105473	0.0631149	0.00391433	0.922423	0.00426233	0.0408763	0	0.954861
cervical cancer	stress	1.52e-05	0	0	0	0.0105473	0.000608867	0	0.988844	0.0138695	0.0722127	0.0055484	0.908354
cervical cancer	insomnia	0	0	0	0	0.0105475	0.000384	0	0.989069	0.00412647	0.0103305	0.004588	0.980955
cervical cancer	tendonitis / tendinitis / tenosynovitis	0	0	0	0	0.000177133	0.0001652	0.9958	0.0038574	0.0001716	6.59333e-05	0.99318	0.006582
cervical cancer	fracture skull / head	0	0	0	0	0.0105473	0.000336867	0	0.989116	0.0124757	0.0721837	0	0.915341
cervical cancer	fracture nose	0	0	0	0	0.010724	0.0453222	0	0.943954	0.00417387	0.202596	0	0.79323
cervical cancer	fracture face / orbit / eye socket	0	0	0	0	0.0106077	0.000175133	0	0.989217	0.00427307	0.021141	0	0.974586
cervical cancer	fracture upper arm / humerus / elbow	0	0	0	0	0.0107237	0.0431956	0	0.946081	0.0137855	0.0333659	0	0.952849
cervical cancer	fracture forearm / wrist	0	0	0	0	0.0105475	0.0433252	0	0.946127	0.0138847	0.0292769	0	0.956838
cervical cancer	fracture wrist / colles fracture	4e-07	0	4.67333e-05	0	0.0105469	0.0431665	0	0.946286	0.0137657	0.097565	0	0.888623
cervical cancer	fracture rib	0	0	0	0	0.0107074	0.0654621	1.66e-05	0.923814	0.00416367	0.199976	1.33333e-07	0.79586
cervical cancer	fracture vertebra / crush fracture / vertebral collapse	0	0	0	0	0.0105552	0.0001168	0	0.989328	0.0138847	0.0245787	0	0.961537
cervical cancer	fracture pelvis	4.74e-05	0	0	0	0.0106449	0.0359143	3.33333e-07	0.953441	0.0138847	0.0166085	0	0.969459
cervical cancer	fracture neck of femur / hip	0	0	0	0	0.0105473	0.000364267	0	0.989089	0.0139391	0.0001238	0	0.985937
cervical cancer	fracture shaft of femur	9.8e-06	0	0	0	0.010724	0.000340133	0	0.988936	0.0138749	0.0386599	0	0.947455
cervical cancer	fracture patella / knee	4e-07	0	0	0	0.0107287	0.0002126	0	0.989058	0.0138847	0.0524723	0	0.933643
cervical cancer	fracture lower leg / ankle	0	0	0	0	0.0105475	0.0432826	0	0.94617	0.00417387	0.171723	0	0.824103
cervical cancer	fracture fibula	6.04667e-05	0	0	0.000114	0.010724	0.0001522	0	0.989063	0.0139321	0.132024	0	0.853929
cervical cancer	fracture foot	0	0	0	0	0.0105473	0.000186933	0	0.989266	0.0138897	0.0260043	1.10667e-05	0.960095
cervical cancer	fracture metatarsal	0	0	0	0	0.0105473	5.76e-05	0.000543933	0.988851	0	0	0	0
cervical cancer	abnormal smear (cervix)	0	0	0	0	0.0105473	0.00013	0	0.989323	0.00423547	0.0001908	0	0.995574
cervical cancer	menopausal symptoms / menopause	0	0	0	0	0.0105469	0.0136762	0	0.975777	0.00376213	0.0252686	0.0005002	0.970469
cervical cancer	benign breast lump	1.52e-05	0	0	0	0.0105475	0.0001152	0	0.989337	0.0138597	0.0001238	0	0.986001
cervical cancer	allergy to house dust mite	0	0	0	0	0.0105473	0.000115267	0	0.989337	0.0137757	0.0002426	0	0.985982
cervical cancer	scarlet fever / scarlatina	0	0	0	0	0.0105475	0.00932807	0	0.980124	0.0138329	9.96e-05	0.0073954	0.978672
cervical cancer	undescended testicle	9.8e-06	0	0	0	0.0056202	0.0494417	0.0051038	0.939834	0.00412647	0.036895	0	0.958969
cervical cancer	Unknown	0.000114	0	0	0	0.0106077	0.000336533	0	0.989056	0.0138329	5.56e-05	0	0.985997
prostate cancer	breast cancer	7.93333e-06	0	2.68667e-05	2.66667e-07	0.155513	0.0699113	0	0.774567	0.222249	0.140462	0	0.637262
prostate cancer	large bowel cancer/colorectal cancer	6.66667e-07	0	0	0	0.145556	0.000177133	0	0.854267	0.162472	6.26e-05	0	0.837465
prostate cancer	colon cancer/sigmoid cancer	1.00667e-05	0	0	0	0.145556	0.000414067	0	0.85403	0.162477	0.0668383	0	0.770675
prostate cancer	bladder cancer	7.93333e-06	0	0	1.00667e-05	0.0659157	0.0852085	0	0.848868	0.0602238	0.0750507	0	0.864715
prostate cancer	uterine/endometrial cancer	9.92e-05	0	0	0	0.0174202	0.0319385	0	0.950641	0.0599701	0.0119442	0	0.927987
prostate cancer	cervical cancer	0.000114	0	0	0	0.0174202	0.010724	0	0.971856	0.0599695	0.0139223	0	0.925994
prostate cancer	testicular cancer	7.93333e-06	0	0	0	0.0174123	0.0392033	0	0.943376	0.0599603	0.0278906	0	0.912149
prostate cancer	non-hodgkins lymphoma	0	0	0	0	1.30667e-05	0.0004792	0.999329	0.000178667	0.000141533	0.000119333	0.999648	9.13333e-05
prostate cancer	malignant melanoma	2.66667e-07	0	0	0	0.145556	4.99333e-05	0	0.854394	0.162353	0.000261267	0	0.837386
prostate cancer	non-melanoma skin cancer	7.93333e-06	0	0	0	0.000102533	0.000377	0.999331	0.000181933	2.75333e-05	8.27333e-05	0.999648	0.000241933
prostate cancer	hypertension	0.0331778	0	0	0	0.155516	0.564356	0	0.280128	0.186414	0.539131	0	0.241277
prostate cancer	heart/cardiac problem	2.66667e-07	9.74e-05	0	0	0.138023	0.0015212	0.200226	0.660132	0.197008	0.0145951	0.121646	0.666751
prostate cancer	gestational hypertension/pre-eclampsia	3.66667e-05	0	0	0	0.155521	0.0282185	0	0.81626	0.222249	0.0014954	0	0.776219
prostate cancer	heart attack/myocardial infarction	0	0	0	0	0.145653	0.520738	0	0.333609	0.219592	0.519526	0	0.260881
prostate cancer	heart arrhythmia	0	0	0	0	0.110874	0.000272067	0.300734	0.58812	0.111357	0.000547533	0.390372	0.497723
prostate cancer	heart valve problem/heart murmur	6.04667e-05	0	0	0.0001614	0.155521	0.000226133	0.00793173	0.83626	0.22132	0.00151833	0.0046036	0.772397
prostate cancer	stroke	0	0	0	0	0.155521	0.0903244	0	0.754154	0.165047	0.263337	0	0.571616
prostate cancer	transient ischaemic attack (tia)	0	0	0	0	0.155795	0.0274026	0	0.816802	0.219696	0.0809217	0	0.699382
prostate cancer	pulmonary embolism +/- dvt	8.33333e-06	0	3.66667e-05	0	0.155611	4.96667e-05	0	0.844331	0.222249	0.0002002	0	0.777514
prostate cancer	deep venous thrombosis (dvt)	4.80667e-05	0	0	9.92e-05	0.155698	0.000414333	0	0.843888	0.222399	4.39333e-05	0	0.777409
prostate cancer	asthma	0	0	0	0	0.155521	0.00321447	0	0.841264	0.22239	0.0001176	0	0.777493
prostate cancer	emphysema/chronic bronchitis	2.87333e-05	0	0	0	0.145645	0.076019	0	0.778336	0.162353	0.100431	0	0.737187
prostate cancer	bronchiectasis	0	0	0	0	0.148075	0.00302153	0.00744153	0.841462	0.16503	0.100561	0	0.734409
prostate cancer	pleurisy	4.96667e-05	0	0	0	0.155619	0.000503933	0	0.843828	0.222375	9.52e-05	0	0.77753
prostate cancer	gastro-oesophageal reflux (gord) / gastric reflux	9.8e-06	0	0	2.66667e-07	0.155521	0.0002078	0	0.844271	0.222375	0.00747993	0	0.770135
prostate cancer	gastritis/gastric erosions	6.04667e-05	0.0002666	0	0	0.15258	0.00648727	0.0208957	0.81971	0.221555	0.000139933	0.000720667	0.777585
prostate cancer	hepatitis	0.000114	0	0	6.66667e-07	0.038089	0.000598333	0.709783	0.25153	0.0494993	0.00116333	0.674905	0.274318
prostate cancer	cholecystitis	0	0	0	0	5.13333e-06	0.00215967	0.994174	0.0036614	0	0	0	0
prostate cancer	pancreatitis	2.66667e-07	0	0	0	0.155516	0.0783177	0	0.766166	0.222399	0.000120467	2e-07	0.777479
prostate cancer	peritonitis	0	0	0	0	0.155693	0.000414333	0	0.843893	0.222286	2.66667e-07	0	0.777714
prostate cancer	urinary tract infection/kidney infection	6.66667e-07	0	0	0.000114	0.138675	0.000448533	0.00586693	0.85501	0.211162	2.55333e-05	0.0155661	0.773131
prostate cancer	kidney stone/ureter stone/bladder stone	0	0	0	0	0.155521	0.000115467	0	0.844363	0.222286	6.26e-05	0	0.777652
prostate cancer	bladder problem (not cancer)	0	0	0	0	0.109863	0.000316533	0	0.88982	0.222286	0.0002154	0	0.777499
prostate cancer	urinary frequency / incontinence	0	0	0	0	0.130498	0.108563	0	0.76094	0.222286	0.00130573	0	0.776408
prostate cancer	testicular problems (not cancer)	7.93333e-06	9.74e-05	2.66667e-07	2.68667e-05	0.0174727	0.00778407	0	0.974638	0.0599325	0.0123468	0	0.927693
prostate cancer	diabetes	7.93333e-06	0	0	0	0.145548	0.318041	0	0.536404	0.222285	0.422727	0	0.354988
prostate cancer	type 2 diabetes	0	0	0	0	0.155521	0.304646	0	0.539832	0.222296	0.000504733	0	0.7772
prostate cancer	thyroid problem (not cancer)	3.66667e-05	0	0	0	0.0174202	0.00539613	0	0.977184	0.0600367	0.0460276	0	0.893899
prostate cancer	hyperthyroidism/thyrotoxicosis	0	0	0	0	0.155516	0.000334467	0	0.844149	0.189127	0.000218267	0	0.810655
prostate cancer	peripheral neuropathy	0	0	0	0	0.0181422	0.0435635	0.855926	0.0823682	0.0960395	0.00465753	0.616292	0.283011
prostate cancer	trapped nerve/compressed nerve	0	0	0	0	0.155527	0.0260989	0.000318733	0.818056	0.222146	0.0383927	0.0001386	0.739323
prostate cancer	epilepsy	1.30667e-05	0	0	7.61333e-05	0.155508	0.0003242	0	0.844154	0.216445	0	1.1e-05	0.783468
prostate cancer	head injury	2.66667e-07	0	0	0	0.155521	0.0002666	0	0.844212	0.221052	6.26e-05	0.000164667	0.778721
prostate cancer	spinal injury	2.66667e-07	0	0	1.00667e-05	0.143066	0.0017872	0.158639	0.696508	0.20125	4.74e-05	0.179127	0.619565
prostate cancer	retinal problem	0	0	0	0	0.155611	0.000456733	0	0.843932	0.222286	0.0095348	0	0.76818
prostate cancer	diabetic eye disease	0	0	0	0	0.155619	0.0996059	0	0.744775	0.222286	0.0043918	0	0.773323
prostate cancer	glaucoma	0.000114	0	0	0	0.155619	0.000316533	0	0.844065	0.222286	7.26667e-05	0	0.777527
prostate cancer	eye trauma	9.92e-05	0	0	0	0.106107	0.0371033	0	0.85679	0.202674	0.0577764	0	0.739451
prostate cancer	retinal detachment	0	0	0	0	0.155521	0.00662087	0	0.837858	0.222285	0.000157933	0	0.777557
prostate cancer	depression	0	0	0	0	0.155521	0.0684554	0	0.776023	0.222276	0.000205333	0	0.777519
prostate cancer	anxiety/panic attacks	0.000176467	0	0	0	0.155521	5.47333e-05	0	0.844247	0.122358	0.0723835	0.00262607	0.802632
prostate cancer	nervous breakdown	0	0	0	0	0.155516	0.00154173	0	0.842942	0.122378	0.0723889	0.027735	0.777499
prostate cancer	mania/bipolar disorder/manic depression	6.66667e-07	0	0	0	0.149992	0.000382067	0.0114401	0.838186	0.116889	0.000114	0.0644027	0.818594
prostate cancer	bone disorder	5.13333e-06	0	0	4.80667e-05	0.00166607	5.73333e-06	0.988747	0.00957627	0.0009328	0.0001532	0.986484	0.0123821
prostate cancer	back problem	1.04667e-05	0	0	4.20667e-05	0.155795	5.47333e-05	0	0.84415	0.222248	0.000156667	0	0.777542
prostate cancer	joint disorder	9.8e-06	0	0	0	0.144746	0.0002376	0.0295605	0.825456	0.134638	5.67333e-05	0.411247	0.454049
prostate cancer	muscle/soft tissue problem	9.8e-06	0	0	0	0.155521	0.0001524	0.0010202	0.843306	0.222276	0.0001614	0.0029332	0.77462
prostate cancer	spine arthritis/spondylitis	7.93333e-06	0	0	0	0.155611	0.000231867	0	0.844149	0.222267	0.000131867	6e-07	0.777601
prostate cancer	prolapsed disc/slipped disc	0.0001844	0	0	0	0.155508	0.0004796	0	0.843828	0.222285	0.000285867	0	0.777429
prostate cancer	ankylosing spondylitis	0.000114667	0	0	0	0.002484	0.0129341	0.825163	0.159419	0.0249035	0.0271631	0.797645	0.150174
prostate cancer	iron deficiency anaemia	6.04667e-05	4e-07	6.66667e-07	0	0.155516	0.100313	0	0.74411	0.222399	0.0913172	0	0.686283
prostate cancer	pernicious anaemia	6.66667e-07	0	0	0	0.155516	0.108749	0	0.735735	0.189216	0.0074602	0	0.803323
prostate cancer	gynaecological disorder (not cancer)	0	0	0	0	0.0174202	0.0303846	0	0.952195	0.0599503	0.0233042	0	0.916745
prostate cancer	uterine fibroids	0	0	0	0	0.155614	0.0341021	0	0.810284	0.22239	0.0001878	0	0.777423
prostate cancer	vaginal prolapse/uterine prolapse	0	0	0	0	0.0920599	0.210896	0	0.697044	0.222276	0.0522659	0	0.725458
prostate cancer	sarcoidosis	0	0	0	0	2.3e-05	0.000382467	0.996865	0.0027298	5.33333e-05	0.000166867	0.981907	0.0178733
prostate cancer	allergy/hypersensitivity/anaphylaxis	6.66667e-07	0	0	0	0.155516	0.000498467	0	0.843985	0.222285	4.74e-05	0	0.777667
prostate cancer	polymyalgia rheumatica	2.68667e-05	0	0	1.00667e-05	0.145556	0.0001046	0	0.85434	0.162327	0.100176	0	0.73746
prostate cancer	systemic lupus erythematosis/sle	0	0	0	0	0.0174202	0.069878	0	0.912702	0.0599601	0.185167	0	0.754873
prostate cancer	sjogren's syndrome/sicca syndrome	0	0	0	0	0.0175831	0.196648	0	0.785769	0.0600687	0.241888	0	0.698043
prostate cancer	allergy or anaphylactic reaction to food	5.06667e-06	0	0	0	0.155619	0.0752942	0	0.769082	0.222296	0.000190533	0	0.777514
prostate cancer	allergy or anaphylactic reaction to drug	0	0	0	0	0.155521	0.0754709	0	0.769008	0.2224	7.26667e-05	0	0.777527
prostate cancer	enlarged prostate	0.000114	0	0	0	0.0669729	0.0114411	0	0.921586	0.0624561	0.0995415	0	0.837889
prostate cancer	pneumonia	0	0	0	0	0.155614	0.00334873	0	0.841038	0.222286	0.000273333	0	0.77744
prostate cancer	muscle or soft tissue injuries	0	0	0	0	0.155521	0.000322	0	0.844157	0.196164	0.000257133	0	0.803579
prostate cancer	burns	0	0	0	0	0.0399323	0.0003242	0.593864	0.36588	0.017214	0.0046946	0.517769	0.460323
prostate cancer	bronchitis	0	0	0	0	0.155521	0.000479467	0	0.843999	0.222286	4.66e-05	0	0.777668
prostate cancer	nasal/sinus disorder	4.96667e-05	0	0	0	0.155614	0.000337667	0.0015942	0.842405	0.22239	2.52667e-05	0.0120245	0.76556
prostate cancer	chronic sinusitis	0.000114	0	0	1.00667e-05	0.155142	0.0001152	0.000476667	0.844266	0.183269	4.39333e-05	0	0.816563
prostate cancer	nasal polyps	0	0	0	0	0.155619	0.000321333	0	0.84406	0.222286	0	0	0.777714
prostate cancer	meniere's disease	7.93333e-06	0	0	0	0.0937503	0.000183333	0.438506	0.467552	0.0362766	0.0113101	0.782487	0.169927
prostate cancer	tuberculosis (tb)	9.74e-05	0	0	4.74e-05	0.145556	0.0004982	0	0.853849	0.162353	0.0573629	0	0.780236
prostate cancer	clotting disorder/excessive bleeding	0	0	0	0	0.145213	0.000382467	0.0146893	0.839716	0	0	0	0
prostate cancer	anaemia	2.68667e-05	0	0	1.52e-05	0.0854733	6.58667e-05	0.0247007	0.88976	0.209924	0.000212267	0.00544327	0.784378
prostate cancer	eczema/dermatitis	0	0	0	0	0.155521	0.00306453	0	0.841414	0.222285	6.26e-05	0	0.777652
prostate cancer	psoriasis	0	0	0	0	0.126587	0.000507467	0.167379	0.705527	0.215586	0.000138	0.0418504	0.742425
prostate cancer	diverticular disease/diverticulitis	9.74e-05	0	2.66667e-07	0	0.155521	0.0817906	0	0.762591	0.222286	0.0001614	0	0.777553
prostate cancer	colitis/not crohns or ulcerative colitis	5.13333e-06	0.000443067	6.66667e-07	2.87333e-05	0	0.000118467	0.994991	0.0044422	0.000244733	6.28667e-05	0.997556	0.00210687
prostate cancer	crohns disease	0	0	0	0	0.000110467	0.000558667	0.99534	0.00399127	0.0137928	0.000171467	0.985892	0.0001434
prostate cancer	ulcerative colitis	7.93333e-06	2.66667e-07	0	2.87333e-05	0	0.000503933	0.999331	0.0001574	3.76e-05	0.0002758	0.999634	2.35333e-05
prostate cancer	rheumatoid arthritis	5.13333e-06	7.93333e-06	0	0	0.0174071	0.108382	0	0.874198	0.0599606	0.0999809	0	0.840059
prostate cancer	osteoarthritis	0	0	0	0	0.155521	0.181498	0	0.662981	0.222267	0.0390861	0	0.738647
prostate cancer	gout	9.8e-06	0	0	0	0.155521	0.0305326	0	0.813946	0.222276	0.0569879	0	0.720726
prostate cancer	other joint disorder	0	0	0	0	0.155521	0.000553867	0	0.843925	0.222259	0.0012308	0	0.77651
prostate cancer	atrial fibrillation	2.68667e-05	0	0	0	0.155698	0.0434628	0	0.800839	0.165039	0.0013512	0	0.833583
prostate cancer	rheumatic fever	0	0	0	0	0.145616	0.000443733	0.0160815	0.837858	0.220214	0.100152	0.00773573	0.671898
prostate cancer	svt / supraventricular tachycardia	0	0	0	0	1.30667e-05	0.000413667	0.999331	0.000242667	2.71333e-05	0.000149733	0.999648	0.000175333
prostate cancer	varicose veins	6.04667e-05	0	0	0	0.155698	0.000413667	0	0.843828	0.222286	0.0002758	0	0.777438
prostate cancer	lymphoedema	6.66667e-07	0	0	0.000114	0.155619	0.0004934	0	0.843888	0.222285	0.0993948	0	0.678205
prostate cancer	pneumothorax	5.56e-05	0	0	1.03333e-05	0.106056	0.0165473	5.29333e-05	0.877344	0.0600044	0.0573357	0.00831307	0.874281
prostate cancer	labyrinthitis	0	0	0	0	0.0703907	0.0151509	0.454331	0.460127	0.0642294	0.0387131	0.734987	0.16207
prostate cancer	vertigo	5.13333e-06	6.04667e-05	0	0	0.0703929	0.0222101	0.437418	0.469914	0.0659204	0.0387961	0.716463	0.178821
prostate cancer	appendicitis	0	0	0	0	0.155521	0.000443467	0	0.844035	0.222276	0.000272267	0	0.777452
prostate cancer	haemorrhoids / piles	0	0	0	0	0.155693	6.04667e-05	0	0.844247	0.222286	0.0002606	0	0.777453
prostate cancer	abdominal hernia	9.92e-05	0	0	0	0.0174807	0.0922313	0	0.890288	0.0599505	0.108306	0	0.831645
prostate cancer	inguinal hernia	2.66667e-07	0	0	0	0.155516	0.000540867	0	0.843943	0.222286	5.74667e-05	0	0.777656
prostate cancer	bph / benign prostatic hypertrophy	2.68667e-05	0	0	0	0.0668806	0.1434	0	0.789719	0.0359963	0.0417011	0	0.922276
prostate cancer	erectile dysfunction / impotence	0.0546336	0.0767523	0.0008474	0.0134456	0.0170643	0.0110805	0	0.840469	0.0599704	0.0564097	0	0.869327
prostate cancer	trigemminal neuralgia	0	0	0	0	0.00609347	0.102332	0.442602	0.448973	0.000600867	0.000252933	0.892441	0.106705
prostate cancer	polio / poliomyelitis	0	0	0	0	0.145556	0.000280667	0	0.854163	0.162363	0.000252	0	0.837385
prostate cancer	dry eyes	0	0	0	0	0.155619	0.0164495	0	0.827932	0.222276	0.102458	0	0.675266
prostate cancer	iritis	0	0	0	0	0.0023866	0.0005784	0.833682	0.163353	0.0248943	0.0258207	0.802465	0.14682
prostate cancer	post-natal depression	0	0	0	0	0.106062	0.0686453	0	0.825293	0.189796	0.0015546	0	0.80865
prostate cancer	disc degeneration	9.8e-06	0	0	0.000114	0.155521	0.0318733	0	0.812605	0.222258	0.00973693	0	0.767881
prostate cancer	back pain	0	0	0	0	0.155521	0.0396719	0	0.804807	0.222275	0.000285867	0	0.777439
prostate cancer	joint pain	2.68667e-05	0	0	0	0.155521	0.0395147	0	0.804964	0.222259	0.000304533	0	0.777409
prostate cancer	plantar fascitis	0	0	0	0	0.0602043	0.176718	0.530189	0.232889	0	0	0	0
prostate cancer	fibromyalgia	7.93333e-06	0.0002666	0	0	0.155513	0.0253146	0	0.818897	0.222382	8.62e-05	0	0.777532
prostate cancer	dupuytren's contracture	2.68667e-05	0	0	0	0.0174202	0.0425649	0	0.940015	0.0600475	0.0950551	0	0.844871
prostate cancer	cervical intra-epithelial neoplasia (cin) / precancerous cells cervix	0	0	0	0	0.0174202	0.0138347	0	0.968745	0.0602789	0.0129381	0	0.926783
prostate cancer	cervical polyps	0	0	0	0	0.0174201	0.0542507	0	0.928329	0	0	0	0
prostate cancer	menorrhagia (unknown cause)	4e-07	0	0	2.75333e-05	0.0866919	0.145769	0	0.767538	0.210386	0.0378709	0	0.751715
prostate cancer	miscarriage	9.92e-05	0	0	0	0.0248558	0.000440867	0	0.974703	0.102765	0.000348533	0	0.896788
prostate cancer	raynaud's phenomenon/disease	9.8e-06	0	0	0	0.0174253	0.00530873	0	0.977266	0.0599603	0.0419057	0	0.898124
prostate cancer	urticaria	0	0	0	0	0.0003474	0.000324467	0.948548	0.0507798	0.0317261	0.000119067	0.872807	0.0953477
prostate cancer	infectious mononucleosis / glandular fever / epstein barr virus (ebv)	0	0	0	0	0.154886	0.0433654	0	0.801748	0.222278	0.00148533	0.0017542	0.774482
prostate cancer	measles / morbillivirus	0	0	0	0	0.106454	0.000498467	0	0.893048	0.193562	0.0398494	0.0073954	0.759193
prostate cancer	mumps / epidemic parotitis	7.93333e-06	0	9.92e-05	1.52e-05	0.106049	0.0221373	0	0.871806	0.222259	0.00136487	0.0073954	0.768867
prostate cancer	chickenpox	1.00667e-05	0	0	0	0.106356	0.140182	0	0.753461	0.222383	0.0398393	0.0073954	0.730373
prostate cancer	whooping cough / pertussis	6.66667e-07	0	0	0	0.106412	0.0004192	0	0.893169	0.222258	0.0388601	0.00739567	0.731486
prostate cancer	tinnitus / tiniitis	7.93333e-06	0	0	2.66667e-07	0.11499	0.000401867	0.240152	0.644448	0.0839838	0.0423155	0.566415	0.307286
prostate cancer	constipation	5.13333e-06	0	9.8e-06	0	0.0175125	0.0631149	0.00391433	0.915453	0.0600495	0.0409009	0	0.89904
prostate cancer	thyroid goitre	3.69333e-05	0	0	0	0.0400812	0.0138123	0	0.946106	0.0630875	0.0034324	0	0.933443
prostate cancer	stress	7.93333e-06	0	0	1.52e-05	0.155513	0.0005038	0	0.843975	0.142955	0.0722595	0.0055484	0.779222
prostate cancer	osteopenia	6.66667e-07	0	0	0	0.155619	0.019216	0	0.825165	0.222275	0.0556465	0	0.722078
prostate cancer	tendonitis / tendinitis / tenosynovitis	0	0	0	0	7.93333e-06	0.000152133	0.9958	0.00403967	3.73333e-05	5.42667e-05	0.99318	0.00672793
prostate cancer	tennis elbow / lateral epicondylitis	0	0	0	0	0.0003592	0.000271667	0.963066	0.0363031	0.0001516	2.52667e-05	0.99399	0.0058334
prostate cancer	fracture skull / head	7.93333e-06	0	0	0	0.106048	0.0003242	0	0.89362	0.0599513	0.0721919	0	0.867857
prostate cancer	fracture jaw	0.0002666	0	0	0	0.106061	0.000328867	0	0.893343	0.0600606	0.0194578	0	0.920482
prostate cancer	fracture nose	0	0	0	0	0.106061	0.0536275	0	0.840312	0.0599498	0.20372	0	0.73633
[truncated: 28,877 more rows]
